# Supplementary material for: Computing Entropy for Long-Chain Alkanes Using Linear Regression: Application to Hydroisomerization
Source: Entropy (Basel). 2024 Dec 21;26(12):1120. doi: 10.3390/e26121120 (PMC11675331; doi:10.3390/e26121120)
Supplement: Supplementary file 1 [file entropy-26-01120-s001.zip]

Archive with 1 entries (1 files):
- entropy-3377371-supplementary.xlsx
