# Supplementary material for: Computing Entropy for Long-Chain Alkanes Using Linear Regression: Application to Hydroisomerization
Source: Entropy (Basel). 2024 Dec 21;26(12):1120. doi: 10.3390/e26121120 (PMC11675331; doi:10.3390/e26121120)
Supplement: Supplementary file 1 [file entropy-26-01120-s001.zip › entropy-3377371-supplementary.xlsx]

## Sheet: Intro
Contents
	Worksheet	Description	Temperature range/ [K]
		Absolute entropy computed using Linear Regression (LR) [kJ/mol/K]
1	S0_C1-C8	Absolute entropies of C1 to C8 isomers	0-1000
2	S0_C9-C10	Absolute entropies of C9 to C10 isomers	0-1000
3	S0_C11	Absolute entropies of C11 isomers	0-1000
4	S0_C12	Absolute entropies of C12 isomers	0-1000
5	S0_C13	Absolute entropies of C13 isomers	0-1000
6	S0_C14	Absolute entropies of C14 isomers	0-1000
7	S0_comparison	Comparison between absolute entropies computed by our LR model and those predicted by group contribution methods of Benson et al. and Constantinou and Gani	298.15
8	xi_C7_500K	Reaction equilibrium distribution of C7 isomers in FAU-, ITQ-29, BEA-, MEL-, MFI-, MTW-, and MRE-type zeolites	500
		S =(1/T)*( (H0-H0(0 K)) - (G0-H0(0 K)) )
		(H0-H0(0 K)) and (G0-H0(0 K)) are obtained from linear regression
		doi/10.1021/acs.jpcb.4c05355#

## Sheet: S0_C1-C8
				S0/ [kJ/mol/K]
	IUPAC	Abbreviation	SMILES	0 K	200 K	273.15 K	298.15 K	300 K	400 K	500 K	600 K	700 K	800 K	900 K	1000 K
1	Methane	C1	C	0	0.17259	0.183199	0.186214	0.186495	0.197401	0.207066	0.216034	0.224741	0.232526	0.24058	0.248111
2	Ethane	C2	CC	0	0.210476	0.224668	0.229138	0.229423	0.246438	0.262713	0.278585	0.293836	0.309302	0.322029	0.335975
3	Propane	C3	CCC	0	0.245036	0.263736	0.269936	0.270342	0.294282	0.317356	0.339532	0.3609	0.381058	0.400502	0.419237
4	Butane	C4	CCCC	0	0.274935	0.300976	0.30941	0.309972	0.342132	0.37279	0.402024	0.429974	0.45633	0.481378	0.505291
5	2-Methylpropane	2-m-C3	CC(C)C	0	0.261542	0.286339	0.294521	0.295181	0.326791	0.357104	0.386392	0.414096	0.440471	0.465865	0.489946
6	Pentane	C5	CCCCC	0	0.306977	0.338908	0.349222	0.349932	0.389413	0.427135	0.46308	0.497328	0.529623	0.56016	0.589233
7	2-Methylbutane	2-m-C4	CC(C)CC	0	0.299217	0.329417	0.339457	0.340263	0.379387	0.417002	0.452981	0.487273	0.519879	0.550736	0.580112
8	2,2-Dimethylpropane	2,2-m-C3	CC(C)(C)C	0	0.258341	0.294859	0.305897	0.306673	0.347502	0.385723	0.422096	0.456713	0.490365	0.521326	0.55187
9	Hexane	C6	CCCCCC	0	0.339019	0.376839	0.389035	0.389891	0.436695	0.481481	0.524135	0.564681	0.602916	0.638943	0.673174
10	2-Methylpentane	2-m-C4	CC(C)CC	0	0.299217	0.329417	0.339457	0.340263	0.379387	0.417002	0.452981	0.487273	0.519879	0.550736	0.580112
11	3-Methylpentane	3-m-C4	CCC(C)C	0	0.299217	0.329417	0.339457	0.340263	0.379387	0.417002	0.452981	0.487273	0.519879	0.550736	0.580112
12	2,2-Dimethylbutane	2,2-m-C4	CC(C)(C)CC	0	0.307052	0.342883	0.354829	0.355657	0.401954	0.446562	0.489522	0.530586	0.569769	0.60714	0.642708
13	2,3-Dimethylbutane	2,3-m-C4	CC(C)C(C)C	0	0.324953	0.359076	0.370757	0.371604	0.41748	0.462013	0.504644	0.545195	0.583856	0.620646	0.6554
14	Heptane	C7	CCCCCCC	0	0.37106	0.414771	0.428847	0.429851	0.483976	0.535826	0.58519	0.632035	0.67621	0.717725	0.757116
15	2-Methylhexane	2-m-C6	CC(C)CCCC	0	0.361592	0.403557	0.417454	0.418512	0.472677	0.52473	0.57438	0.621521	0.666102	0.708046	0.747862
16	3-Methylhexane	3-m-C6	CCC(C)CCC	0	0.367713	0.409074	0.42293	0.423922	0.477786	0.529755	0.579258	0.626368	0.670663	0.712645	0.752499
17	3-Ethylpentane	3-e-C5	CCC(CC)CC	0	0.36044	0.403963	0.418091	0.419158	0.47338	0.525106	0.574367	0.621013	0.665305	0.707156	0.746647
18	2,2-Dimethylpentane	2,2-m-C5	CC(C)(C)CCC	0	0.335689	0.377405	0.391436	0.392404	0.447003	0.499583	0.549898	0.597862	0.643293	0.686327	0.727247
19	2,3-Dimethylpentane	2,3-m-C5	CC(C)C(C)CC	0	0.360521	0.399652	0.413152	0.414141	0.467417	0.519032	0.568471	0.615585	0.660063	0.702382	0.742357
20	2,4-Dimethylpentane	2,4-m-C5	CC(C)CC(C)C	0	0.343535	0.385822	0.400181	0.401287	0.45737	0.510852	0.56164	0.609493	0.654793	0.697537	0.737938
21	3,3-Dimethylpentane	3,3-m-C5	CCC(C)(C)CC	0	0.345207	0.386539	0.40054	0.401536	0.45617	0.508766	0.559131	0.606992	0.652395	0.695883	0.736885
22	2,2,3-Trimethylbutane	2,2,3-m-C4	CC(C)(C)C(C)C	0	0.328254	0.368785	0.382655	0.383569	0.437472	0.489557	0.539498	0.587267	0.632757	0.676118	0.717196
23	Octane (n-octane)	C8	CCCCCCCC	0	0.403102	0.452702	0.46866	0.46981	0.531258	0.590171	0.646246	0.699388	0.749503	0.796508	0.841058
24	2-Methylheptane	2-m-C7	CC(C)CCCCC	0	0.393634	0.441489	0.457266	0.458472	0.519959	0.579076	0.635435	0.688875	0.739396	0.786828	0.831803
25	3-Methylheptane	3-m-C7	CCC(C)CCCC	0	0.399755	0.447006	0.462742	0.463882	0.525067	0.5841	0.640313	0.693722	0.743956	0.791427	0.836441
26	4-Methylheptane	4-m-C7	CCCC(C)CCC	0	0.398046	0.445283	0.461114	0.462212	0.523794	0.583138	0.639602	0.693262	0.743593	0.791173	0.836307
27	3-Ethylhexane	3-e-C6	CCC(CC)CCC	0	0.390773	0.440172	0.456276	0.457448	0.519389	0.578488	0.634711	0.687907	0.738235	0.785684	0.830455
28	2,2-Dimethylhexane	2,2-m-C6	CC(C)(C)CCCC	0	0.367731	0.415336	0.431249	0.432363	0.494285	0.553928	0.610953	0.665215	0.716586	0.765109	0.811188
29	2,3-Dimethylhexane	2,3-m-C6	CC(C)C(C)CCC	0	0.390853	0.435861	0.451336	0.452431	0.513426	0.572414	0.628814	0.68248	0.732993	0.780909	0.826165
30	2,4-Dimethylhexane	2,4-m-C6	CC(C)CC(C)CC	0	0.381698	0.42927	0.44547	0.446657	0.50976	0.570222	0.627573	0.681694	0.732647	0.780918	0.826517
31	2,5-Dimethylhexane	2,5-m-C6	CC(C)CCC(C)C	0	0.384166	0.430276	0.445873	0.447133	0.50866	0.56798	0.624625	0.678361	0.729288	0.777149	0.822549
32	3,3-Dimethylhexane	3,3-m-C6	CCC(C)(C)CCC	0	0.373844	0.42106	0.437148	0.438283	0.501219	0.561786	0.619507	0.674268	0.725919	0.775069	0.821424
33	3,4-Dimethylhexane	3,4-m-C6	CCC(C)C(C)CC	0	0.396089	0.440227	0.455546	0.456678	0.517355	0.57605	0.632297	0.685976	0.736271	0.784118	0.829314
34	3-Ethyl-2-methylpentane	3-e-2-m-C5	CC(C)C(CC)CC	0	0.379528	0.427877	0.444076	0.445276	0.507788	0.567151	0.623473	0.676746	0.727183	0.774911	0.819966
35	3-Ethyl-3-methylpentane	3-e-3-m-C5	CCC(CC)(C)CC	0	0.367078	0.413718	0.429534	0.430705	0.492752	0.552527	0.609656	0.663745	0.715219	0.76417	0.810254
36	2,2,3-Trimethylpentane	2,2,3-m-C5	CC(C)(C)C(C)CC	0	0.362929	0.408187	0.423741	0.424911	0.486382	0.545902	0.602869	0.657154	0.708569	0.757537	0.803956
37	2,2,4-Trimethylpentane	2,2,4-m-C5	CC(C)(C)CC(C)C	0	0.358873	0.405746	0.421576	0.422726	0.484668	0.544289	0.601362	0.655947	0.707774	0.756628	0.803118
38	2,3,3-Trimethylpentane	2,3,3-m-C5	CC(C)C(C)(C)CC	0	0.364147	0.409517	0.425224	0.426404	0.488429	0.548397	0.605814	0.660349	0.712058	0.761389	0.80798
39	2,3,4-Trimethylpentane	2,3,4-m-C5	CC(C)C(C)C(C)C	0	0.369082	0.415496	0.431576	0.432679	0.495404	0.555569	0.612747	0.666703	0.717903	0.766259	0.812204
40	2,2,3,3-Tetramethylbutane	2,2,3,3-m-C4	CC(C)(C)C(C)(C)C	0	0.329088	0.375788	0.391665	0.392756	0.454736	0.514619	0.572218	0.627039	0.679406	0.72936	0.776963

## Sheet: S0_C9-C10
				S0/ [kJ/mol/K]
	IUPAC	Abbreviation	SMILES	0 K	200 K	273.15 K	298.15 K	300 K	400 K	500 K	600 K	700 K	800 K	900 K	1000 K
1	Nonane	C9	CCCCCCCCC	0	0.435144	0.490634	0.508472	0.50977	0.578539	0.644517	0.707301	0.766742	0.822797	0.87529	0.925
2	2-Methyloctane	2-m-C8	CC(C)CCCCCC	0	0.425676	0.47942	0.497079	0.498431	0.56724	0.633421	0.696491	0.756228	0.812689	0.865611	0.915745
3	3-Methyloctane	3-m-C8	CCC(C)CCCCC	0	0.431797	0.484937	0.502555	0.503841	0.572349	0.638445	0.701369	0.761075	0.81725	0.87021	0.920383
4	4-Methyloctane	4-m-C8	CCCC(C)CCCC	0	0.430088	0.483214	0.500927	0.502171	0.571076	0.637483	0.700657	0.760616	0.816886	0.869955	0.920249
5	2,2-Dimethylheptane	2,2-m-C7	CC(C)(C)CCCCC	0	0.399773	0.453268	0.471061	0.472323	0.541566	0.608274	0.672009	0.732569	0.78988	0.843892	0.89513
6	2,3-Dimethylheptane	2,3-m-C7	CC(C)C(C)CCCC	0	0.422895	0.473792	0.491149	0.49239	0.560707	0.62676	0.68987	0.749833	0.806287	0.859692	0.910106
7	2,4-Dimethylheptane	2,4-m-C7	CC(C)CC(C)CCC	0	0.412031	0.465479	0.483654	0.484946	0.555769	0.623605	0.687917	0.748588	0.805577	0.859446	0.910325
8	2,5-Dimethylheptane	2,5-m-C7	CC(C)CCC(C)CC	0	0.422329	0.473724	0.491162	0.492503	0.561049	0.62735	0.690558	0.750562	0.807142	0.86053	0.911128
9	2,6-Dimethylheptane	2,6-m-C7	CC(C)CCCC(C)C	0	0.416208	0.468207	0.485685	0.487092	0.555941	0.622325	0.68568	0.745715	0.802581	0.855931	0.906491
10	3,3-Dimethylheptane	3,3-m-C7	CCC(C)(C)CCCC	0	0.405886	0.458992	0.47696	0.478243	0.5485	0.616132	0.680562	0.741621	0.799212	0.853852	0.905365
11	3,4-Dimethylheptane	3,4-m-C7	CCC(C)C(C)CCC	0	0.426421	0.476436	0.493731	0.494968	0.563363	0.629433	0.692641	0.752871	0.809201	0.862645	0.913122
12	3,5-Dimethylheptane	3,5-m-C7	CCC(C)CC(C)CC	0	0.419861	0.472718	0.490758	0.492027	0.56215	0.629592	0.693507	0.753894	0.810501	0.8643	0.915097
13	4,4-Dimethylheptane	4,4-m-C7	CCCC(C)(C)CCC	0	0.40248	0.455582	0.473755	0.47503	0.546268	0.614807	0.679883	0.741544	0.799443	0.854256	0.905963
14	3-Ethylheptane	3-e-C7	CCC(CC)CCCC	0	0.422815	0.478103	0.496088	0.497407	0.56667	0.632834	0.695767	0.75526	0.811528	0.864466	0.914397
15	4-Ethylheptane	4-e-C7	CCCC(CC)CCC	0	0.421105	0.476381	0.49446	0.495737	0.565397	0.631871	0.695055	0.754801	0.811165	0.864211	0.914263
16	2,2,3-Trimethylhexane	2,2,3-m-C6	CC(C)(C)C(C)CCC	0	0.393262	0.444396	0.461925	0.463201	0.53239	0.599284	0.663213	0.724048	0.781499	0.836065	0.887764
17	2,2,4-Trimethylhexane	2,2,4-m-C6	CC(C)(C)CC(C)CC	0	0.397036	0.449194	0.466865	0.468096	0.537058	0.603658	0.667295	0.728147	0.785628	0.84001	0.891698
18	2,2,5-Trimethylhexane	2,2,5-m-C6	CC(C)(C)CCC(C)C	0	0.390305	0.442055	0.459668	0.460984	0.530267	0.597178	0.661198	0.722055	0.779772	0.834212	0.885876
19	2,3,3-Trimethylhexane	2,3,3-m-C6	CC(C)C(C)(C)CCC	0	0.392784	0.444039	0.461832	0.463151	0.533478	0.601417	0.666191	0.727625	0.785582	0.840575	0.892519
20	2,3,4-Trimethylhexane	2,3,4-m-C6	CC(C)C(C)C(C)CC	0	0.40465	0.456071	0.473971	0.475216	0.545341	0.612587	0.676573	0.737094	0.794111	0.847995	0.899161
21	2,3,5-Trimethylhexane	2,3,5-m-C6	CC(C)C(C)CC(C)C	0	0.404838	0.456057	0.473876	0.475165	0.545401	0.612882	0.677129	0.737805	0.794977	0.849183	0.900183
22	2,4,4-Trimethylhexane	2,4,4-m-C6	CC(C)CC(C)(C)CC	0	0.397028	0.449401	0.467288	0.468605	0.538884	0.606492	0.670971	0.732353	0.7904	0.845371	0.897295
23	3,3,4-Trimethylhexane	3,3,4-m-C6	CCC(C)(C)C(C)CC	0	0.398823	0.44892	0.46631	0.467746	0.537339	0.604742	0.669185	0.730236	0.78787	0.842808	0.894741
24	3-Ethyl-2-methylhexane	3-e-2-m-C6	CC(C)C(CC)CCC	0	0.409861	0.464086	0.482261	0.483566	0.553796	0.620534	0.683817	0.743641	0.800113	0.853439	0.903774
25	4-Ethyl-2-methylhexane	4-e-2-m-C6	CC(C)CC(CC)CC	0	0.404758	0.460368	0.478815	0.480182	0.551364	0.618956	0.683026	0.743232	0.800219	0.853957	0.904473
26	3-Ethyl-3-methylhexane	3-e-3-m-C6	CCC(CC)(C)CCC	0	0.395715	0.44824	0.466141	0.467452	0.537801	0.605547	0.670032	0.731021	0.788743	0.843356	0.894793
27	3-Ethyl-4-methylhexane	3-e-4-m-C6	CCC(CC)C(C)CC	0	0.415096	0.468453	0.486471	0.487813	0.557725	0.62417	0.687299	0.747137	0.803391	0.856647	0.906923
28	2,2,3,3-Tetramethylpentane	2,2,3,3-m-C5	CC(C)(C)C(C)(C)CC	0	0.363658	0.415217	0.433064	0.434366	0.504714	0.572609	0.637593	0.699273	0.75796	0.813738	0.86671
29	2,2,3,4-Tetramethylpentane	2,2,3,4-m-C5	CC(C)(C)C(C)C(C)C	0	0.383708	0.433981	0.451475	0.452642	0.521348	0.587962	0.651814	0.712668	0.77032	0.824846	0.877132
30	2,2,4,4-Tetramethylpentane	2,2,4,4-m-C5	CC(C)(C)CC(C)(C)C	0	0.360715	0.41501	0.433113	0.434462	0.5047	0.572168	0.636727	0.698271	0.756733	0.81221	0.865233
31	2,3,3,4-Tetramethylpentane	2,3,3,4-m-C5	CC(C)C(C)(C)C(C)C	0	0.367936	0.420891	0.439382	0.440671	0.512614	0.581436	0.646681	0.708523	0.767096	0.822426	0.874798
32	3-Ethyl-2,2-dimethylpentane	3-e-2,2-m-C5	CC(C)(C)C(CC)CC	0	0.394916	0.445642	0.462815	0.46403	0.531507	0.596915	0.659693	0.719731	0.776851	0.831045	0.882087
33	3-Ethyl-2,3-dimethylpentane	3-e-2,3-m-C5	CC(C)C(CC)(C)CC	0	0.386376	0.437865	0.455772	0.456999	0.527161	0.59445	0.658479	0.719572	0.777259	0.832032	0.883324
34	3-Ethyl-2,4-dimethylpentane	3-e-2,4-m-C5	CC(C)C(CC)C(C)C	0	0.402828	0.454222	0.471711	0.472981	0.541645	0.607717	0.67075	0.730689	0.787366	0.841103	0.89187
35	3,3-Diethylpentane	3,3-e-C5	CCC(CC)(CC)CC	0	0.367744	0.422763	0.441139	0.442362	0.513195	0.580504	0.644273	0.704898	0.762173	0.816453	0.867541
36	n-Decane	C10	CCCCCCCCCC	0	0.467186	0.528565	0.548285	0.549729	0.625821	0.698862	0.768357	0.834095	0.89609	0.954073	1.00894
37	2-Methylnonane	2-m-C9	CC(C)CCCCCCC	0	0.457718	0.517352	0.536891	0.538391	0.614522	0.687766	0.757546	0.823582	0.885982	0.944393	0.999687
38	3-Methylnonane	3-m-C9	CCC(C)CCCCCC	0	0.463839	0.522868	0.542367	0.543801	0.61963	0.692791	0.762424	0.828429	0.890543	0.948992	1.00432
39	4-Methylnonane	4-m-C9	CCCC(C)CCCCC	0	0.46213	0.521146	0.540739	0.542131	0.618357	0.691828	0.761713	0.82797	0.89018	0.948738	1.00419
40	5-Methylnonane	5-m-C9	CCCCC(C)CCCC	0	0.46213	0.521146	0.540739	0.542131	0.618357	0.691828	0.761713	0.82797	0.89018	0.948738	1.00419
41	3-Ethyloctane	3-e-C8	CCC(CC)CCCCC	0	0.454857	0.516035	0.535901	0.537367	0.613952	0.687179	0.756822	0.822614	0.884822	0.943249	0.998338
42	4-Ethyloctane	4-e-C8	CCCC(CC)CCCC	0	0.453147	0.514312	0.534273	0.535697	0.612679	0.686217	0.75611	0.822155	0.884459	0.942994	0.998204
43	2,2-Dimethyloctane	2,2-m-C8	CC(C)(C)CCCCCC	0	0.431815	0.491199	0.510874	0.512282	0.588848	0.662619	0.733064	0.799922	0.863173	0.922674	0.979072
44	2,3-Dimethyloctane	2,3-m-C8	CC(C)C(C)CCCCC	0	0.454937	0.511724	0.530961	0.53235	0.607989	0.681105	0.750925	0.817187	0.87958	0.938474	0.994048
45	2,4-Dimethyloctane	2,4-m-C8	CC(C)CC(C)CCCC	0	0.444073	0.503411	0.523466	0.524906	0.60305	0.67795	0.748972	0.815942	0.878871	0.938228	0.994266
46	2,5-Dimethyloctane	2,5-m-C8	CC(C)CCC(C)CCC	0	0.452661	0.509933	0.529346	0.530792	0.607058	0.680732	0.750902	0.817456	0.880072	0.939058	0.994936
47	2,6-Dimethyloctane	2,6-m-C8	CC(C)CCCC(C)CC	0	0.454371	0.511655	0.530974	0.532462	0.608331	0.681695	0.751614	0.817915	0.880435	0.939313	0.99507
48	2,7-Dimethyloctane	2,7-m-C8	CC(C)CCCCC(C)C	0	0.44825	0.506138	0.525498	0.527052	0.603223	0.676671	0.746736	0.813068	0.875875	0.934714	0.990432
49	3,3-Dimethyloctane	3,3-m-C8	CCC(C)(C)CCCCC	0	0.437928	0.496923	0.516773	0.518202	0.595782	0.670477	0.741618	0.808975	0.872505	0.932634	0.989307
50	3,4-Dimethyloctane	3,4-m-C8	CCC(C)C(C)CCCC	0	0.458463	0.514368	0.533543	0.534927	0.610644	0.683778	0.753696	0.820224	0.882494	0.941428	0.997063
51	3,5-Dimethyloctane	3,5-m-C8	CCC(C)CC(C)CCC	0	0.450194	0.508927	0.528943	0.530316	0.608159	0.682975	0.75385	0.820789	0.883431	0.942828	0.998904
52	3,6-Dimethyloctane	3,6-m-C8	CCC(C)CCC(C)CC	0	0.460492	0.517172	0.53645	0.537873	0.613439	0.68672	0.756492	0.822762	0.884996	0.943912	0.999708
53	4,4-Dimethyloctane	4,4-m-C8	CCCC(C)(C)CCCC	0	0.434522	0.493513	0.513568	0.51499	0.593549	0.669152	0.740938	0.808897	0.872736	0.933038	0.989904
54	4,5-Dimethyloctane	4,5-m-C8	CCCC(C)C(C)CCC	0	0.456754	0.512645	0.531915	0.533257	0.609371	0.682816	0.752984	0.819765	0.882131	0.941173	0.996929
55	4-Propylheptane	4-p-C7	CCCC(CCC)CCC	0	0.451438	0.51259	0.532645	0.534027	0.611406	0.685254	0.755399	0.821695	0.884095	0.942739	0.99807
56	4-(1-Methylethyl)heptane	4-ip-C7	CCCC(C(C)C)CCC	0	0.440194	0.500295	0.520445	0.521855	0.599804	0.673917	0.74416	0.810535	0.873043	0.931967	0.987581
57	3-Ethyl-2-methylheptane	3-e-2-m-C7	CC(C)C(CC)CCCC	0	0.441903	0.502017	0.522073	0.523525	0.601078	0.674879	0.744872	0.810994	0.873407	0.932221	0.987715
58	3-Ethyl-3-methylheptane	3-e-3-m-C7	CCC(CC)(C)CCCC	0	0.427757	0.486171	0.505954	0.507412	0.585082	0.659893	0.731087	0.798374	0.862037	0.922139	0.978735
59	3-Ethyl-4-methylheptane	3-e-4-m-C7	CCC(CC)C(C)CCC	0	0.445429	0.504662	0.524655	0.526103	0.603733	0.677553	0.747643	0.814032	0.876321	0.935175	0.99073
60	3-Ethyl-5-methylheptane	3-e-5-m-C7	CCC(CC)CC(C)CC	0	0.442921	0.503816	0.524104	0.525552	0.603753	0.678326	0.74896	0.815433	0.878073	0.937339	0.993052
61	4-Ethyl-2-methylheptane	4-e-2-m-C7	CC(C)CC(CC)CCC	0	0.43509	0.496577	0.517	0.518472	0.597372	0.672339	0.74337	0.810127	0.873149	0.932485	0.98828
62	4-Ethyl-3-methylheptane	4-e-3-m-C7	CCC(C)C(CC)CCC	0	0.445429	0.504662	0.524655	0.526103	0.603733	0.677553	0.747643	0.814032	0.876321	0.935175	0.99073
63	4-Ethyl-4-methylheptane	4-e-4-m-C7	CCCC(CC)(C)CCC	0	0.424351	0.482761	0.502749	0.5042	0.58285	0.658568	0.730408	0.798297	0.862267	0.922542	0.979332
64	5-Ethyl-2-methylheptane	5-e-2-m-C7	CC(C)CCC(CC)CC	0	0.445388	0.504821	0.524507	0.526028	0.602653	0.676083	0.746012	0.812101	0.874714	0.933569	0.989084
65	2,2,3-Trimethylheptane	2,2,3-m-C7	CC(C)(C)C(C)CCCC	0	0.425304	0.482328	0.501737	0.50316	0.579672	0.65363	0.724268	0.791402	0.854792	0.914847	0.971706
66	2,2,4-Trimethylheptane	2,2,4-m-C7	CC(C)(C)CC(C)CCC	0	0.427369	0.485403	0.505049	0.506385	0.583067	0.657041	0.727639	0.795042	0.858558	0.918538	0.975505
67	2,2,5-Trimethylheptane	2,2,5-m-C7	CC(C)(C)CCC(C)CC	0	0.428468	0.485503	0.504956	0.506354	0.582657	0.656548	0.727132	0.794256	0.857626	0.917594	0.974455
68	2,2,6-Trimethylheptane	2,2,6-m-C7	CC(C)(C)CCCC(C)C	0	0.422347	0.479986	0.49948	0.500944	0.577548	0.651523	0.722254	0.789409	0.853065	0.912995	0.969817
69	2,3,3-Trimethylheptane	2,3,3-m-C7	CC(C)C(C)(C)CCCC	0	0.424826	0.48197	0.501644	0.503111	0.58076	0.655763	0.727246	0.794978	0.858876	0.919357	0.976461
70	2,3,4-Trimethylheptane	2,3,4-m-C7	CC(C)C(C)C(C)CCC	0	0.434982	0.49228	0.512155	0.513506	0.591349	0.66597	0.736917	0.803988	0.867041	0.926522	0.982969
71	2,3,5-Trimethylheptane	2,3,5-m-C7	CC(C)C(C)CC(C)CC	0	0.443001	0.499505	0.519164	0.520535	0.59779	0.672252	0.743063	0.810006	0.872832	0.932565	0.988762
72	2,3,6-Trimethylheptane	2,3,6-m-C7	CC(C)C(C)CCC(C)C	0	0.445469	0.50051	0.519568	0.521011	0.59669	0.670009	0.740115	0.806673	0.869472	0.928795	0.984794
73	2,4,4-Trimethylheptane	2,4,4-m-C7	CC(C)CC(C)(C)CCC	0	0.425665	0.483922	0.503895	0.505352	0.583933	0.659512	0.731347	0.799629	0.863924	0.924557	0.981834
74	2,4,5-Trimethylheptane	2,4,5-m-C7	CC(C)CC(C)C(C)CC	0	0.440406	0.496633	0.51627	0.517702	0.595338	0.669901	0.740956	0.808196	0.871185	0.930919	0.987139
75	2,4,6-Trimethylheptane	2,4,6-m-C7	CC(C)CC(C)CC(C)C	0	0.426016	0.485675	0.506194	0.507681	0.587743	0.664072	0.736232	0.803914	0.867562	0.927719	0.984343
76	2,5,5-Trimethylheptane	2,5,5-m-C7	CC(C)CCC(C)(C)CC	0	0.428459	0.48571	0.505379	0.506863	0.584483	0.659381	0.730807	0.798462	0.862398	0.922955	0.980052
77	3,3,4-Trimethylheptane	3,3,4-m-C7	CCC(C)(C)C(C)CCC	0	0.429155	0.485129	0.504494	0.506036	0.583348	0.658124	0.729529	0.79713	0.8608	0.921335	0.978549
78	3,3,5-Trimethylheptane	3,3,5-m-C7	CCC(C)(C)CC(C)CC	0	0.435191	0.492849	0.512576	0.513975	0.591274	0.665862	0.736904	0.804553	0.868254	0.928753	0.985875
79	3,4,4-Trimethylheptane	3,4,4-m-C7	CCC(C)C(C)(C)CCC	0	0.427459	0.483441	0.502918	0.504493	0.582388	0.657762	0.729561	0.797512	0.861394	0.921994	0.97928
80	3,4,5-Trimethylheptane	3,4,5-m-C7	CCC(C)C(C)C(C)CC	0	0.440217	0.496647	0.516365	0.517753	0.595278	0.669606	0.740399	0.807485	0.870318	0.92973	0.986118
81	2-Methyl-3-(1-methylethyl)hexane	2-m-3-ip-C6	CC(C)C(C(C)C)CCC	0	0.43316	0.49043	0.509895	0.51127	0.587653	0.6611	0.731094	0.797583	0.860296	0.91963	0.975678
82	3,3-Diethylhexane	3,3-e-C6	CCC(CC)(CC)CCC	0	0.39638	0.457285	0.477746	0.479109	0.558244	0.633525	0.704649	0.772174	0.835697	0.89564	0.95208
83	3,4-Diethylhexane	3,4-e-C6	CCC(CC)C(CC)CC	0	0.434104	0.496678	0.517395	0.518948	0.598095	0.67229	0.742301	0.808298	0.870511	0.929177	0.984532
84	3-Ethyl-2,2-dimethylhexane	3-e-2,2-m-C6	CC(C)(C)C(CC)CCC	0	0.425249	0.481851	0.500999	0.502319	0.577515	0.650297	0.720036	0.786625	0.849782	0.909573	0.965894
85	3-Ethyl-2,3-dimethylhexane	3-e-2,3-m-C6	CC(C)C(CC)(C)CCC	0	0.415012	0.472387	0.49238	0.493746	0.57221	0.647471	0.718855	0.786848	0.850783	0.911218	0.967863
86	3-Ethyl-2,4-dimethylhexane	3-e-2,4-m-C6	CC(C)C(CC)C(C)CC	0	0.438396	0.494797	0.514106	0.515518	0.591582	0.664736	0.734576	0.80108	0.863574	0.922838	0.978827
87	3-Ethyl-2,5-dimethylhexane	3-e-2,5-m-C6	CC(C)C(CC)CC(C)C	0	0.423846	0.484282	0.5048	0.5063	0.585771	0.661002	0.732132	0.798966	0.862097	0.921712	0.977791
88	3-Ethyl-3,4-dimethylhexane	3-e-3,4-m-C6	CCC(CC)(C)C(C)CC	0	0.421051	0.477267	0.496858	0.498341	0.576071	0.650795	0.721849	0.78946	0.85307	0.913451	0.970085
89	4-Ethyl-2,2-dimethylhexane	4-e-2,2-m-C6	CC(C)(C)CC(CC)CC	0	0.420096	0.480291	0.500211	0.501621	0.578661	0.652392	0.722748	0.789686	0.8532	0.913049	0.969653
90	4-Ethyl-2,3-dimethylhexane	4-e-2,3-m-C6	CC(C)C(C)C(CC)CC	0	0.423657	0.484296	0.504895	0.506351	0.585711	0.660707	0.731575	0.798255	0.861231	0.920524	0.97677
91	4-Ethyl-2,4-dimethylhexane	4-e-2,4-m-C6	CC(C)CC(CC)(C)CC	0	0.418899	0.47658	0.496281	0.497774	0.575466	0.650253	0.721496	0.789106	0.853225	0.913658	0.970665
92	4-Ethyl-3,3-dimethylhexane	4-e-3,3-m-C6	CCC(C)(C)C(CC)CC	0	0.430809	0.486374	0.505384	0.506865	0.582465	0.655755	0.726009	0.792812	0.856153	0.916315	0.972871
93	2,2,3,3-Tetramethylhexane	2,2,3,3-m-C6	CC(C)(C)C(C)(C)CCC	0	0.392295	0.449738	0.469671	0.471113	0.549763	0.62563	0.697969	0.766549	0.831484	0.892924	0.951249
94	2,2,3,4-Tetramethylhexane	2,2,3,4-m-C6	CC(C)(C)C(C)C(C)CC	0	0.419276	0.474557	0.49387	0.495179	0.571285	0.644981	0.71564	0.783058	0.846527	0.906582	0.964089
95	2,2,3,5-Tetramethylhexane	2,2,3,5-m-C6	CC(C)(C)C(C)CC(C)C	0	0.407247	0.464592	0.484465	0.485935	0.564365	0.639752	0.711528	0.779374	0.843483	0.904338	0.961782
96	2,2,4,4-Tetramethylhexane	2,2,4,4-m-C6	CC(C)(C)CC(C)(C)CC	0	0.39887	0.458665	0.478824	0.480341	0.558915	0.634372	0.706337	0.774677	0.839359	0.900952	0.95941
97	2,2,4,5-Tetramethylhexane	2,2,4,5-m-C6	CC(C)(C)CC(C)C(C)C	0	0.420177	0.475981	0.495271	0.496604	0.572698	0.646318	0.716851	0.784259	0.847959	0.908274	0.965363
98	2,2,5,5-Tetramethylhexane	2,2,5,5-m-C6	CC(C)(C)CCC(C)(C)C	0	0.396443	0.453834	0.473463	0.474836	0.551874	0.626376	0.697771	0.76575	0.830256	0.891276	0.949203
99	2,3,3,4-Tetramethylhexane	2,3,3,4-m-C6	CC(C)C(C)(C)C(C)CC	0	0.402611	0.460293	0.480468	0.482013	0.561524	0.637781	0.710051	0.778411	0.842907	0.903845	0.961559
100	2,3,3,5-Tetramethylhexane	2,3,3,5-m-C6	CC(C)C(C)(C)CC(C)C	0	0.415968	0.47238	0.491972	0.493473	0.571144	0.646123	0.717654	0.78571	0.850063	0.910876	0.968391
101	2,3,4,4-Tetramethylhexane	2,3,4,4-m-C6	CC(C)C(C)C(C)(C)CC	0	0.419601	0.474714	0.494044	0.495477	0.572306	0.646802	0.71813	0.785749	0.849621	0.910117	0.967917
102	2,3,4,5-Tetramethylhexane	2,3,4,5-m-C6	CC(C)C(C)C(C)C(C)C	0	0.413211	0.471915	0.492395	0.493754	0.573327	0.649124	0.720849	0.788212	0.851951	0.911872	0.969008
103	3,3,4,4-Tetramethylhexane	3,3,4,4-m-C6	CCC(C)(C)C(C)(C)CC	0	0.398229	0.454645	0.474462	0.475976	0.554692	0.6306	0.702968	0.771506	0.836515	0.898115	0.956457
104	2,4-Dimethyl-3-(1-methylethyl)pentane	3-ip-2,4-m-C5	CC(C)C(C(C)C)C(C)C	0	0.405262	0.462868	0.482548	0.484075	0.56097	0.635048	0.705632	0.772546	0.835963	0.895515	0.952278
105	3,3-Diethyl-2-methylpentane	3,3-e-2-m-C5	CC(C)C(CC)(CC)CC	0	0.412647	0.466903	0.485757	0.486962	0.561618	0.634378	0.704028	0.770932	0.834185	0.893609	0.950186
106	3-Ethyl-2,2,3-trimethylpentane	3-e-2,2,3-m-C5	CC(C)(C)C(CC)(C)CC	0	0.400241	0.45338	0.472099	0.473461	0.54802	0.621157	0.691685	0.759037	0.823097	0.883754	0.941818
107	3-Ethyl-2,2,4-trimethylpentane	3-e-2,2,4-m-C5	CC(C)(C)C(CC)C(C)C	0	0.416873	0.472441	0.491509	0.492819	0.567957	0.640905	0.711001	0.777626	0.840879	0.900769	0.958136
108	3-Ethyl-2,3,4-trimethylpentane	3-e-2,3,4-m-C5	CC(C)C(CC)(C)C(C)C	0	0.404656	0.458923	0.478016	0.479375	0.555468	0.629399	0.700541	0.767585	0.831256	0.891796	0.94935
109	2,2,3,3,4-Pentamethylpentane	2,2,3,3,4-m-C5	CC(C)(C)C(C)(C)C(C)C	0	0.383652	0.440001	0.459663	0.461021	0.538544	0.6135	0.685479	0.753957	0.819123	0.880546	0.93889
110	2,2,3,4,4-Pentamethylpentane	2,2,3,4,4-m-C5	CC(C)(C)C(C)C(C)(C)C	0	0.377711	0.435259	0.454884	0.456377	0.533439	0.607935	0.679342	0.747143	0.811696	0.873294	0.931777

## Sheet: S0_C11
				S0/ [kJ/mol/K]
	IUPAC	Abbreviation	SMILES	0 K	200 K	273.15 K	298.15 K	300 K	400 K	500 K	600 K	700 K	800 K	900 K	1000 K
1	Undecane	C11	CCCCCCCCCCC	0	0.499228	0.566496	0.588097	0.589689	0.673102	0.753207	0.829412	0.901449	0.969383	1.03286	1.09288
2	2-Methyldecane	2-m-C10	CC(C)CCCCCCCC	0	0.48976	0.555283	0.576704	0.57835	0.661803	0.742112	0.818601	0.890935	0.959276	1.02318	1.08363
3	3-Methyldecane	3-m-C10	CCC(C)CCCCCCC	0	0.495881	0.5608	0.58218	0.583761	0.666912	0.747136	0.82348	0.895782	0.963837	1.02777	1.08827
4	4-Methyldecane	4-m-C10	CCCC(C)CCCCCC	0	0.494172	0.559077	0.580552	0.58209	0.665639	0.746174	0.822768	0.895323	0.963473	1.02752	1.08813
5	5-Methyldecane	5-m-C10	CCCCC(C)CCCCC	0	0.494172	0.559077	0.580552	0.58209	0.665639	0.746174	0.822768	0.895323	0.963473	1.02752	1.08813
6	3-Ethylnonane	3-e-C9	CCC(CC)CCCCCC	0	0.486899	0.553966	0.575713	0.577326	0.661233	0.741524	0.817877	0.889967	0.958115	1.02203	1.08228
7	4-Ethylnonane	4-e-C9	CCCC(CC)CCCCC	0	0.485189	0.552244	0.574085	0.575656	0.65996	0.740562	0.817166	0.889508	0.957752	1.02178	1.08215
8	5-Ethylnonane	5-e-C9	CCCCC(CC)CCCC	0	0.485189	0.552244	0.574085	0.575656	0.65996	0.740562	0.817166	0.889508	0.957752	1.02178	1.08215
9	2,2-Dimethylnonane	2,2-m-C9	CC(C)(C)CCCCCCC	0	0.463857	0.529131	0.550686	0.552242	0.636129	0.716964	0.794119	0.867276	0.936466	1.00146	1.06301
10	2,3-Dimethylnonane	2,3-m-C9	CC(C)C(C)CCCCCC	0	0.486979	0.549655	0.570774	0.572309	0.65527	0.73545	0.81198	0.88454	0.952873	1.01726	1.07799
11	2,4-Dimethylnonane	2,4-m-C9	CC(C)CC(C)CCCCC	0	0.476115	0.541342	0.563279	0.564865	0.650332	0.732296	0.810028	0.883295	0.952164	1.01701	1.07821
12	2,5-Dimethylnonane	2,5-m-C9	CC(C)CCC(C)CCCC	0	0.484703	0.547864	0.569159	0.570752	0.654339	0.735078	0.811958	0.88481	0.953366	1.01784	1.07888
13	2,6-Dimethylnonane	2,6-m-C9	CC(C)CCCC(C)CCC	0	0.484703	0.547864	0.569159	0.570752	0.654339	0.735078	0.811958	0.88481	0.953366	1.01784	1.07888
14	2,7-Dimethylnonane	2,7-m-C9	CC(C)CCCCC(C)CC	0	0.486413	0.549587	0.570787	0.572422	0.655612	0.73604	0.812669	0.885269	0.953729	1.0181	1.07901
15	2,8-Dimethylnonane	2,8-m-C9	CC(C)CCCCCC(C)C	0	0.480292	0.54407	0.56531	0.567011	0.650504	0.731016	0.807791	0.880422	0.949168	1.0135	1.07437
16	3,3-Dimethylnonane	3,3-m-C9	CCC(C)(C)CCCCCC	0	0.46997	0.534854	0.556585	0.558162	0.643063	0.724822	0.802673	0.876328	0.945799	1.01142	1.07325
17	3,4-Dimethylnonane	3,4-m-C9	CCC(C)C(C)CCCCC	0	0.490505	0.552299	0.573356	0.574887	0.657926	0.738124	0.814751	0.887578	0.955788	1.02021	1.081
18	3,5-Dimethylnonane	3,5-m-C9	CCC(C)CC(C)CCCC	0	0.482236	0.546859	0.568755	0.570276	0.65544	0.73732	0.814906	0.888142	0.956725	1.02161	1.08285
19	3,6-Dimethylnonane	3,6-m-C9	CCC(C)CCC(C)CCC	0	0.490824	0.553381	0.574635	0.576162	0.659448	0.740102	0.816836	0.889657	0.957926	1.02244	1.08352
20	3,7-Dimethylnonane	3,7-m-C9	CCC(C)CCCC(C)CC	0	0.492534	0.555103	0.576263	0.577832	0.660721	0.741065	0.817547	0.890116	0.95829	1.02269	1.08365
21	4,4-Dimethylnonane	4,4-m-C9	CCCC(C)(C)CCCCC	0	0.466564	0.531444	0.55338	0.554949	0.640831	0.723497	0.801994	0.876251	0.946029	1.01182	1.07385
22	4,5-Dimethylnonane	4,5-m-C9	CCCC(C)C(C)CCCC	0	0.488796	0.550577	0.571728	0.573217	0.656653	0.737161	0.81404	0.887118	0.955424	1.01996	1.08087
23	4,6-Dimethylnonane	4,6-m-C9	CCCC(C)CC(C)CCC	0	0.480526	0.545136	0.567127	0.568606	0.654167	0.736358	0.814194	0.887683	0.956362	1.02136	1.08271
24	5,5-Dimethylnonane	5,5-m-C9	CCCCC(C)(C)CCCC	0	0.466564	0.531444	0.55338	0.554949	0.640831	0.723497	0.801994	0.876251	0.946029	1.01182	1.07385
25	4-Propyloctane	4-p-C8	CCCC(CCC)CCCC	0	0.48348	0.550521	0.572457	0.573986	0.658687	0.739599	0.816454	0.889049	0.957389	1.02152	1.08201
26	4-(1-Methylethyl)octane	4-ip-C8	CCCC(C(C)C)CCCC	0	0.472236	0.538226	0.560258	0.561815	0.647086	0.728262	0.805216	0.877888	0.946337	1.01075	1.07152
27	3-Ethyl-2-methyloctane	3-e-2-m-C8	CC(C)C(CC)CCCCC	0	0.473945	0.539949	0.561886	0.563485	0.648359	0.729225	0.805927	0.878348	0.9467	1.011	1.07166
28	3-Ethyl-3-methyloctane	3-e-3-m-C8	CCC(CC)(C)CCCCC	0	0.459799	0.524103	0.545766	0.547371	0.632364	0.714238	0.792143	0.865728	0.93533	1.00092	1.06268
29	3-Ethyl-4-methyloctane	3-e-4-m-C8	CCC(CC)C(C)CCCC	0	0.477471	0.542593	0.564468	0.566062	0.651015	0.731898	0.808698	0.881385	0.949614	1.01396	1.07467
30	3-Ethyl-5-methyloctane	3-e-5-m-C8	CCC(CC)CC(C)CCC	0	0.473253	0.540025	0.562288	0.563842	0.649762	0.731708	0.809304	0.882327	0.951004	1.01587	1.07686
31	3-Ethyl-6-methyloctane	3-e-6-m-C8	CCC(CC)CCC(C)CC	0	0.483551	0.548269	0.569796	0.571398	0.655042	0.735453	0.811945	0.884301	0.952568	1.01695	1.07766
32	4-Ethyl-2-methyloctane	4-e-2-m-C8	CC(C)CC(CC)CCCC	0	0.467132	0.534508	0.556812	0.558431	0.644653	0.726684	0.804426	0.87748	0.946443	1.01127	1.07222
33	4-Ethyl-3-methyloctane	4-e-3-m-C8	CCC(C)C(CC)CCCC	0	0.477471	0.542593	0.564468	0.566062	0.651015	0.731898	0.808698	0.881385	0.949614	1.01396	1.07467
34	4-Ethyl-4-methyloctane	4-e-4-m-C8	CCCC(CC)(C)CCCC	0	0.456393	0.520693	0.542561	0.544159	0.630131	0.712913	0.791463	0.86565	0.935561	1.00132	1.06327
35	4-Ethyl-5-methyloctane	4-e-5-m-C8	CCCC(CC)C(C)CCC	0	0.475762	0.54087	0.56284	0.564392	0.649741	0.730935	0.807987	0.880926	0.949251	1.0137	1.07454
36	5-Ethyl-2-methyloctane	5-e-2-m-C8	CC(C)CCC(CC)CCC	0	0.475721	0.54103	0.562692	0.564318	0.648661	0.729466	0.806355	0.878995	0.947644	1.0121	1.07289
37	5-Ethyl-3-methyloctane	5-e-3-m-C8	CCC(C)CC(CC)CCC	0	0.473253	0.540025	0.562288	0.563842	0.649762	0.731708	0.809304	0.882327	0.951004	1.01587	1.07686
38	6-Ethyl-2-methyloctane	6-e-2-m-C8	CC(C)CCCC(CC)CC	0	0.47743	0.542753	0.56432	0.565988	0.649934	0.730429	0.807067	0.879454	0.948008	1.01235	1.07303
39	2,2,3-Trimethyloctane	2,2,3-m-C8	CC(C)(C)C(C)CCCCC	0	0.457346	0.520259	0.54155	0.54312	0.626953	0.707975	0.785323	0.858755	0.928085	0.99363	1.05565
40	2,2,4-Trimethyloctane	2,2,4-m-C8	CC(C)(C)CC(C)CCCC	0	0.459411	0.523334	0.544862	0.546345	0.630348	0.711386	0.788694	0.862395	0.931852	0.99732	1.05945
41	2,2,5-Trimethyloctane	2,2,5-m-C8	CC(C)(C)CCC(C)CCC	0	0.4588	0.521712	0.543141	0.544644	0.628665	0.70993	0.787475	0.86115	0.930556	0.996122	1.05826
42	2,2,6-Trimethyloctane	2,2,6-m-C8	CC(C)(C)CCCC(C)CC	0	0.460509	0.523434	0.544769	0.546314	0.629938	0.710893	0.788187	0.861609	0.930919	0.996376	1.0584
43	2,2,7-Trimethyloctane	2,2,7-m-C8	CC(C)(C)CCCCC(C)C	0	0.454389	0.517917	0.539293	0.540903	0.62483	0.705868	0.783309	0.856762	0.926359	0.991777	1.05376
44	2,3,3-Trimethyloctane	2,3,3-m-C8	CC(C)C(C)(C)CCCCC	0	0.456868	0.519902	0.541457	0.54307	0.628041	0.710108	0.788301	0.862332	0.932169	0.99814	1.0604
45	2,3,4-Trimethyloctane	2,3,4-m-C8	CC(C)C(C)C(C)CCCC	0	0.467024	0.530212	0.551968	0.553465	0.638631	0.720315	0.797972	0.871342	0.940334	1.0053	1.06691
46	2,3,5-Trimethyloctane	2,3,5-m-C8	CC(C)C(C)CC(C)CCC	0	0.473334	0.535714	0.557349	0.558825	0.643799	0.725634	0.803407	0.8769	0.945762	1.01109	1.07257
47	2,3,6-Trimethyloctane	2,3,6-m-C8	CC(C)C(C)CCC(C)CC	0	0.483632	0.543958	0.564856	0.566381	0.64908	0.729379	0.806048	0.878874	0.947327	1.01218	1.07337
48	2,3,7-Trimethyloctane	2,3,7-m-C8	CC(C)C(C)CCCC(C)C	0	0.477511	0.538442	0.55938	0.560971	0.643971	0.724355	0.80117	0.874027	0.942766	1.00758	1.06874
49	2,4,4-Trimethyloctane	2,4,4-m-C8	CC(C)CC(C)(C)CCCC	0	0.457707	0.521854	0.543708	0.545312	0.631214	0.713858	0.792402	0.866982	0.937217	1.00334	1.06578
50	2,4,5-Trimethyloctane	2,4,5-m-C8	CC(C)CC(C)C(C)CCC	0	0.470739	0.532842	0.554455	0.555992	0.641346	0.723283	0.8013	0.87509	0.944115	1.00945	1.07095
51	2,4,6-Trimethyloctane	2,4,6-m-C8	CC(C)CC(C)CC(C)CC	0	0.464179	0.529123	0.551482	0.553051	0.640133	0.723442	0.802166	0.876114	0.945416	1.0111	1.07292
52	2,4,7-Trimethyloctane	2,4,7-m-C8	CC(C)CC(C)CCC(C)C	0	0.466646	0.530129	0.551886	0.553527	0.639033	0.7212	0.799217	0.872782	0.942056	1.00733	1.06895
53	2,5,5-Trimethyloctane	2,5,5-m-C8	CC(C)CCC(C)(C)CCC	0	0.457096	0.520231	0.541987	0.543611	0.629532	0.712402	0.791183	0.865738	0.935922	1.00214	1.06459
54	2,5,6-Trimethyloctane	2,5,6-m-C8	CC(C)CCC(C)C(C)CC	0	0.481037	0.541086	0.561962	0.563548	0.646627	0.727028	0.803941	0.877064	0.94568	1.01053	1.07175
55	2,6,6-Trimethyloctane	2,6,6-m-C8	CC(C)CCCC(C)(C)CC	0	0.460501	0.523641	0.545192	0.546823	0.631764	0.713727	0.791863	0.865815	0.935691	1.00174	1.06399
56	3,3,4-Trimethyloctane	3,3,4-m-C8	CCC(C)(C)C(C)CCCC	0	0.461197	0.52306	0.544307	0.545995	0.630629	0.71247	0.790584	0.864484	0.934093	1.00012	1.06249
57	3,3,5-Trimethyloctane	3,3,5-m-C8	CCC(C)(C)CC(C)CCC	0	0.465524	0.529058	0.550761	0.552264	0.637282	0.719245	0.797248	0.871448	0.941184	1.00728	1.06968
58	3,3,6-Trimethyloctane	3,3,6-m-C8	CCC(C)(C)CCC(C)CC	0	0.466622	0.529158	0.550668	0.552233	0.636872	0.718751	0.796741	0.870662	0.940252	1.00634	1.06863
59	3,4,4-Trimethyloctane	3,4,4-m-C8	CCC(C)C(C)(C)CCCC	0	0.459501	0.521373	0.54273	0.544453	0.62967	0.712108	0.790617	0.864865	0.934687	1.00078	1.06322
60	3,4,5-Trimethyloctane	3,4,5-m-C8	CCC(C)C(C)C(C)CCC	0	0.47055	0.532856	0.55455	0.556043	0.641286	0.722989	0.800743	0.874379	0.943248	1.00826	1.06993
61	3,4,6-Trimethyloctane	3,4,6-m-C8	CCC(C)C(C)CC(C)CC	0	0.478569	0.540081	0.561559	0.563072	0.647728	0.72927	0.806889	0.880397	0.949039	1.0143	1.07572
62	3,5,5-Trimethyloctane	3,5,5-m-C8	CCC(C)CC(C)(C)CCC	0	0.463828	0.52737	0.549184	0.550722	0.636323	0.718882	0.79728	0.871829	0.941778	1.00794	1.07041
63	4,4,5-Trimethyloctane	4,4,5-m-C8	CCCC(C)(C)C(C)CCC	0	0.457792	0.51965	0.541102	0.542783	0.628397	0.711145	0.789905	0.864406	0.934324	1.00052	1.06309
64	3,3-Diethylheptane	3,3-e-C7	CCC(CC)(CC)CCCC	0	0.428422	0.495216	0.517559	0.519068	0.605525	0.68787	0.765704	0.839527	0.90899	0.974422	1.03602
65	3,4-Diethylheptane	3,4-e-C7	CCC(CC)C(CC)CCC	0	0.464437	0.532887	0.55558	0.557238	0.644103	0.725672	0.802645	0.875193	0.943441	1.0077	1.06834
66	3,5-Diethylheptane	3,5-e-C7	CCC(CC)CC(CC)CC	0	0.46598	0.534914	0.557449	0.559078	0.645357	0.727059	0.804413	0.876972	0.945646	1.01038	1.07101
67	4,4-Diethylheptane	4,4-e-C7	CCCC(CC)(CC)CCC	0	0.425017	0.491806	0.514354	0.515856	0.603293	0.686545	0.765025	0.83945	0.909221	0.974826	1.03662
68	3-Ethyl-2,2-dimethylheptane	3-e-2,2-m-C7	CC(C)(C)C(CC)CCCC	0	0.457291	0.519782	0.540812	0.542279	0.624797	0.704643	0.781092	0.853978	0.923075	0.988355	1.04984
69	3-Ethyl-2,3-dimethylheptane	3-e-2,3-m-C7	CC(C)C(CC)(C)CCCC	0	0.447054	0.510318	0.532192	0.533706	0.619491	0.701816	0.77991	0.854202	0.924076	0.990001	1.0518
70	3-Ethyl-2,4-dimethylheptane	3-e-2,4-m-C7	CC(C)C(CC)C(C)CCC	0	0.468728	0.531006	0.55229	0.553807	0.63759	0.718118	0.79492	0.867974	0.936504	1.00137	1.06263
71	3-Ethyl-2,5-dimethylheptane	3-e-2,5-m-C7	CC(C)C(CC)CC(C)CC	0	0.462009	0.52773	0.550089	0.55167	0.638161	0.720371	0.798065	0.871167	0.939952	1.00509	1.06637
72	3-Ethyl-2,6-dimethylheptane	3-e-2,6-m-C7	CC(C)C(CC)CCC(C)C	0	0.464477	0.528736	0.550492	0.552146	0.63706	0.718129	0.795117	0.867834	0.936592	1.00132	1.0624
73	3-Ethyl-3,4-dimethylheptane	3-e-3,4-m-C7	CCC(CC)(C)C(C)CCC	0	0.451384	0.513476	0.535043	0.536631	0.622079	0.704178	0.782193	0.856354	0.926	0.991978	1.05389
74	3-Ethyl-3,5-dimethylheptane	3-e-3,5-m-C7	CCC(CC)(C)CC(C)CC	0	0.457062	0.520029	0.54157	0.543144	0.627856	0.709623	0.787429	0.861306	0.931079	0.997039	1.05924
75	3-Ethyl-4,4-dimethylheptane	3-e-4,4-m-C7	CCC(CC)C(C)(C)CCC	0	0.459446	0.520896	0.541992	0.543612	0.627514	0.708775	0.786385	0.860088	0.929677	0.995502	1.05741
76	3-Ethyl-4,5-dimethylheptane	3-e-4,5-m-C7	CCC(CC)C(C)C(C)CC	0	0.459225	0.524872	0.54729	0.548888	0.635648	0.717726	0.795402	0.868646	0.937438	1.00226	1.06373
77	4-Ethyl-2,2-dimethylheptane	4-e-2,2-m-C7	CC(C)(C)CC(CC)CCC	0	0.450429	0.5165	0.538395	0.539911	0.62467	0.705775	0.783092	0.85658	0.92613	0.991576	1.05346
78	4-Ethyl-2,3-dimethylheptane	4-e-2,3-m-C7	CC(C)C(C)C(CC)CCC	0	0.45399	0.520505	0.54308	0.544641	0.631719	0.71409	0.791919	0.865149	0.934161	0.999052	1.06058
79	4-Ethyl-2,4-dimethylheptane	4-e-2,4-m-C7	CC(C)CC(CC)(C)CCC	0	0.447536	0.511102	0.532889	0.534521	0.620515	0.703273	0.781872	0.856382	0.926749	0.992844	1.0552
80	4-Ethyl-2,5-dimethylheptane	4-e-2,5-m-C7	CC(C)CC(CC)C(C)CC	0	0.459414	0.524858	0.547195	0.548837	0.635708	0.71802	0.795958	0.869357	0.938305	1.00345	1.06475
81	4-Ethyl-2,6-dimethylheptane	4-e-2,6-m-C7	CC(C)CC(CC)CC(C)C	0	0.449075	0.516773	0.539539	0.541206	0.629347	0.712806	0.791685	0.865452	0.935134	1.00076	1.0623
82	4-Ethyl-3,3-dimethylheptane	4-e-3,3-m-C7	CCC(C)(C)C(CC)CCC	0	0.461142	0.522583	0.543569	0.545154	0.628473	0.709137	0.786352	0.859707	0.929083	0.994843	1.05668
83	4-Ethyl-3,4-dimethylheptane	4-e-3,4-m-C7	CCC(C)C(CC)(C)CCC	0	0.449688	0.511789	0.533466	0.535088	0.62112	0.703816	0.782225	0.856736	0.926594	0.992637	1.05462
84	4-Ethyl-3,5-dimethylheptane	4-e-3,5-m-C7	CCC(C)C(CC)C(C)CC	0	0.473963	0.535373	0.5565	0.558055	0.641519	0.721754	0.798403	0.871471	0.939782	1.00457	1.06578
85	5-Ethyl-2,2-dimethylheptane	5-e-2,2-m-C7	CC(C)(C)CCC(CC)CC	0	0.451527	0.5166	0.538302	0.53988	0.62426	0.705281	0.782585	0.855795	0.925198	0.990633	1.05241
86	5-Ethyl-2,3-dimethylheptane	5-e-2,3-m-C7	CC(C)C(C)CC(CC)CC	0	0.466061	0.530603	0.55251	0.554061	0.639394	0.720985	0.798516	0.871544	0.940404	1.0056	1.06672
87	5-Ethyl-2,4-dimethylheptane	5-e-2,4-m-C7	CC(C)CC(C)C(CC)CC	0	0.459414	0.524858	0.547195	0.548837	0.635708	0.71802	0.795958	0.869357	0.938305	1.00345	1.06475
88	5-Ethyl-2,5-dimethylheptane	5-e-2,5-m-C7	CC(C)CCC(CC)(C)CC	0	0.45033	0.512889	0.534373	0.536033	0.621065	0.703142	0.781332	0.855215	0.925223	0.991242	1.05342
89	5-Ethyl-3,3-dimethylheptane	5-e-3,3-m-C7	CCC(C)(C)CC(CC)CC	0	0.458251	0.523947	0.545922	0.5475	0.632877	0.714595	0.792357	0.866092	0.935826	1.00179	1.06383
90	2,2,3,3-Tetramethylheptane	2,2,3,3-m-C7	CC(C)(C)C(C)(C)CCCC	0	0.424337	0.48767	0.509484	0.511073	0.597044	0.679975	0.759024	0.833902	0.904778	0.971706	1.03519
91	2,2,3,4-Tetramethylheptane	2,2,3,4-m-C7	CC(C)(C)C(C)C(C)CCC	0	0.449609	0.510766	0.532054	0.533469	0.617294	0.698364	0.775984	0.849953	0.919457	0.98511	1.0479
92	2,2,3,5-Tetramethylheptane	2,2,3,5-m-C7	CC(C)(C)C(C)CC(C)CC	0	0.44541	0.50804	0.529753	0.531305	0.616755	0.699122	0.777461	0.851574	0.921337	0.98772	1.05036
93	2,2,3,6-Tetramethylheptane	2,2,3,6-m-C7	CC(C)(C)C(C)CCC(C)C	0	0.447878	0.509046	0.530157	0.531781	0.615654	0.696879	0.774513	0.848242	0.917978	0.98395	1.04639
94	2,2,4,4-Tetramethylheptane	2,2,4,4-m-C7	CC(C)(C)CC(C)(C)CCC	0	0.427506	0.493186	0.515432	0.517089	0.603964	0.687392	0.766713	0.841953	0.912883	0.980139	1.04395
95	2,2,4,5-Tetramethylheptane	2,2,4,5-m-C7	CC(C)(C)CC(C)C(C)CC	0	0.455744	0.516556	0.537666	0.539141	0.622635	0.703337	0.780678	0.85465	0.924166	0.99001	1.05232
96	2,2,4,6-Tetramethylheptane	2,2,4,6-m-C7	CC(C)(C)CC(C)CC(C)C	0	0.441354	0.505599	0.527589	0.52912	0.615041	0.697509	0.775954	0.850367	0.920543	0.986811	1.04952
97	2,2,5,5-Tetramethylheptane	2,2,5,5-m-C7	CC(C)(C)CCC(C)(C)CC	0	0.434598	0.497489	0.519174	0.520715	0.60609	0.688579	0.76738	0.842156	0.912882	0.980018	1.04338
98	2,2,5,6-Tetramethylheptane	2,2,5,6-m-C7	CC(C)(C)CCC(C)C(C)C	0	0.451608	0.512289	0.533363	0.534863	0.618297	0.699207	0.776688	0.850367	0.919956	0.985858	1.04812
99	2,2,6,6-Tetramethylheptane	2,2,6,6-m-C7	CC(C)(C)CCCC(C)(C)C	0	0.428485	0.491765	0.513275	0.514795	0.599156	0.680721	0.758827	0.833103	0.903549	0.970058	1.03314
100	2,3,3,4-Tetramethylheptane	2,3,3,4-m-C7	CC(C)C(C)(C)C(C)CCC	0	0.432944	0.496502	0.518652	0.520302	0.607532	0.691164	0.770395	0.845305	0.915837	0.982373	1.04537
101	2,3,3,5-Tetramethylheptane	2,3,3,5-m-C7	CC(C)C(C)(C)CC(C)CC	0	0.454131	0.515828	0.53726	0.538843	0.623533	0.705493	0.783588	0.85791	0.927918	0.994258	1.05697
102	2,3,3,6-Tetramethylheptane	2,3,3,6-m-C7	CC(C)C(C)(C)CCC(C)C	0	0.447399	0.508689	0.530063	0.531732	0.616742	0.699012	0.777491	0.851818	0.922061	0.98846	1.05115
103	2,3,4,4-Tetramethylheptane	2,3,4,4-m-C7	CC(C)C(C)C(C)(C)CCC	0	0.448238	0.509236	0.530652	0.532224	0.617355	0.699823	0.778506	0.853025	0.923145	0.989303	1.05246
104	2,3,4,5-Tetramethylheptane	2,3,4,5-m-C7	CC(C)C(C)C(C)C(C)CC	0	0.448779	0.512491	0.53479	0.536291	0.623264	0.706143	0.784675	0.858603	0.928158	0.993607	1.05597
105	2,3,4,6-Tetramethylheptane	2,3,4,6-m-C7	CC(C)C(C)C(C)CC(C)C	0	0.448967	0.512476	0.534695	0.53624	0.623324	0.706438	0.785232	0.859314	0.929025	0.994796	1.05699
106	2,3,5,5-Tetramethylheptane	2,3,5,5-m-C7	CC(C)C(C)CC(C)(C)CC	0	0.458332	0.519636	0.540983	0.542483	0.626914	0.708521	0.78646	0.860665	0.930584	0.997017	1.05954
107	2,3,5,6-Tetramethylheptane	2,3,5,6-m-C7	CC(C)C(C)CC(C)C(C)C	0	0.466142	0.526292	0.547571	0.549044	0.633431	0.714911	0.792619	0.866117	0.935162	1.00083	1.06243
108	2,4,4,5-Tetramethylheptane	2,4,4,5-m-C7	CC(C)CC(C)(C)C(C)CC	0	0.450643	0.511782	0.533058	0.534815	0.620054	0.702468	0.781025	0.855597	0.925875	0.992295	1.05515
109	2,4,4,6-Tetramethylheptane	2,4,4,6-m-C7	CC(C)CC(C)(C)CC(C)C	0	0.448849	0.512263	0.534035	0.535674	0.621598	0.704218	0.782811	0.857714	0.928405	0.994859	1.05771
110	2,4,5,5-Tetramethylheptane	2,4,5,5-m-C7	CC(C)CC(C)C(C)(C)CC	0	0.44314	0.505325	0.527034	0.52877	0.615323	0.698592	0.777844	0.852456	0.922784	0.989609	1.05257
111	3,3,4,4-Tetramethylheptane	3,3,4,4-m-C7	CCC(C)(C)C(C)(C)CCC	0	0.426865	0.489166	0.51107	0.512723	0.599741	0.68362	0.763344	0.838782	0.910039	0.977301	1.041
112	3,3,4,5-Tetramethylheptane	3,3,4,5-m-C7	CCC(C)(C)C(C)C(C)CC	0	0.455169	0.51529	0.536439	0.538014	0.622243	0.703821	0.781956	0.85614	0.925828	0.991852	1.05487
113	3,3,5,5-Tetramethylheptane	3,3,5,5-m-C7	CCC(C)(C)CC(C)(C)CC	0	0.437025	0.50232	0.524536	0.526221	0.613131	0.696575	0.775946	0.851083	0.921984	0.989695	1.05359
114	3,4,4,5-Tetramethylheptane	3,4,4,5-m-C7	CCC(C)C(C)(C)C(C)CC	0	0.437286	0.499696	0.521554	0.523355	0.610434	0.694126	0.773422	0.848298	0.918719	0.985264	1.04832
115	2-Methyl-4-propylheptane	2-m-4-p-C7	CC(C)CC(CCC)CCC	0	0.465423	0.532786	0.555184	0.556761	0.64338	0.725721	0.803714	0.877021	0.946079	1.01101	1.07209
116	3-Methyl-4-propylheptane	3-m-4-p-C7	CCC(C)C(CCC)CCC	0	0.475762	0.54087	0.56284	0.564392	0.649741	0.730935	0.807987	0.880926	0.949251	1.0137	1.07454
117	4-Methyl-4-propylheptane	4-m-4-p-C7	CCCC(C)(CCC)CCC	0	0.452988	0.517283	0.539357	0.540947	0.627899	0.711588	0.790784	0.865573	0.935791	1.00173	1.06387
118	2-Methyl-3-(1-methylethyl)heptane	2-m-3-ip-C7	CC(C)C(C(C)C)CCCC	0	0.465202	0.528362	0.549708	0.55123	0.634934	0.715445	0.792149	0.864937	0.93359	0.998413	1.05962
119	2-Methyl-4-(1-methylethyl)heptane	2-m-4-ip-C7	CC(C)CC(C(C)C)CCC	0	0.454179	0.520491	0.542985	0.54459	0.631779	0.714384	0.792475	0.86586	0.935028	1.00024	1.0616
120	3-Methyl-4-(1-methylethyl)heptane	3-m-4-ip-C7	CCC(C)C(C(C)C)CCC	0	0.468728	0.531006	0.55229	0.553807	0.63759	0.718118	0.79492	0.867974	0.936504	1.00137	1.06263
121	4-Methyl-4-(1-methylethyl)heptane	4-m-4-ip-C7	CCCC(C)(C(C)C)CCC	0	0.443649	0.506908	0.528988	0.530493	0.617259	0.700491	0.779231	0.854124	0.924307	0.990404	1.0524
122	4-(1,1-Dimethylethyl)heptane	4-tb-C7	CCCC(C(C)(C)C)CCC	0	0.455582	0.51806	0.539184	0.540609	0.623524	0.70368	0.78038	0.853519	0.922712	0.9881	1.0497
123	2,2,3,3,4-Pentamethylhexane	2,2,3,3,4-m-C6	CC(C)(C)C(C)(C)C(C)CC	0	0.418327	0.479403	0.500749	0.502363	0.587454	0.669845	0.748849	0.823844	0.894934	0.961965	1.02565
124	2,2,3,3,5-Pentamethylhexane	2,2,3,3,5-m-C6	CC(C)(C)C(C)(C)CC(C)C	0	0.415479	0.478079	0.499811	0.501435	0.587428	0.670336	0.749432	0.824633	0.895966	0.963225	1.02712
125	2,2,3,4,4-Pentamethylhexane	2,2,3,4,4-m-C6	CC(C)(C)C(C)C(C)(C)CC	0	0.413604	0.475992	0.497453	0.499212	0.584397	0.666775	0.745658	0.820225	0.890997	0.958564	1.02256
126	2,2,3,4,5-Pentamethylhexane	2,2,3,4,5-m-C6	CC(C)(C)C(C)C(C)C(C)C	0	0.427837	0.490401	0.512294	0.513717	0.599272	0.681518	0.759917	0.834176	0.904367	0.970459	1.03394
127	2,2,3,5,5-Pentamethylhexane	2,2,3,5,5-m-C6	CC(C)(C)C(C)CC(C)(C)C	0	0.422585	0.484516	0.50586	0.507374	0.591663	0.673188	0.75125	0.825827	0.896464	0.96343	1.02696
128	2,2,4,4,5-Pentamethylhexane	2,2,4,4,5-m-C6	CC(C)(C)CC(C)(C)C(C)C	0	0.417809	0.481644	0.503509	0.50521	0.591175	0.674003	0.75302	0.828033	0.899022	0.966458	1.03051
129	2,3,3,4,4-Pentamethylhexane	2,3,3,4,4-m-C6	CC(C)C(C)(C)C(C)(C)CC	0	0.418222	0.479429	0.501062	0.502631	0.588521	0.67149	0.750854	0.826191	0.897677	0.964923	1.02864
130	2,3,3,4,5-Pentamethylhexane	2,3,3,4,5-m-C6	CC(C)C(C)(C)C(C)C(C)C	0	0.42339	0.486087	0.508202	0.509744	0.59649	0.679842	0.758996	0.833924	0.904659	0.971155	1.03473
131	3-Ethyl-2,2,3-trimethylhexane	3-e-2,2,3-m-C6	CC(C)(C)C(CC)(C)CCC	0	0.428878	0.487901	0.508707	0.510209	0.593069	0.674177	0.752061	0.826313	0.896621	0.96294	1.02636
132	3-Ethyl-2,2,4-trimethylhexane	3-e-2,2,4-m-C6	CC(C)(C)C(CC)C(C)CC	0	0.452441	0.513017	0.533903	0.535356	0.617894	0.697924	0.774827	0.848017	0.917087	0.982504	1.04509
133	3-Ethyl-2,2,5-trimethylhexane	3-e-2,2,5-m-C6	CC(C)(C)C(CC)CC(C)C	0	0.439234	0.502047	0.523539	0.525054	0.60949	0.690765	0.768351	0.84195	0.911766	0.977846	1.03991
134	3-Ethyl-2,3,4-trimethylhexane	3-e-2,3,4-m-C6	CC(C)C(CC)(C)C(C)CC	0	0.439331	0.498326	0.519102	0.520717	0.604378	0.685744	0.763912	0.837472	0.907068	0.973215	1.03611
135	3-Ethyl-2,3,5-trimethylhexane	3-e-2,3,5-m-C6	CC(C)C(CC)(C)CC(C)C	0	0.438197	0.500727	0.52252	0.524068	0.609875	0.692176	0.770319	0.844933	0.915264	0.981519	1.04373
136	3-Ethyl-2,4,4-trimethylhexane	3-e-2,4,4-m-C6	CC(C)C(CC)C(C)(C)CC	0	0.452766	0.513174	0.534078	0.535654	0.618915	0.699745	0.777317	0.850708	0.920181	0.986039	1.04892
137	3-Ethyl-2,4,5-trimethylhexane	3-e-2,4,5-m-C6	CC(C)C(CC)C(C)C(C)C	0	0.446957	0.510641	0.53253	0.534056	0.619568	0.701273	0.778852	0.852198	0.921414	0.986715	1.04867
138	3-Ethyl-3,4,4-trimethylhexane	3-e-3,4,4-m-C6	CCC(CC)(C)C(C)(C)CC	0	0.434812	0.492808	0.513498	0.515071	0.597998	0.679147	0.75706	0.831271	0.901652	0.968131	1.03157
139	4-Ethyl-2,2,3-trimethylhexane	4-e-2,2,3-m-C6	CC(C)(C)C(C)C(CC)CC	0	0.438284	0.502782	0.524794	0.526314	0.611655	0.693101	0.770643	0.844219	0.913647	0.979112	1.0417
140	4-Ethyl-2,2,4-trimethylhexane	4-e-2,2,4-m-C6	CC(C)(C)CC(CC)(C)CC	0	0.420741	0.485844	0.507818	0.509511	0.595497	0.678133	0.756861	0.83143	0.902184	0.969239	1.03278
141	4-Ethyl-2,2,5-trimethylhexane	4-e-2,2,5-m-C6	CC(C)(C)CC(CC)C(C)C	0	0.439184	0.504206	0.526196	0.527739	0.613069	0.694438	0.771854	0.84542	0.915079	0.980804	1.04297
142	4-Ethyl-2,3,3-trimethylhexane	4-e-2,3,3-m-C6	CC(C)C(C)(C)C(CC)CC	0	0.434598	0.497748	0.519542	0.521131	0.606649	0.688794	0.766875	0.840987	0.91119	0.977353	1.03969
143	4-Ethyl-2,3,4-trimethylhexane	4-e-2,3,4-m-C6	CC(C)C(C)C(CC)(C)CC	0	0.44183	0.503062	0.524593	0.526072	0.611037	0.692856	0.770794	0.844973	0.914822	0.98076	1.04326
144	3,3-Diethyl-2-methylhexane	3,3-e-2-m-C6	CC(C)C(CC)(CC)CCC	0	0.441284	0.501425	0.522365	0.523709	0.606667	0.687399	0.764404	0.838208	0.907709	0.972796	1.03473
145	3,3-Diethyl-4-methylhexane	3,3-e-4-m-C6	CCC(CC)(CC)C(C)CC	0	0.447322	0.506306	0.526843	0.528304	0.610528	0.690723	0.767398	0.840819	0.909997	0.975028	1.03695
146	3,4-Diethyl-2-methylhexane	3,4-e-2-m-C6	CC(C)C(CC)C(CC)CC	0	0.457403	0.523022	0.54503	0.546653	0.631952	0.712855	0.789579	0.862241	0.930694	0.995368	1.05644
147	3,4-Diethyl-3-methylhexane	3,4-e-3-m-C6	CCC(CC)(C)C(CC)CC	0	0.453038	0.514722	0.535932	0.53746	0.621196	0.701808	0.778673	0.852036	0.921353	0.986958	1.04821
148	4,4-Diethyl-2-methylhexane	4,4-e-2-m-C6	CC(C)CC(CC)(CC)CC	0	0.419565	0.485626	0.507886	0.50943	0.595909	0.678231	0.756113	0.830259	0.900178	0.965941	1.02795
149	2,2-Dimethyl-3-(1-methylethyl)hexane	2,2-m-3-ip-C6	CC(C)(C)C(C(C)C)CCC	0	0.447206	0.50865	0.529693	0.531109	0.613965	0.694288	0.771345	0.844521	0.913809	0.979296	1.04194
150	2,3-Dimethyl-3-(1-methylethyl)hexane	2,3-m-3-ip-C6	CC(C)C(C)(C(C)C)CCC	0	0.433292	0.493445	0.514624	0.516122	0.600517	0.68242	0.760917	0.834861	0.90478	0.970983	1.03389
151	2,4-Dimethyl-3-(1-methylethyl)hexane	2,4-m-3-ip-C6	CC(C)C(C(C)C)C(C)CC	0	0.44083	0.503443	0.524943	0.526612	0.610907	0.692066	0.769458	0.842937	0.912171	0.977251	1.03924
152	2,5-Dimethyl-3-(1-methylethyl)hexane	2,5-m-3-ip-C6	CC(C)C(C(C)C)CC(C)C	0	0.447145	0.510627	0.532435	0.534005	0.619628	0.701567	0.779409	0.852909	0.922281	0.987904	1.0497
153	2,2,3,3,4,4-Hexamethylpentane	2,2,3,3,4,4-m-C5	CC(C)(C)C(C)(C)C(C)(C)C	0	0.392549	0.455396	0.477107	0.478628	0.564192	0.646953	0.726568	0.802262	0.874456	0.942612	1.00758
154	3-Ethyl-2,2,3,4-tetramethylpentane	3-e-2,2,3,4-m-C5	CC(C)(C)C(CC)(C)C(C)C	0	0.408586	0.469002	0.489973	0.491411	0.573811	0.653424	0.729645	0.80208	0.870877	0.936106	0.997966
155	3-Ethyl-2,2,4,4-tetramethylpentane	3-e-2,2,4,4-m-C5	CC(C)(C)C(CC)C(C)(C)C	0	0.411545	0.471827	0.492286	0.493699	0.573486	0.650643	0.724617	0.795271	0.86251	0.926373	0.987073
156	3,3-Diethyl-2,2-dimethylpentane	3,3-e-2,2-m-C5	CC(C)(C)C(CC)(CC)CC	0	0.426886	0.483953	0.50417	0.505623	0.586347	0.66555	0.741851	0.81471	0.883851	0.949361	1.01186
157	3,3-Diethyl-2,4-dimethylpentane	3,3-e-2,4-m-C5	CC(C)C(CC)(CC)C(C)C	0	0.426333	0.48418	0.504599	0.505965	0.58649	0.664364	0.738722	0.809447	0.876297	0.939647	0.999316
158	2,2,4-Trimethyl-3-(1-methylethyl)pentane	2,2,4-m-3-ip-C5	CC(C)(C)C(C(C)C)C(C)C	0	0.421114	0.478598	0.498503	0.499906	0.578314	0.654463	0.727365	0.796719	0.86271	0.925311	0.984594
159	2,3,4-Trimethyl-3-(1-methylethyl)pentane	2,3,4-m-3-ip-C5	CC(C)C(C)(C(C)C)C(C)C	0	0.42137	0.479752	0.500486	0.501867	0.583439	0.662251	0.737475	0.808951	0.876602	0.940604	1.00099

## Sheet: S0_C12
				S0/ [kJ/mol/K]
	IUPAC	Abbreviation	SMILES	0 K	200 K	273.15 K	298.15 K	300 K	400 K	500 K	600 K	700 K	800 K	900 K	1000 K
1	Dodecane	C12	CCCCCCCCCCCC	0	0.53127	0.604428	0.62791	0.629648	0.720384	0.807553	0.890467	0.968802	1.04268	1.11164	1.17682
2	2-Methylundecane	2-m-C11	CC(C)CCCCCCCCC	0	0.521802	0.593215	0.616516	0.61831	0.709085	0.796457	0.879657	0.958289	1.03257	1.10196	1.16757
3	3-Methylundecane	3-m-C11	CCC(C)CCCCCCCC	0	0.527923	0.598731	0.621992	0.62372	0.714193	0.801482	0.884535	0.963136	1.03713	1.10656	1.17221
4	4-Methylundecane	4-m-C11	CCCC(C)CCCCCCC	0	0.526214	0.597009	0.620364	0.62205	0.71292	0.800519	0.883823	0.962677	1.03677	1.1063	1.17207
5	5-Methylundecane	5-m-C11	CCCCC(C)CCCCCC	0	0.526214	0.597009	0.620364	0.62205	0.71292	0.800519	0.883823	0.962677	1.03677	1.1063	1.17207
6	6-Methylundecane	6-m-C11	CCCCCC(C)CCCCC	0	0.526214	0.597009	0.620364	0.62205	0.71292	0.800519	0.883823	0.962677	1.03677	1.1063	1.17207
7	2,2-Dimethyldecane	2,2-m-C10	CC(C)(C)CCCCCCCC	0	0.495899	0.567062	0.590499	0.592202	0.683411	0.77131	0.855175	0.934629	1.00976	1.08024	1.14696
8	2,3-Dimethyldecane	2,3-m-C10	CC(C)C(C)CCCCCCC	0	0.519021	0.587587	0.610586	0.612269	0.702552	0.789796	0.873036	0.951894	1.02617	1.09604	1.16193
9	2,4-Dimethyldecane	2,4-m-C10	CC(C)CC(C)CCCCCC	0	0.508157	0.579273	0.603091	0.604825	0.697613	0.786641	0.871083	0.950649	1.02546	1.09579	1.16215
10	2,5-Dimethyldecane	2,5-m-C10	CC(C)CCC(C)CCCCC	0	0.516745	0.585795	0.608971	0.610711	0.701621	0.789423	0.873013	0.952163	1.02666	1.09662	1.16282
11	2,6-Dimethyldecane	2,6-m-C10	CC(C)CCCC(C)CCCC	0	0.516745	0.585795	0.608971	0.610711	0.701621	0.789423	0.873013	0.952163	1.02666	1.09662	1.16282
12	2,7-Dimethyldecane	2,7-m-C10	CC(C)CCCCC(C)CCC	0	0.516745	0.585795	0.608971	0.610711	0.701621	0.789423	0.873013	0.952163	1.02666	1.09662	1.16282
13	2,8-Dimethyldecane	2,8-m-C10	CC(C)CCCCCC(C)CC	0	0.518455	0.587518	0.610599	0.612381	0.702894	0.790386	0.873724	0.952622	1.02702	1.09688	1.16295
14	2,9-Dimethyldecane	2,9-m-C10	CC(C)CCCCCCC(C)C	0	0.512334	0.582001	0.605123	0.606971	0.697786	0.785361	0.868846	0.947775	1.02246	1.09228	1.15832
15	3,3-Dimethyldecane	3,3-m-C10	CCC(C)(C)CCCCCCC	0	0.502012	0.572786	0.596398	0.598121	0.690345	0.779168	0.863728	0.943682	1.01909	1.0902	1.15719
16	3,4-Dimethyldecane	3,4-m-C10	CCC(C)C(C)CCCCCC	0	0.522547	0.590231	0.613168	0.614846	0.705207	0.792469	0.875807	0.954931	1.02908	1.09899	1.16495
17	3,5-Dimethyldecane	3,5-m-C10	CCC(C)CC(C)CCCCC	0	0.514278	0.58479	0.608568	0.610235	0.702722	0.791665	0.875961	0.955496	1.03002	1.10039	1.16679
18	3,6-Dimethyldecane	3,6-m-C10	CCC(C)CCC(C)CCCC	0	0.522866	0.591312	0.614447	0.616122	0.706729	0.794448	0.877891	0.95701	1.03122	1.10122	1.16746
19	3,7-Dimethyldecane	3,7-m-C10	CCC(C)CCCC(C)CCC	0	0.522866	0.591312	0.614447	0.616122	0.706729	0.794448	0.877891	0.95701	1.03122	1.10122	1.16746
20	3,8-Dimethyldecane	3,8-m-C10	CCC(C)CCCCC(C)CC	0	0.524576	0.593035	0.616075	0.617792	0.708002	0.79541	0.878603	0.957469	1.03158	1.10148	1.16759
21	4,4-Dimethyldecane	4,4-m-C10	CCCC(C)(C)CCCCCC	0	0.498606	0.569376	0.593193	0.594909	0.688112	0.777843	0.863049	0.943604	1.01932	1.0906	1.15779
22	4,5-Dimethyldecane	4,5-m-C10	CCCC(C)C(C)CCCCC	0	0.520838	0.588508	0.61154	0.613176	0.703934	0.791507	0.875095	0.954472	1.02872	1.09874	1.16481
23	4,6-Dimethyldecane	4,6-m-C10	CCCC(C)CC(C)CCCC	0	0.512568	0.583068	0.60694	0.608565	0.701448	0.790703	0.87525	0.955036	1.02965	1.10014	1.16665
24	4,7-Dimethyldecane	4,7-m-C10	CCCC(C)CCC(C)CCC	0	0.521157	0.58959	0.612819	0.614452	0.705456	0.793485	0.877179	0.956551	1.03086	1.10097	1.16732
25	5,5-Dimethyldecane	5,5-m-C10	CCCCC(C)(C)CCCCC	0	0.498606	0.569376	0.593193	0.594909	0.688112	0.777843	0.863049	0.943604	1.01932	1.0906	1.15779
26	5,6-Dimethyldecane	5,6-m-C10	CCCCC(C)C(C)CCCC	0	0.520838	0.588508	0.61154	0.613176	0.703934	0.791507	0.875095	0.954472	1.02872	1.09874	1.16481
27	3-Ethyldecane	3-e-C10	CCC(CC)CCCCCCC	0	0.518941	0.591897	0.615526	0.617286	0.708515	0.79587	0.878933	0.957321	1.03141	1.10081	1.16622
28	4-Ethyldecane	4-e-C10	CCCC(CC)CCCCCC	0	0.517231	0.590175	0.613898	0.615616	0.707242	0.794907	0.878221	0.956862	1.03105	1.10056	1.16609
29	5-Ethyldecane	5-e-C10	CCCCC(CC)CCCCC	0	0.517231	0.590175	0.613898	0.615616	0.707242	0.794907	0.878221	0.956862	1.03105	1.10056	1.16609
30	2,2,3-Trimethylnonane	2,2,3-m-C9	CC(C)(C)C(C)CCCCCC	0	0.489388	0.55819	0.581362	0.583079	0.674235	0.76232	0.846379	0.926109	1.00138	1.07241	1.13959
31	2,2,4-Trimethylnonane	2,2,4-m-C9	CC(C)(C)CC(C)CCCCC	0	0.491453	0.561266	0.584674	0.586304	0.67763	0.765732	0.84975	0.929749	1.00515	1.0761	1.14339
32	2,2,5-Trimethylnonane	2,2,5-m-C9	CC(C)(C)CCC(C)CCCC	0	0.490842	0.559643	0.582953	0.584603	0.675947	0.764276	0.848531	0.928504	1.00385	1.0749	1.1422
33	2,2,6-Trimethylnonane	2,2,6-m-C9	CC(C)(C)CCCC(C)CCC	0	0.490842	0.559643	0.582953	0.584603	0.675947	0.764276	0.848531	0.928504	1.00385	1.0749	1.1422
34	2,2,7-Trimethylnonane	2,2,7-m-C9	CC(C)(C)CCCCC(C)CC	0	0.492551	0.561365	0.584581	0.586273	0.67722	0.765238	0.849242	0.928963	1.00421	1.07516	1.14234
35	2,2,8-Trimethylnonane	2,2,8-m-C9	CC(C)(C)CCCCCC(C)C	0	0.486431	0.555849	0.579105	0.580863	0.672111	0.760214	0.844364	0.924116	0.999652	1.07056	1.1377
36	2,3,3-Trimethylnonane	2,3,3-m-C9	CC(C)C(C)(C)CCCCCC	0	0.48891	0.557833	0.581269	0.58303	0.675323	0.764453	0.849357	0.929685	1.00546	1.07692	1.14434
37	2,3,4-Trimethylnonane	2,3,4-m-C9	CC(C)C(C)C(C)CCCCC	0	0.499066	0.568143	0.59178	0.593425	0.685912	0.774661	0.859028	0.938695	1.01363	1.08409	1.15085
38	2,3,5-Trimethylnonane	2,3,5-m-C9	CC(C)C(C)CC(C)CCCC	0	0.505376	0.573645	0.597161	0.598784	0.69108	0.77998	0.864462	0.944254	1.01906	1.08987	1.15651
39	2,3,6-Trimethylnonane	2,3,6-m-C9	CC(C)C(C)CCC(C)CCC	0	0.513965	0.580167	0.603041	0.604671	0.695088	0.782762	0.866392	0.945768	1.02026	1.0907	1.15718
40	2,3,7-Trimethylnonane	2,3,7-m-C9	CC(C)C(C)CCCC(C)CC	0	0.515674	0.58189	0.604669	0.606341	0.696361	0.783724	0.867103	0.946227	1.02062	1.09096	1.15731
41	2,3,8-Trimethylnonane	2,3,8-m-C9	CC(C)C(C)CCCCC(C)C	0	0.509553	0.576373	0.599193	0.60093	0.691253	0.7787	0.862225	0.94138	1.01606	1.08636	1.15268
42	2,4,4-Trimethylnonane	2,4,4-m-C9	CC(C)CC(C)(C)CCCCC	0	0.489749	0.559785	0.58352	0.585271	0.678496	0.768203	0.853458	0.934336	1.01051	1.08212	1.14972
43	2,4,5-Trimethylnonane	2,4,5-m-C9	CC(C)CC(C)C(C)CCCC	0	0.502781	0.570773	0.594267	0.595951	0.688628	0.777629	0.862355	0.942444	1.01741	1.08823	1.15489
44	2,4,6-Trimethylnonane	2,4,6-m-C9	CC(C)CC(C)CC(C)CCC	0	0.494511	0.565332	0.589667	0.59134	0.686142	0.776825	0.862509	0.943008	1.01835	1.08963	1.15673
45	2,4,7-Trimethylnonane	2,4,7-m-C9	CC(C)CC(C)CCC(C)CC	0	0.504809	0.573577	0.597174	0.598897	0.691422	0.78057	0.865151	0.944982	1.01991	1.09071	1.15753
46	2,4,8-Trimethylnonane	2,4,8-m-C9	CC(C)CC(C)CCCC(C)C	0	0.498688	0.56806	0.591698	0.593486	0.686314	0.775545	0.860273	0.940135	1.01535	1.08611	1.1529
47	2,5,5-Trimethylnonane	2,5,5-m-C9	CC(C)CCC(C)(C)CCCC	0	0.489138	0.558163	0.581799	0.58357	0.676813	0.766747	0.852239	0.933091	1.00922	1.08092	1.14853
48	2,5,6-Trimethylnonane	2,5,6-m-C9	CC(C)CCC(C)C(C)CCC	0	0.51137	0.577295	0.600147	0.601838	0.692635	0.780411	0.864285	0.943958	1.01861	1.08906	1.15556
49	2,5,7-Trimethylnonane	2,5,7-m-C9	CC(C)CCC(C)CC(C)CC	0	0.504809	0.573577	0.597174	0.598897	0.691422	0.78057	0.865151	0.944982	1.01991	1.09071	1.15753
50	2,5,8-Trimethylnonane	2,5,8-m-C9	CC(C)CCC(C)CCC(C)C	0	0.507277	0.574582	0.597578	0.599372	0.690322	0.778327	0.862202	0.94165	1.01655	1.08694	1.15356
51	2,6,6-Trimethylnonane	2,6,6-m-C9	CC(C)CCCC(C)(C)CCC	0	0.489138	0.558163	0.581799	0.58357	0.676813	0.766747	0.852239	0.933091	1.00922	1.08092	1.14853
52	2,6,7-Trimethylnonane	2,6,7-m-C9	CC(C)CCCC(C)C(C)CC	0	0.513079	0.579017	0.601775	0.603508	0.693908	0.781373	0.864996	0.944418	1.01897	1.08931	1.15569
53	2,7,7-Trimethylnonane	2,7,7-m-C9	CC(C)CCCCC(C)(C)CC	0	0.492543	0.561573	0.585004	0.586782	0.679046	0.768072	0.852918	0.933169	1.00898	1.08052	1.14794
54	3,3,4-Trimethylnonane	3,3,4-m-C9	CCC(C)(C)C(C)CCCCC	0	0.493239	0.560992	0.584119	0.585955	0.677911	0.766815	0.85164	0.931837	1.00739	1.0789	1.14643
55	3,3,5-Trimethylnonane	3,3,5-m-C9	CCC(C)(C)CC(C)CCCC	0	0.497566	0.566989	0.590573	0.592224	0.684564	0.77359	0.858303	0.938801	1.01448	1.08606	1.15362
56	3,3,6-Trimethylnonane	3,3,6-m-C9	CCC(C)(C)CCC(C)CCC	0	0.496955	0.565367	0.588852	0.590523	0.682881	0.772134	0.857084	0.937556	1.01318	1.08486	1.15244
57	3,3,7-Trimethylnonane	3,3,7-m-C9	CCC(C)(C)CCCC(C)CC	0	0.498664	0.567089	0.59048	0.592193	0.684154	0.773096	0.857796	0.938016	1.01355	1.08512	1.15257
58	3,4,4-Trimethylnonane	3,4,4-m-C9	CCC(C)C(C)(C)CCCCC	0	0.491543	0.559304	0.582543	0.584412	0.676951	0.766453	0.851672	0.932219	1.00798	1.07956	1.14716
59	3,4,5-Trimethylnonane	3,4,5-m-C9	CCC(C)C(C)C(C)CCCC	0	0.502592	0.570787	0.594362	0.596002	0.688568	0.777334	0.861798	0.941733	1.01654	1.08704	1.15387
60	3,4,6-Trimethylnonane	3,4,6-m-C9	CCC(C)C(C)CC(C)CCC	0	0.508902	0.57629	0.599743	0.601362	0.693736	0.782653	0.867233	0.947291	1.02197	1.09283	1.15953
61	3,4,7-Trimethylnonane	3,4,7-m-C9	CCC(C)C(C)CCC(C)CC	0	0.5192	0.584534	0.607251	0.608918	0.699017	0.786398	0.869874	0.949265	1.02353	1.09391	1.16033
62	3,5,5-Trimethylnonane	3,5,5-m-C9	CCC(C)CC(C)(C)CCCC	0	0.49587	0.565302	0.588996	0.590682	0.683604	0.773228	0.858336	0.939183	1.01507	1.08672	1.15436
63	3,5,6-Trimethylnonane	3,5,6-m-C9	CCC(C)CC(C)C(C)CCC	0	0.508902	0.57629	0.599743	0.601362	0.693736	0.782653	0.867233	0.947291	1.02197	1.09283	1.15953
64	3,5,7-Trimethylnonane	3,5,7-m-C9	CCC(C)CC(C)CC(C)CC	0	0.502342	0.572571	0.596771	0.598421	0.692523	0.782812	0.868099	0.948315	1.02327	1.09448	1.1615
65	3,6,6-Trimethylnonane	3,6,6-m-C9	CCC(C)CCC(C)(C)CCC	0	0.495259	0.563679	0.587275	0.588981	0.681921	0.771772	0.857117	0.937938	1.01378	1.08552	1.15317
66	4,4,5-Trimethylnonane	4,4,5-m-C9	CCCC(C)(C)C(C)CCCC	0	0.489834	0.557582	0.580915	0.582742	0.675678	0.76549	0.85096	0.93176	1.00762	1.0793	1.14703
67	4,4,6-Trimethylnonane	4,4,6-m-C9	CCCC(C)(C)CC(C)CCC	0	0.49416	0.563579	0.587368	0.589012	0.682331	0.772265	0.857624	0.938724	1.01471	1.08647	1.15422
68	4,5,5-Trimethylnonane	4,5,5-m-C9	CCCC(C)C(C)(C)CCCC	0	0.489834	0.557582	0.580915	0.582742	0.675678	0.76549	0.85096	0.93176	1.00762	1.0793	1.14703
69	4,5,6-Trimethylnonane	4,5,6-m-C9	CCCC(C)C(C)C(C)CCC	0	0.500883	0.569065	0.592734	0.594332	0.687295	0.776372	0.861087	0.941273	1.01618	1.08679	1.15373
70	3-Ethyl-2-methylnonane	3-e-2-m-C9	CC(C)C(CC)CCCCCC	0	0.505987	0.57788	0.601698	0.603444	0.695641	0.78357	0.866983	0.945701	1.01999	1.08979	1.1556
71	3-Ethyl-3-methylnonane	3-e-3-m-C9	CCC(CC)(C)CCCCCC	0	0.491841	0.562034	0.585579	0.587331	0.679645	0.768583	0.853198	0.933081	1.00862	1.0797	1.14662
72	3-Ethyl-4-methylnonane	3-e-4-m-C9	CCC(CC)C(C)CCCCC	0	0.509513	0.580524	0.60428	0.606022	0.698296	0.786243	0.869754	0.948739	1.02291	1.09274	1.15861
73	3-Ethyl-5-methylnonane	3-e-5-m-C9	CCC(CC)CC(C)CCCC	0	0.505295	0.577956	0.602101	0.603801	0.697043	0.786054	0.870359	0.949681	1.0243	1.09465	1.1608
74	3-Ethyl-6-methylnonane	3-e-6-m-C9	CCC(CC)CCC(C)CCC	0	0.513884	0.584478	0.60798	0.609688	0.701051	0.788836	0.872289	0.951195	1.0255	1.09548	1.16147
75	3-Ethyl-7-methylnonane	3-e-7-m-C9	CCC(CC)CCCC(C)CC	0	0.515593	0.586201	0.609608	0.611358	0.702324	0.789799	0.873	0.951655	1.02586	1.09573	1.16161
76	4-Ethyl-2-methylnonane	4-e-2-m-C9	CC(C)CC(CC)CCCCC	0	0.499174	0.57244	0.596625	0.598391	0.691935	0.781029	0.865481	0.944834	1.01974	1.09005	1.15616
77	4-Ethyl-3-methylnonane	4-e-3-m-C9	CCC(C)C(CC)CCCCC	0	0.509513	0.580524	0.60428	0.606022	0.698296	0.786243	0.869754	0.948739	1.02291	1.09274	1.15861
78	4-Ethyl-4-methylnonane	4-e-4-m-C9	CCCC(CC)(C)CCCCC	0	0.488435	0.558624	0.582374	0.584119	0.677413	0.767258	0.852519	0.933004	1.00885	1.08011	1.14722
79	4-Ethyl-5-methylnonane	4-e-5-m-C9	CCCC(CC)C(C)CCCC	0	0.507804	0.578802	0.602652	0.604352	0.697023	0.785281	0.869042	0.948279	1.02254	1.09248	1.15848
80	4-Ethyl-6-methylnonane	4-e-6-m-C9	CCCC(CC)CC(C)CCC	0	0.503586	0.576234	0.600473	0.602131	0.69577	0.785091	0.869647	0.949222	1.02393	1.09439	1.16067
81	5-Ethyl-2-methylnonane	5-e-2-m-C9	CC(C)CCC(CC)CCCC	0	0.507763	0.578962	0.602504	0.604277	0.695943	0.783811	0.867411	0.946348	1.02094	1.09088	1.15683
82	5-Ethyl-3-methylnonane	5-e-3-m-C9	CCC(C)CC(CC)CCCC	0	0.505295	0.577956	0.602101	0.603801	0.697043	0.786054	0.870359	0.949681	1.0243	1.09465	1.1608
83	5-Ethyl-4-methylnonane	5-e-4-m-C9	CCCC(C)C(CC)CCCC	0	0.507804	0.578802	0.602652	0.604352	0.697023	0.785281	0.869042	0.948279	1.02254	1.09248	1.15848
84	5-Ethyl-5-methylnonane	5-e-5-m-C9	CCCCC(CC)(C)CCCC	0	0.488435	0.558624	0.582374	0.584119	0.677413	0.767258	0.852519	0.933004	1.00885	1.08011	1.14722
85	6-Ethyl-2-methylnonane	6-e-2-m-C9	CC(C)CCCC(CC)CCC	0	0.507763	0.578962	0.602504	0.604277	0.695943	0.783811	0.867411	0.946348	1.02094	1.09088	1.15683
86	6-Ethyl-3-methylnonane	6-e-3-m-C9	CCC(C)CCC(CC)CCC	0	0.513884	0.584478	0.60798	0.609688	0.701051	0.788836	0.872289	0.951195	1.0255	1.09548	1.16147
87	7-Ethyl-2-methylnonane	7-e-2-m-C9	CC(C)CCCCC(CC)CC	0	0.509472	0.580684	0.604132	0.605947	0.697216	0.784774	0.868122	0.946808	1.0213	1.09113	1.15697
88	4-Propylnonane	4-p-C9	CCCC(CCC)CCCCC	0	0.515522	0.588453	0.61227	0.613946	0.705969	0.793945	0.87751	0.956402	1.03068	1.1003	1.16595
89	5-Propylnonane	5-p-C9	CCCCC(CCC)CCCC	0	0.515522	0.588453	0.61227	0.613946	0.705969	0.793945	0.87751	0.956402	1.03068	1.1003	1.16595
90	4-(1-Methylethyl)nonane	4-ip-C9	CCCC(C(C)C)CCCCC	0	0.504278	0.576158	0.60007	0.601774	0.694367	0.782607	0.866271	0.945242	1.01963	1.08953	1.15546
91	5-(1-Methylethyl)nonane	5-ip-C9	CCCCC(C(C)C)CCCC	0	0.504278	0.576158	0.60007	0.601774	0.694367	0.782607	0.866271	0.945242	1.01963	1.08953	1.15546
92	2,2,3,3-Tetramethyloctane	2,2,3,3-m-C8	CC(C)(C)C(C)(C)CCCCC	0	0.456379	0.525601	0.549296	0.551032	0.644326	0.734321	0.820079	0.901256	0.978071	1.05049	1.11913
93	2,2,3,4-Tetramethyloctane	2,2,3,4-m-C8	CC(C)(C)C(C)C(C)CCCC	0	0.481651	0.548697	0.571867	0.573428	0.664575	0.752709	0.83704	0.917306	0.992751	1.06389	1.13184
94	2,2,3,5-Tetramethyloctane	2,2,3,5-m-C8	CC(C)(C)C(C)CC(C)CCC	0	0.475743	0.544249	0.567938	0.569595	0.662763	0.752504	0.837805	0.918468	0.994267	1.06625	1.13417
95	2,2,3,6-Tetramethyloctane	2,2,3,6-m-C8	CC(C)(C)C(C)CCC(C)CC	0	0.486041	0.552494	0.575445	0.577151	0.668044	0.756249	0.840446	0.920442	0.995832	1.06733	1.13497
96	2,2,3,7-Tetramethyloctane	2,2,3,7-m-C8	CC(C)(C)C(C)CCCC(C)C	0	0.47992	0.546977	0.569969	0.571741	0.662935	0.751225	0.835568	0.915595	0.991271	1.06273	1.13033
97	2,2,4,4-Tetramethyloctane	2,2,4,4-m-C8	CC(C)(C)CC(C)(C)CCCC	0	0.459548	0.531118	0.555245	0.557048	0.651246	0.741738	0.827768	0.909306	0.986176	1.05892	1.12789
98	2,2,4,5-Tetramethyloctane	2,2,4,5-m-C8	CC(C)(C)CC(C)C(C)CCC	0	0.486077	0.552765	0.57585	0.577431	0.668644	0.756719	0.841021	0.921544	0.997096	1.06854	1.13613
99	2,2,4,6-Tetramethyloctane	2,2,4,6-m-C8	CC(C)(C)CC(C)CC(C)CC	0	0.479517	0.549047	0.572878	0.57449	0.667431	0.756878	0.841887	0.922568	0.998397	1.07019	1.1381
100	2,2,4,7-Tetramethyloctane	2,2,4,7-m-C8	CC(C)(C)CC(C)CCC(C)C	0	0.481985	0.550052	0.573281	0.574965	0.66633	0.754636	0.838939	0.919235	0.995037	1.06642	1.13413
101	2,2,5,5-Tetramethyloctane	2,2,5,5-m-C8	CC(C)(C)CCC(C)(C)CCC	0	0.463235	0.53201	0.555782	0.557462	0.651139	0.7416	0.827757	0.909432	0.986406	1.0592	1.12792
102	2,2,5,6-Tetramethyloctane	2,2,5,6-m-C8	CC(C)(C)CCC(C)C(C)CC	0	0.487176	0.552865	0.575757	0.5774	0.668234	0.756226	0.840514	0.920758	0.996164	1.06759	1.13508
103	2,2,5,7-Tetramethyloctane	2,2,5,7-m-C8	CC(C)(C)CCC(C)CC(C)C	0	0.472785	0.541908	0.56568	0.567378	0.66064	0.750398	0.835791	0.916476	0.99254	1.06439	1.13228
104	2,2,6,6-Tetramethyloctane	2,2,6,6-m-C8	CC(C)(C)CCCC(C)(C)CC	0	0.46664	0.53542	0.558987	0.560674	0.653371	0.742924	0.828436	0.909509	0.986175	1.0588	1.12732
105	2,2,6,7-Tetramethyloctane	2,2,6,7-m-C8	CC(C)(C)CCCC(C)C(C)C	0	0.48365	0.550221	0.573175	0.574822	0.665579	0.753553	0.837743	0.917721	0.99325	1.06464	1.13206
106	2,2,7,7-Tetramethyloctane	2,2,7,7-m-C8	CC(C)(C)CCCCC(C)(C)C	0	0.460527	0.529696	0.553088	0.554755	0.646437	0.735066	0.819882	0.900457	0.976843	1.04884	1.11709
107	2,3,3,4-Tetramethyloctane	2,3,3,4-m-C8	CC(C)C(C)(C)C(C)CCCC	0	0.464986	0.534434	0.558465	0.560262	0.654814	0.745509	0.83145	0.912658	0.989131	1.06116	1.12931
108	2,3,3,5-Tetramethyloctane	2,3,3,5-m-C8	CC(C)C(C)(C)CC(C)CCC	0	0.484464	0.552037	0.575445	0.577133	0.669542	0.758875	0.843932	0.924804	1.00085	1.07279	1.14078
109	2,3,3,6-Tetramethyloctane	2,3,3,6-m-C8	CC(C)C(C)(C)CCC(C)CC	0	0.485562	0.552137	0.575352	0.577102	0.669132	0.758382	0.843424	0.924019	0.999915	1.07184	1.13973
110	2,3,3,7-Tetramethyloctane	2,3,3,7-m-C8	CC(C)C(C)(C)CCCC(C)C	0	0.479441	0.54662	0.569876	0.571691	0.664024	0.753358	0.838546	0.919172	0.995355	1.06724	1.13509
111	2,3,4,4-Tetramethyloctane	2,3,4,4-m-C8	CC(C)C(C)C(C)(C)CCCC	0	0.48028	0.547167	0.570465	0.572184	0.664636	0.754168	0.839562	0.920379	0.996438	1.06809	1.1364
112	2,3,4,5-Tetramethyloctane	2,3,4,5-m-C8	CC(C)C(C)C(C)C(C)CCC	0	0.479111	0.5487	0.572974	0.574581	0.669273	0.759526	0.845019	0.925497	1.00109	1.07214	1.13977
113	2,3,4,6-Tetramethyloctane	2,3,4,6-m-C8	CC(C)C(C)C(C)CC(C)CC	0	0.48713	0.555924	0.579983	0.58161	0.675714	0.765807	0.851165	0.931514	1.00688	1.07818	1.14557
114	2,3,4,7-Tetramethyloctane	2,3,4,7-m-C8	CC(C)C(C)C(C)CCC(C)C	0	0.489598	0.55693	0.580387	0.582086	0.674613	0.763565	0.848217	0.928182	1.00352	1.07441	1.1416
115	2,3,5,5-Tetramethyloctane	2,3,5,5-m-C8	CC(C)C(C)CC(C)(C)CCC	0	0.486968	0.554157	0.57759	0.57923	0.671963	0.761542	0.846837	0.927941	1.00411	1.0762	1.14408
116	2,3,5,6-Tetramethyloctane	2,3,5,6-m-C8	CC(C)C(C)CC(C)C(C)CC	0	0.501709	0.566867	0.589965	0.591581	0.683368	0.77193	0.856445	0.936508	1.01137	1.08256	1.14938
117	2,3,5,7-Tetramethyloctane	2,3,5,7-m-C8	CC(C)C(C)CC(C)CC(C)C	0	0.487319	0.55591	0.579888	0.581559	0.675774	0.766102	0.851722	0.932226	1.00775	1.07937	1.14659
118	2,3,6,6-Tetramethyloctane	2,3,6,6-m-C8	CC(C)C(C)CCC(C)(C)CC	0	0.489763	0.555944	0.579074	0.580742	0.672513	0.761411	0.846297	0.926774	1.00258	1.0746	1.1423
119	2,3,6,7-Tetramethyloctane	2,3,6,7-m-C8	CC(C)C(C)CCC(C)C(C)C	0	0.506772	0.570745	0.593263	0.594889	0.68472	0.772039	0.855604	0.934985	1.00966	1.08044	1.14704
120	2,4,4,5-Tetramethyloctane	2,4,4,5-m-C8	CC(C)CC(C)(C)C(C)CCC	0	0.480976	0.547991	0.571242	0.573105	0.666062	0.755851	0.841369	0.922491	0.998805	1.07082	1.13896
121	2,4,4,6-Tetramethyloctane	2,4,4,6-m-C8	CC(C)CC(C)(C)CC(C)CC	0	0.487012	0.555711	0.579324	0.581044	0.673988	0.763588	0.848744	0.929914	1.00626	1.07824	1.14629
122	2,4,4,7-Tetramethyloctane	2,4,4,7-m-C8	CC(C)CC(C)(C)CCC(C)C	0	0.48028	0.548572	0.572127	0.573932	0.667197	0.757107	0.842647	0.923822	1.0004	1.07244	1.14046
123	2,4,5,5-Tetramethyloctane	2,4,5,5-m-C8	CC(C)CC(C)C(C)(C)CCC	0	0.471777	0.539846	0.563642	0.565517	0.660372	0.751612	0.83822	0.919732	0.996308	1.06879	1.13711
124	2,4,5,6-Tetramethyloctane	2,4,5,6-m-C8	CC(C)CC(C)C(C)C(C)CC	0	0.484535	0.553052	0.577089	0.578777	0.673261	0.763456	0.849058	0.929705	1.00523	1.07653	1.14394
125	2,4,5,7-Tetramethyloctane	2,4,5,7-m-C8	CC(C)CC(C)C(C)CC(C)C	0	0.484724	0.553038	0.576994	0.578726	0.673321	0.763751	0.849615	0.930416	1.0061	1.07772	1.14496
126	2,4,6,6-Tetramethyloctane	2,4,6,6-m-C8	CC(C)CC(C)CC(C)(C)CC	0	0.479509	0.549254	0.5733	0.574999	0.669257	0.759712	0.845563	0.926773	1.00317	1.07555	1.1437
127	2,5,5,6-Tetramethyloctane	2,5,5,6-m-C8	CC(C)CCC(C)(C)C(C)CC	0	0.482075	0.548091	0.571149	0.573074	0.665652	0.755357	0.840862	0.921705	0.997873	1.06988	1.13791
128	2,5,6,6-Tetramethyloctane	2,5,6,6-m-C8	CC(C)CCC(C)C(C)(C)CC	0	0.483771	0.549778	0.572726	0.574616	0.666612	0.755719	0.840829	0.921324	0.997279	1.06922	1.13718
129	3,3,4,4-Tetramethyloctane	3,3,4,4-m-C8	CCC(C)(C)C(C)(C)CCCC	0	0.458907	0.527098	0.550882	0.552683	0.647022	0.737966	0.824399	0.906136	0.983332	1.05608	1.12494
130	3,3,4,5-Tetramethyloctane	3,3,4,5-m-C8	CCC(C)(C)C(C)C(C)CCC	0	0.485502	0.551498	0.574624	0.576304	0.668251	0.757204	0.8423	0.923035	0.998759	1.07038	1.13868
131	3,3,4,6-Tetramethyloctane	3,3,4,6-m-C8	CCC(C)(C)C(C)CC(C)CC	0	0.481303	0.548773	0.572323	0.57414	0.667712	0.757962	0.843777	0.924656	1.00064	1.07299	1.14115
132	3,3,5,5-Tetramethyloctane	3,3,5,5-m-C8	CCC(C)(C)CC(C)(C)CCC	0	0.465661	0.536841	0.561143	0.562968	0.65818	0.749596	0.836322	0.918359	0.995508	1.06888	1.13813
133	3,3,5,6-Tetramethyloctane	3,3,5,6-m-C8	CCC(C)(C)CC(C)C(C)CC	0	0.493899	0.560211	0.583377	0.58502	0.676851	0.76554	0.850287	0.931056	1.00679	1.07875	1.1465
134	3,3,6,6-Tetramethyloctane	3,3,6,6-m-C8	CCC(C)(C)CCC(C)(C)CC	0	0.472753	0.541144	0.564885	0.566594	0.660305	0.750783	0.836989	0.918562	0.995507	1.06876	1.13756
135	3,4,4,5-Tetramethyloctane	3,4,4,5-m-C8	CCC(C)C(C)(C)C(C)CCC	0	0.467619	0.535904	0.559738	0.561644	0.656442	0.747509	0.833766	0.915192	0.991649	1.06379	1.13213
136	3,4,4,6-Tetramethyloctane	3,4,4,6-m-C8	CCC(C)C(C)(C)CC(C)CC	0	0.488806	0.55523	0.578346	0.580185	0.672443	0.761838	0.846958	0.927797	1.00373	1.07568	1.14373
137	3,4,5,5-Tetramethyloctane	3,4,5,5-m-C8	CCC(C)C(C)C(C)(C)CCC	0	0.483806	0.549811	0.573047	0.574761	0.667292	0.756842	0.842333	0.923416	0.999352	1.07104	1.13941
138	3,4,5,6-Tetramethyloctane	3,4,5,6-m-C8	CCC(C)C(C)C(C)C(C)CC	0	0.484346	0.553066	0.577184	0.578828	0.673201	0.763162	0.848502	0.928993	1.00437	1.07534	1.14292
139	4,4,5,5-Tetramethyloctane	4,4,5,5-m-C8	CCCC(C)(C)C(C)(C)CCC	0	0.455502	0.523688	0.547678	0.54947	0.64479	0.736641	0.82372	0.906058	0.983563	1.05649	1.12553
140	3-Ethyl-2,2-dimethyloctane	3-e-2,2-m-C8	CC(C)(C)C(CC)CCCCC	0	0.489333	0.557714	0.580624	0.582239	0.672078	0.758988	0.842147	0.921332	0.996368	1.06714	1.13378
141	3-Ethyl-2,3-dimethyloctane	3-e-2,3-m-C8	CC(C)C(CC)(C)CCCCC	0	0.479096	0.54825	0.572005	0.573665	0.666773	0.756161	0.840965	0.921555	0.99737	1.06878	1.13575
142	3-Ethyl-2,4-dimethyloctane	3-e-2,4-m-C8	CC(C)C(CC)C(C)CCCC	0	0.50077	0.568937	0.592103	0.593767	0.684872	0.772464	0.855975	0.935328	1.0098	1.08015	1.14658
143	3-Ethyl-2,5-dimethyloctane	3-e-2,5-m-C8	CC(C)C(CC)CC(C)CCC	0	0.492342	0.563939	0.588273	0.58996	0.684169	0.773754	0.858409	0.938061	1.01288	1.08362	1.15018
144	3-Ethyl-2,6-dimethyloctane	3-e-2,6-m-C8	CC(C)C(CC)CCC(C)CC	0	0.50264	0.572184	0.595781	0.597516	0.68945	0.777499	0.86105	0.940035	1.01445	1.08471	1.15098
145	3-Ethyl-2,7-dimethyloctane	3-e-2,7-m-C8	CC(C)C(CC)CCCC(C)C	0	0.496519	0.566667	0.590305	0.592106	0.684341	0.772474	0.856172	0.935188	1.00989	1.08011	1.14634
146	3-Ethyl-3,4-dimethyloctane	3-e-3,4-m-C8	CCC(CC)(C)C(C)CCCC	0	0.483426	0.551408	0.574855	0.57659	0.669361	0.758523	0.843248	0.923707	0.999294	1.07076	1.13783
147	3-Ethyl-3,5-dimethyloctane	3-e-3,5-m-C8	CCC(CC)(C)CC(C)CCC	0	0.487395	0.556237	0.579754	0.581434	0.673864	0.763005	0.847773	0.928201	1.00401	1.07557	1.14305
148	3-Ethyl-3,6-dimethyloctane	3-e-3,6-m-C8	CCC(CC)(C)CCC(C)CC	0	0.488493	0.556337	0.579661	0.581403	0.673454	0.762512	0.847266	0.927415	1.00308	1.07462	1.142
149	3-Ethyl-4,4-dimethyloctane	3-e-4,4-m-C8	CCC(CC)C(C)(C)CCCC	0	0.491488	0.558827	0.581804	0.583571	0.674795	0.763121	0.84744	0.927442	1.00297	1.07428	1.14135
150	3-Ethyl-4,5-dimethyloctane	3-e-4,5-m-C8	CCC(CC)C(C)C(C)CCC	0	0.489558	0.561081	0.585474	0.587178	0.681656	0.771108	0.855745	0.93554	1.01037	1.08079	1.14753
151	3-Ethyl-4,6-dimethyloctane	3-e-4,6-m-C8	CCC(CC)C(C)CC(C)CC	0	0.497577	0.568306	0.592483	0.594207	0.688098	0.77739	0.861891	0.941558	1.01616	1.08683	1.15333
152	3-Ethyl-5,5-dimethyloctane	3-e-5,5-m-C8	CCC(CC)CC(C)(C)CCC	0	0.486887	0.558468	0.58253	0.584248	0.677926	0.767616	0.852733	0.933368	1.00935	1.08098	1.14837
153	4-Ethyl-2,2-dimethyloctane	4-e-2,2-m-C8	CC(C)(C)CC(CC)CCCC	0	0.482471	0.554432	0.578208	0.57987	0.671951	0.76012	0.844147	0.923934	0.999424	1.07036	1.1374
154	4-Ethyl-2,3-dimethyloctane	4-e-2,3-m-C8	CC(C)C(C)C(CC)CCCC	0	0.486032	0.558437	0.582892	0.5846	0.679001	0.768435	0.852974	0.932503	1.00745	1.07783	1.14452
155	4-Ethyl-2,4-dimethyloctane	4-e-2,4-m-C8	CC(C)CC(CC)(C)CCCC	0	0.479578	0.549033	0.572701	0.574481	0.667796	0.757619	0.842927	0.923735	1.00004	1.07163	1.13915
156	4-Ethyl-2,5-dimethyloctane	4-e-2,5-m-C8	CC(C)CC(CC)C(C)CCC	0	0.489746	0.561067	0.585379	0.587127	0.681716	0.771403	0.856302	0.936251	1.01124	1.08198	1.14856
157	4-Ethyl-2,6-dimethyloctane	4-e-2,6-m-C8	CC(C)CC(CC)CC(C)CC	0	0.487238	0.560221	0.584828	0.586576	0.681736	0.772176	0.857619	0.937653	1.01299	1.08414	1.15088
158	4-Ethyl-2,7-dimethyloctane	4-e-2,7-m-C8	CC(C)CC(CC)CCC(C)C	0	0.489706	0.561226	0.585231	0.587052	0.680636	0.769934	0.85467	0.93432	1.00963	1.08037	1.14691
159	4-Ethyl-3,3-dimethyloctane	4-e-3,3-m-C8	CCC(C)(C)C(CC)CCCC	0	0.493184	0.560515	0.583381	0.585114	0.675755	0.763483	0.847408	0.92706	1.00238	1.07363	1.14062
160	4-Ethyl-3,4-dimethyloctane	4-e-3,4-m-C8	CCC(C)C(CC)(C)CCCC	0	0.48173	0.54972	0.573278	0.575048	0.668401	0.758161	0.843281	0.924089	0.999888	1.07142	1.13857
161	4-Ethyl-3,5-dimethyloctane	4-e-3,5-m-C8	CCC(C)C(CC)C(C)CCC	0	0.504296	0.571582	0.594685	0.596344	0.687527	0.775137	0.858746	0.938365	1.01271	1.0831	1.14959
162	4-Ethyl-3,6-dimethyloctane	4-e-3,6-m-C8	CCC(C)C(CC)CC(C)CC	0	0.497577	0.568306	0.592483	0.594207	0.688098	0.77739	0.861891	0.941558	1.01616	1.08683	1.15333
163	4-Ethyl-4,5-dimethyloctane	4-e-4,5-m-C8	CCCC(CC)(C)C(C)CCC	0	0.48002	0.547998	0.57165	0.573378	0.667128	0.757198	0.842569	0.92363	0.999524	1.07116	1.13843
164	5-Ethyl-2,2-dimethyloctane	5-e-2,2-m-C8	CC(C)(C)CCC(CC)CCC	0	0.48186	0.552809	0.576487	0.578169	0.670268	0.758664	0.842929	0.922689	0.998128	1.06916	1.13622
165	5-Ethyl-2,3-dimethyloctane	5-e-2,3-m-C8	CC(C)C(C)CC(CC)CCC	0	0.496394	0.566812	0.590694	0.59235	0.685402	0.774368	0.85886	0.938439	1.01333	1.08413	1.15053
166	5-Ethyl-2,4-dimethyloctane	5-e-2,4-m-C8	CC(C)CC(C)C(CC)CCC	0	0.489746	0.561067	0.585379	0.587127	0.681716	0.771403	0.856302	0.936251	1.01124	1.08198	1.14856
167	5-Ethyl-2,5-dimethyloctane	5-e-2,5-m-C8	CC(C)CCC(CC)(C)CCC	0	0.478967	0.547411	0.57098	0.57278	0.666114	0.756163	0.841708	0.92249	0.998747	1.07043	1.13796
168	5-Ethyl-2,6-dimethyloctane	5-e-2,6-m-C8	CC(C)CCC(CC)C(C)CC	0	0.500045	0.569311	0.592887	0.594683	0.686997	0.775148	0.858943	0.938225	1.0128	1.08306	1.14936
169	5-Ethyl-3,3-dimethyloctane	5-e-3,3-m-C8	CCC(C)(C)CC(CC)CCC	0	0.488584	0.560156	0.584106	0.58579	0.678885	0.767978	0.852701	0.932986	1.00876	1.08032	1.14764
170	5-Ethyl-3,4-dimethyloctane	5-e-3,4-m-C8	CCC(C)C(C)C(CC)CCC	0	0.489558	0.561081	0.585474	0.587178	0.681656	0.771108	0.855745	0.93554	1.01037	1.08079	1.14753
171	5-Ethyl-3,5-dimethyloctane	5-e-3,5-m-C8	CCC(C)CC(CC)(C)CCC	0	0.485699	0.55455	0.578178	0.579891	0.672905	0.762643	0.847805	0.928582	1.0046	1.07623	1.14378
172	5-Ethyl-4,4-dimethyloctane	5-e-4,4-m-C8	CCCC(C)(C)C(CC)CCC	0	0.489779	0.557105	0.580176	0.581901	0.673522	0.762158	0.846729	0.926983	1.00261	1.07403	1.14122
173	6-Ethyl-2,2-dimethyloctane	6-e-2,2-m-C8	CC(C)(C)CCCC(CC)CC	0	0.483569	0.554532	0.578115	0.579839	0.671541	0.759627	0.84364	0.923148	0.998492	1.06942	1.13635
174	6-Ethyl-2,3-dimethyloctane	6-e-2,3-m-C8	CC(C)C(C)CCC(CC)CC	0	0.506692	0.575056	0.598202	0.599907	0.690683	0.778113	0.861501	0.940413	1.0149	1.08522	1.15133
175	6-Ethyl-2,4-dimethyloctane	6-e-2,4-m-C8	CC(C)CC(C)CC(CC)CC	0	0.487238	0.560221	0.584828	0.586576	0.681736	0.772176	0.857619	0.937653	1.01299	1.08414	1.15088
176	6-Ethyl-2,5-dimethyloctane	6-e-2,5-m-C8	CC(C)CCC(C)C(CC)CC	0	0.500045	0.569311	0.592887	0.594683	0.686997	0.775148	0.858943	0.938225	1.0128	1.08306	1.14936
177	6-Ethyl-2,6-dimethyloctane	6-e-2,6-m-C8	CC(C)CCCC(CC)(C)CC	0	0.482372	0.550821	0.574185	0.575992	0.668346	0.757487	0.842387	0.922568	0.998516	1.07002	1.13736
178	6-Ethyl-3,3-dimethyloctane	6-e-3,3-m-C8	CCC(C)(C)CCC(CC)CC	0	0.489682	0.560255	0.584013	0.585759	0.678476	0.767485	0.852194	0.932201	1.00782	1.07938	1.14659
179	6-Ethyl-3,4-dimethyloctane	6-e-3,4-m-C8	CCC(C)C(C)CC(CC)CC	0	0.501629	0.571178	0.594905	0.596598	0.689331	0.778004	0.862342	0.941935	1.01661	1.08734	1.15367
180	3,3-Diethyloctane	3,3-e-C8	CCC(CC)(CC)CCCCC	0	0.460464	0.533148	0.557371	0.559028	0.652807	0.742216	0.82676	0.906881	0.982284	1.0532	1.11996
181	3,4-Diethyloctane	3,4-e-C8	CCC(CC)C(CC)CCCC	0	0.496479	0.570818	0.595392	0.597197	0.691385	0.780018	0.8637	0.942546	1.01673	1.08649	1.15228
182	3,5-Diethyloctane	3,5-e-C8	CCC(CC)CC(CC)CCC	0	0.496313	0.571123	0.595634	0.597367	0.691365	0.780442	0.864757	0.943866	1.01858	1.08891	1.15482
183	3,6-Diethyloctane	3,6-e-C8	CCC(CC)CCC(CC)CC	0	0.506611	0.579367	0.603141	0.604924	0.696646	0.784187	0.867398	0.94584	1.02014	1.08999	1.15562
184	4,4-Diethyloctane	4,4-e-C8	CCCC(CC)(CC)CCCC	0	0.457059	0.529738	0.554166	0.555815	0.650574	0.740891	0.82608	0.906803	0.982514	1.05361	1.12056
185	4,5-Diethyloctane	4,5-e-C8	CCCC(CC)C(CC)CCC	0	0.494769	0.569096	0.593764	0.595527	0.690112	0.779055	0.862989	0.942087	1.01637	1.08623	1.15215
186	2-Methyl-4-propyloctane	2-m-4-p-C8	CC(C)CC(CCC)CCCC	0	0.497465	0.570717	0.594997	0.596721	0.690662	0.780067	0.864769	0.944374	1.01937	1.08979	1.15603
187	3-Methyl-4-propyloctane	3-m-4-p-C8	CCC(C)C(CCC)CCCC	0	0.507804	0.578802	0.602652	0.604352	0.697023	0.785281	0.869042	0.948279	1.02254	1.09248	1.15848
188	4-Methyl-4-propyloctane	4-m-4-p-C8	CCCC(C)(CCC)CCCC	0	0.48503	0.555214	0.579169	0.580906	0.67518	0.765934	0.85184	0.932926	1.00908	1.08051	1.14781
189	4-Methyl-5-propyloctane	4-m-5-p-C8	CCCC(C)C(CCC)CCC	0	0.506094	0.577079	0.601024	0.602682	0.69575	0.784318	0.86833	0.94782	1.02218	1.09223	1.15835
190	2-Methyl-5-propyloctane	2-m-5-p-C8	CC(C)CCC(CCC)CCC	0	0.506054	0.577239	0.600876	0.602607	0.69467	0.782849	0.866699	0.945889	1.02057	1.09062	1.1567
191	3-Methyl-5-propyloctane	3-m-5-p-C8	CCC(C)CC(CCC)CCC	0	0.503586	0.576234	0.600473	0.602131	0.69577	0.785091	0.869647	0.949222	1.02393	1.09439	1.16067
192	2-Methyl-3-(1-methylethyl)octane	2-m-3-ip-C8	CC(C)C(C(C)C)CCCCC	0	0.497244	0.566293	0.58952	0.591189	0.682216	0.76979	0.853205	0.93229	1.00688	1.0772	1.14356
193	2-Methyl-4-(1-methylethyl)octane	2-m-4-ip-C8	CC(C)CC(C(C)C)CCCC	0	0.486221	0.558423	0.582797	0.584549	0.679061	0.76873	0.853531	0.933214	1.00832	1.07902	1.14554
194	3-Methyl-4-(1-methylethyl)octane	3-m-4-ip-C8	CCC(C)C(C(C)C)CCCC	0	0.50077	0.568937	0.592103	0.593767	0.684872	0.772464	0.855975	0.935328	1.0098	1.08015	1.14658
195	4-Methyl-4-(1-methylethyl)octane	4-m-4-ip-C8	CCCC(C)(C(C)C)CCCC	0	0.475691	0.54484	0.5688	0.570453	0.66454	0.754837	0.840286	0.921478	0.9976	1.06919	1.13634
196	4-Methyl-5-(1-methylethyl)octane	4-m-5-ip-C8	CCCC(C)C(C(C)C)CCC	0	0.499061	0.567215	0.590475	0.592097	0.683598	0.771501	0.855264	0.934868	1.00943	1.07989	1.14644
197	2-Methyl-5-(1-methylethyl)octane	2-m-5-ip-C8	CC(C)CCC(C(C)C)CCC	0	0.494809	0.564945	0.588677	0.590436	0.683068	0.771512	0.855461	0.934729	1.00952	1.07985	1.14621
198	3-Methyl-5-(1-methylethyl)octane	3-m-5-ip-C8	CCC(C)CC(C(C)C)CCC	0	0.492342	0.563939	0.588273	0.58996	0.684169	0.773754	0.858409	0.938061	1.01288	1.08362	1.15018
199	4-tert-Butyloctane	4-tb-C8	CCCC(C(C)(C)C)CCCC	0	0.487623	0.555991	0.578996	0.580568	0.670805	0.758025	0.841436	0.920873	0.996005	1.06688	1.13364
200	2,2,3,3,4-Pentamethylheptane	2,2,3,3,4-m-C7	CC(C)(C)C(C)(C)C(C)CCC	0	0.44866	0.515612	0.538934	0.540652	0.633462	0.723228	0.809193	0.890738	0.967864	1.04049	1.10946
201	2,2,3,3,5-Pentamethylheptane	2,2,3,3,5-m-C7	CC(C)(C)C(C)(C)CC(C)CC	0	0.453642	0.521527	0.5451	0.546805	0.639818	0.729705	0.815366	0.896834	0.97382	1.04661	1.1157
202	2,2,3,3,6-Pentamethylheptane	2,2,3,3,6-m-C7	CC(C)(C)C(C)(C)CCC(C)C	0	0.44691	0.514388	0.537903	0.539693	0.633027	0.723225	0.809269	0.890742	0.967963	1.04081	1.10988
203	2,2,3,4,4-Pentamethylheptane	2,2,3,4,4-m-C7	CC(C)(C)C(C)C(C)(C)CCC	0	0.44224	0.510514	0.534061	0.535959	0.629446	0.719796	0.806034	0.887501	0.964521	1.03775	1.1071
204	2,2,3,4,5-Pentamethylheptane	2,2,3,4,5-m-C7	CC(C)(C)C(C)C(C)C(C)CC	0	0.463405	0.530976	0.554689	0.556254	0.649209	0.738537	0.823743	0.904567	0.980575	1.05219	1.12089
205	2,2,3,4,6-Pentamethylheptane	2,2,3,4,6-m-C7	CC(C)(C)C(C)C(C)CC(C)C	0	0.463594	0.530962	0.554594	0.556203	0.649268	0.738831	0.824299	0.905278	0.981442	1.05338	1.12191
206	2,2,3,5,5-Pentamethylheptane	2,2,3,5,5-m-C7	CC(C)(C)C(C)CC(C)(C)CC	0	0.46074	0.528171	0.551571	0.553253	0.645878	0.735391	0.820859	0.902233	0.97909	1.05217	1.12114
207	2,2,3,5,6-Pentamethylheptane	2,2,3,5,6-m-C7	CC(C)(C)C(C)CC(C)C(C)C	0	0.46855	0.534827	0.558159	0.559814	0.652395	0.741781	0.827018	0.907686	0.983667	1.05598	1.12403
208	2,2,3,6,6-Pentamethylheptane	2,2,3,6,6-m-C7	CC(C)(C)C(C)CCC(C)(C)C	0	0.454016	0.520825	0.543952	0.545633	0.637261	0.726077	0.811086	0.891936	0.968462	1.04101	1.10972
209	2,2,4,4,5-Pentamethylheptane	2,2,4,4,5-m-C7	CC(C)(C)CC(C)(C)C(C)CC	0	0.452485	0.521046	0.544594	0.546552	0.640085	0.730348	0.816391	0.897921	0.974834	1.04788	1.11727
210	2,2,4,4,6-Pentamethylheptane	2,2,4,4,6-m-C7	CC(C)(C)CC(C)(C)CC(C)C	0	0.450691	0.521527	0.545572	0.54741	0.641629	0.732098	0.818176	0.900038	0.977364	1.05044	1.11982
211	2,2,4,5,5-Pentamethylheptane	2,2,4,5,5-m-C7	CC(C)(C)CC(C)C(C)(C)CC	0	0.458478	0.525248	0.548429	0.550209	0.64262	0.732028	0.817566	0.898909	0.975765	1.0487	1.11775
212	2,2,4,5,6-Pentamethylheptane	2,2,4,5,6-m-C7	CC(C)(C)CC(C)C(C)C(C)C	0	0.464306	0.5324	0.55609	0.557679	0.650622	0.739874	0.824954	0.905767	0.982006	1.05389	1.12217
213	2,2,4,6,6-Pentamethylheptane	2,2,4,6,6-m-C7	CC(C)(C)CC(C)CC(C)(C)C	0	0.456692	0.525522	0.548984	0.550558	0.642339	0.730945	0.815676	0.896821	0.973524	1.0459	1.1147
214	2,2,5,5,6-Pentamethylheptane	2,2,5,5,6-m-C7	CC(C)(C)CCC(C)(C)C(C)C	0	0.453538	0.520468	0.543858	0.545583	0.63835	0.72821	0.814064	0.895512	0.972545	1.04552	1.11448
215	2,3,3,4,4-Pentamethylheptane	2,3,3,4,4-m-C7	CC(C)C(C)(C)C(C)(C)CCC	0	0.446859	0.513951	0.53767	0.539378	0.63357	0.724511	0.81123	0.893467	0.971201	1.04411	1.11318
216	2,3,3,4,5-Pentamethylheptane	2,3,3,4,5-m-C7	CC(C)C(C)(C)C(C)C(C)CC	0	0.458958	0.526663	0.550597	0.552281	0.646427	0.736861	0.822823	0.904315	0.980866	1.05289	1.12169
217	2,3,3,4,6-Pentamethylheptane	2,3,3,4,6-m-C7	CC(C)C(C)(C)C(C)CC(C)C	0	0.446928	0.516698	0.541192	0.543037	0.639507	0.731631	0.81871	0.90063	0.977822	1.05065	1.11938
218	2,3,3,5,5-Pentamethylheptane	2,3,3,5,5-m-C7	CC(C)C(C)(C)CC(C)(C)CC	0	0.455964	0.525299	0.54922	0.551089	0.64539	0.736206	0.822629	0.90444	0.981648	1.0552	1.12468
219	2,3,3,5,6-Pentamethylheptane	2,3,3,5,6-m-C7	CC(C)C(C)(C)CC(C)C(C)C	0	0.477271	0.542615	0.565667	0.567352	0.659174	0.748152	0.833144	0.914022	0.990248	1.06252	1.13064
220	2,3,4,4,5-Pentamethylheptane	2,3,4,4,5-m-C7	CC(C)C(C)C(C)(C)C(C)CC	0	0.458065	0.52549	0.549288	0.551086	0.6454	0.736187	0.822367	0.903811	0.98047	1.05257	1.1215
221	2,3,4,4,6-Pentamethylheptane	2,3,4,4,6-m-C7	CC(C)C(C)C(C)(C)CC(C)C	0	0.471422	0.537576	0.560792	0.562546	0.65502	0.744528	0.82997	0.91111	0.987626	1.0596	1.12833
222	2,3,4,5,5-Pentamethylheptane	2,3,4,5,5-m-C7	CC(C)C(C)C(C)C(C)(C)CC	0	0.46373	0.531133	0.554863	0.556552	0.650229	0.740358	0.826233	0.907258	0.983668	1.05573	1.12472
223	2,3,4,5,6-Pentamethylheptane	2,3,4,5,6-m-C7	CC(C)C(C)C(C)C(C)C(C)C	0	0.45734	0.528335	0.553214	0.554829	0.651251	0.74268	0.828952	0.90972	0.985998	1.05748	1.12581
224	2,4,4,5,5-Pentamethylheptane	2,4,4,5,5-m-C7	CC(C)CC(C)(C)C(C)(C)CC	0	0.45005	0.517507	0.54121	0.543045	0.637406	0.728326	0.814807	0.896867	0.97452	1.0476	1.11687
225	3,3,4,4,5-Pentamethylheptane	3,3,4,4,5-m-C7	CCC(C)(C)C(C)(C)C(C)CC	0	0.452898	0.518832	0.542148	0.543973	0.637431	0.727835	0.814224	0.896078	0.973489	1.04634	1.1154
226	3,3,4,5,5-Pentamethylheptane	3,3,4,5,5-m-C7	CCC(C)(C)C(C)C(C)(C)CC	0	0.449497	0.516725	0.540023	0.542046	0.635355	0.725615	0.811974	0.893307	0.970298	1.04383	1.11335
227	3-Ethyl-2,2,3-trimethylheptane	3-e-2,2,3-m-C7	CC(C)(C)C(CC)(C)CCCC	0	0.46092	0.525833	0.54852	0.550168	0.640351	0.728522	0.813116	0.893667	0.969915	1.04172	1.1103
228	3-Ethyl-2,2,4-trimethylheptane	3-e-2,2,4-m-C7	CC(C)(C)C(CC)C(C)CCC	0	0.482773	0.549226	0.572088	0.573646	0.663903	0.751307	0.835171	0.914911	0.990017	1.06103	1.1289
229	3-Ethyl-2,2,5-trimethylheptane	3-e-2,2,5-m-C7	CC(C)(C)C(CC)CC(C)CC	0	0.477397	0.545495	0.568827	0.570424	0.66188	0.750135	0.834285	0.914151	0.98962	1.06123	1.12849
230	3-Ethyl-2,2,6-trimethylheptane	3-e-2,2,6-m-C7	CC(C)(C)C(CC)CCC(C)C	0	0.479864	0.5465	0.569231	0.5709	0.660779	0.747892	0.831337	0.910818	0.986261	1.05746	1.12452
231	3-Ethyl-2,3,4-trimethylheptane	3-e-2,3,4-m-C7	CC(C)C(CC)(C)C(C)CCC	0	0.469664	0.534535	0.557287	0.559006	0.650386	0.739127	0.824256	0.904366	0.979998	1.05174	1.11992
232	3-Ethyl-2,3,5-trimethylheptane	3-e-2,3,5-m-C7	CC(C)C(CC)(C)CC(C)CC	0	0.47636	0.544175	0.567809	0.569438	0.662265	0.751546	0.836252	0.917134	0.993118	1.0649	1.13231
233	3-Ethyl-2,3,6-trimethylheptane	3-e-2,3,6-m-C7	CC(C)C(CC)(C)CCC(C)C	0	0.469628	0.537036	0.560612	0.562327	0.655474	0.745066	0.830155	0.911042	0.987262	1.0591	1.12649
234	3-Ethyl-2,4,4-trimethylheptane	3-e-2,4,4-m-C7	CC(C)C(CC)C(C)(C)CCC	0	0.481403	0.547696	0.570686	0.572401	0.663964	0.752766	0.837693	0.917984	0.993705	1.06523	1.13346
235	3-Ethyl-2,4,5-trimethylheptane	3-e-2,4,5-m-C7	CC(C)C(CC)C(C)C(C)CC	0	0.482524	0.551216	0.574925	0.576593	0.669505	0.758291	0.842679	0.922588	0.997621	1.06845	1.13563
236	3-Ethyl-2,4,6-trimethylheptane	3-e-2,4,6-m-C7	CC(C)C(CC)C(C)CC(C)C	0	0.482713	0.551202	0.57483	0.576542	0.669565	0.758586	0.843235	0.9233	0.998488	1.06964	1.13665
237	3-Ethyl-2,5,5-trimethylheptane	3-e-2,5,5-m-C7	CC(C)C(CC)CC(C)(C)CC	0	0.477339	0.547861	0.571907	0.573618	0.667284	0.756641	0.841463	0.921826	0.997704	1.06955	1.13715
238	3-Ethyl-2,5,6-trimethylheptane	3-e-2,5,6-m-C7	CC(C)C(CC)CC(C)C(C)C	0	0.485149	0.554517	0.578495	0.580179	0.673801	0.763031	0.847621	0.927278	1.00228	1.07336	1.14004
239	3-Ethyl-3,4,4-trimethylheptane	3-e-3,4,4-m-C7	CCC(CC)(C)C(C)(C)CCC	0	0.463448	0.52733	0.550106	0.551818	0.643047	0.732167	0.817436	0.898547	0.975176	1.04732	1.1161
240	3-Ethyl-3,4,5-trimethylheptane	3-e-3,4,5-m-C7	CCC(CC)(C)C(C)C(C)CC	0	0.477398	0.543637	0.566987	0.568609	0.660974	0.749874	0.834621	0.915364	0.991029	1.0625	1.13022
241	3-Ethyl-3,5,5-trimethylheptane	3-e-3,5,5-m-C7	CCC(CC)(C)CC(C)(C)CC	0	0.458896	0.5295	0.553529	0.55539	0.649713	0.740336	0.826471	0.907836	0.984809	1.05798	1.12696
242	3-Ethyl-4,4,5-trimethylheptane	3-e-4,4,5-m-C7	CCC(CC)C(C)(C)C(C)CC	0	0.469273	0.53715	0.560628	0.562473	0.655559	0.745139	0.830245	0.910874	0.987002	1.05877	1.12645
243	4-Ethyl-2,2,3-trimethylheptane	4-e-2,2,3-m-C7	CC(C)(C)C(C)C(CC)CCC	0	0.468616	0.538991	0.562978	0.564604	0.657664	0.746483	0.830986	0.911114	0.986577	1.05764	1.12551
244	4-Ethyl-2,2,4-trimethylheptane	4-e-2,2,4-m-C7	CC(C)(C)CC(CC)(C)CCC	0	0.449377	0.520366	0.544426	0.546258	0.640546	0.731153	0.817238	0.898706	0.975708	1.04843	1.11732
245	4-Ethyl-2,2,5-trimethylheptane	4-e-2,2,5-m-C7	CC(C)(C)CC(CC)C(C)CC	0	0.474752	0.544781	0.56859	0.570276	0.663006	0.751456	0.83568	0.915811	0.991286	1.06254	1.12993
246	4-Ethyl-2,2,6-trimethylheptane	4-e-2,2,6-m-C7	CC(C)(C)CC(CC)CC(C)C	0	0.464413	0.536697	0.560935	0.562645	0.656644	0.746242	0.831407	0.911906	0.988115	1.05985	1.12748
247	4-Ethyl-2,3,3-trimethylheptane	4-e-2,3,3-m-C7	CC(C)C(C)(C)C(CC)CCC	0	0.46493	0.533957	0.557726	0.559421	0.652657	0.742177	0.827219	0.907881	0.98412	1.05588	1.1235
248	4-Ethyl-2,3,4-trimethylheptane	4-e-2,3,4-m-C7	CC(C)C(C)C(CC)(C)CCC	0	0.470467	0.537583	0.5612	0.562819	0.656086	0.745876	0.831171	0.912249	0.988346	1.05995	1.1278
249	4-Ethyl-2,3,5-trimethylheptane	4-e-2,3,5-m-C7	CC(C)C(C)C(CC)C(C)CC	0	0.482524	0.551216	0.574925	0.576593	0.669505	0.758291	0.842679	0.922588	0.997621	1.06845	1.13563
250	4-Ethyl-2,3,6-trimethylheptane	4-e-2,3,6-m-C7	CC(C)C(C)C(CC)CC(C)C	0	0.467975	0.540702	0.565619	0.567375	0.663694	0.754557	0.840234	0.920475	0.996145	1.06733	1.1346
251	4-Ethyl-2,4,5-trimethylheptane	4-e-2,4,5-m-C7	CC(C)CC(CC)(C)C(C)CC	0	0.472872	0.54013	0.563606	0.56541	0.658785	0.748521	0.833689	0.91482	0.991076	1.06294	1.13049
252	4-Ethyl-2,4,6-trimethylheptane	4-e-2,4,6-m-C7	CC(C)CC(CC)(C)CC(C)C	0	0.47072	0.539443	0.563029	0.564843	0.65818	0.747979	0.833336	0.914467	0.99123	1.06315	1.13108
253	4-Ethyl-2,5,5-trimethylheptane	4-e-2,5,5-m-C7	CC(C)CC(CC)C(C)(C)CC	0	0.475127	0.54278	0.566108	0.567889	0.660448	0.749605	0.834668	0.915032	0.991067	1.06312	1.1307
254	4-Ethyl-3,3,4-trimethylheptane	4-e-3,3,4-m-C7	CCC(C)(C)C(CC)(C)CCC	0	0.463448	0.52733	0.550106	0.551818	0.643047	0.732167	0.817436	0.898547	0.975176	1.04732	1.1161
255	4-Ethyl-3,3,5-trimethylheptane	4-e-3,3,5-m-C7	CCC(C)(C)C(CC)C(C)CC	0	0.488334	0.55375	0.576473	0.578191	0.668852	0.756764	0.841143	0.921099	0.996388	1.06777	1.13588
256	4-Ethyl-3,4,5-trimethylheptane	4-e-3,4,5-m-C7	CCC(C)C(CC)(C)C(C)CC	0	0.474006	0.537728	0.560188	0.562059	0.653288	0.742089	0.827282	0.907359	0.982879	1.05463	1.12287
257	5-Ethyl-2,2,3-trimethylheptane	5-e-2,2,3-m-C7	CC(C)(C)C(C)CC(CC)CC	0	0.468469	0.539138	0.563099	0.564831	0.658358	0.747855	0.832915	0.913113	0.988909	1.06076	1.12832
258	5-Ethyl-2,2,4-trimethylheptane	5-e-2,2,4-m-C7	CC(C)(C)CC(C)C(CC)CC	0	0.474752	0.544781	0.56859	0.570276	0.663006	0.751456	0.83568	0.915811	0.991286	1.06254	1.12993
259	5-Ethyl-2,2,5-trimethylheptane	5-e-2,2,5-m-C7	CC(C)(C)CCC(CC)(C)CC	0	0.456469	0.524668	0.548168	0.549884	0.642672	0.73234	0.817905	0.898909	0.975707	1.04831	1.11675
260	5-Ethyl-2,2,6-trimethylheptane	5-e-2,2,6-m-C7	CC(C)(C)CCC(CC)C(C)C	0	0.470615	0.540515	0.564287	0.565997	0.658667	0.747327	0.83169	0.911528	0.987076	1.05839	1.12573
261	5-Ethyl-2,3,3-trimethylheptane	5-e-2,3,3-m-C7	CC(C)C(C)(C)CC(CC)CC	0	0.477191	0.546925	0.570606	0.572369	0.665137	0.754226	0.839041	0.919449	0.99549	1.0673	1.13493
262	5-Ethyl-2,3,4-trimethylheptane	5-e-2,3,4-m-C7	CC(C)C(C)C(C)C(CC)CC	0	0.467786	0.540716	0.565714	0.567426	0.663634	0.754263	0.839678	0.919764	0.995278	1.06614	1.13357
263	5-Ethyl-2,3,5-trimethylheptane	5-e-2,3,5-m-C7	CC(C)C(C)CC(CC)(C)CC	0	0.480203	0.546815	0.569976	0.571653	0.663496	0.752282	0.836985	0.917418	0.993409	1.0653	1.13291
264	5-Ethyl-2,4,4-trimethylheptane	5-e-2,4,4-m-C7	CC(C)CC(C)(C)C(CC)CC	0	0.48263	0.549237	0.572132	0.573934	0.665179	0.753481	0.837849	0.918173	0.994158	1.0658	1.13328
265	5-Ethyl-2,4,5-trimethylheptane	5-e-2,4,5-m-C7	CC(C)CC(C)C(CC)(C)CC	0	0.465369	0.533673	0.557582	0.559365	0.654054	0.744645	0.830508	0.911679	0.987985	1.06025	1.12791
266	5-Ethyl-3,3,4-trimethylheptane	5-e-3,3,4-m-C7	CCC(C)(C)C(C)C(CC)CC	0	0.474177	0.543515	0.567363	0.569149	0.662613	0.751941	0.836959	0.917301	0.992948	1.06438	1.13248
267	3,3-Diethyl-2-methylheptane	3,3-e-2-m-C7	CC(C)C(CC)(CC)CCCC	0	0.473326	0.539356	0.562178	0.563668	0.653949	0.741744	0.825459	0.905561	0.981002	1.05158	1.11867
268	3,3-Diethyl-4-methylheptane	3,3-e-4-m-C7	CCC(CC)(CC)C(C)CCC	0	0.477655	0.542515	0.565028	0.566593	0.656537	0.744106	0.827742	0.907713	0.982927	1.05356	1.12075
269	3,3-Diethyl-5-methylheptane	3,3-e-5-m-C7	CCC(CC)(CC)CC(C)CC	0	0.457728	0.529074	0.553175	0.5548	0.648299	0.7376	0.822046	0.902459	0.978032	1.04932	1.11653
270	3,4-Diethyl-2-methylheptane	3,4-e-2-m-C7	CC(C)C(CC)C(CC)CCC	0	0.487736	0.559231	0.583214	0.584942	0.67796	0.766238	0.849922	0.929135	1.00362	1.0739	1.14024
271	3,4-Diethyl-3-methylheptane	3,4-e-3-m-C7	CCC(CC)(C)C(CC)CCC	0	0.483371	0.550931	0.574117	0.575749	0.667204	0.755191	0.839017	0.91893	0.994283	1.06549	1.13202
272	3,4-Diethyl-4-methylheptane	3,4-e-4-m-C7	CCC(CC)C(CC)(C)CCC	0	0.481674	0.549244	0.57254	0.574207	0.666245	0.754829	0.839049	0.919312	0.994877	1.06614	1.13275
273	3,4-Diethyl-5-methylheptane	3,4-e-5-m-C7	CCC(CC)C(CC)C(C)CC	0	0.492971	0.563598	0.587425	0.58919	0.681889	0.769874	0.853405	0.932632	1.0069	1.0771	1.14339
274	3,5-Diethyl-2-methylheptane	3,5-e-2-m-C7	CC(C)C(CC)CC(CC)CC	0	0.485068	0.558828	0.583434	0.585196	0.679764	0.769105	0.853518	0.932705	1.00752	1.07813	1.14433
275	3,5-Diethyl-3-methylheptane	3,5-e-3-m-C7	CCC(CC)(C)CC(CC)CC	0	0.480122	0.551126	0.574916	0.57667	0.669459	0.758356	0.842882	0.922845	0.998651	1.07008	1.1372
276	3,5-Diethyl-4-methylheptane	3,5-e-4-m-C7	CCC(CC)C(C)C(CC)CC	0	0.478233	0.553097	0.578214	0.580023	0.676018	0.765845	0.850404	0.929807	1.00456	1.07479	1.14134
277	4,4-Diethyl-2-methylheptane	4,4-e-2-m-C7	CC(C)CC(CC)(CC)CCC	0	0.448201	0.520147	0.544494	0.546178	0.640958	0.731251	0.816489	0.897535	0.973702	1.04513	1.11249
278	4,4-Diethyl-3-methylheptane	4,4-e-3-m-C7	CCC(C)C(CC)(CC)CCC	0	0.475959	0.540827	0.563451	0.565051	0.655577	0.743743	0.827775	0.908095	0.983521	1.05421	1.12149
279	4,5-Diethyl-2-methylheptane	4,5-e-2-m-C7	CC(C)CC(CC)C(CC)CC	0	0.478421	0.553083	0.578119	0.579972	0.676078	0.76614	0.85096	0.930518	1.00543	1.07598	1.14236
280	5,5-Diethyl-2-methylheptane	5,5-e-2-m-C7	CC(C)CCC(CC)(CC)CC	0	0.450996	0.521934	0.545978	0.547689	0.641508	0.73112	0.815949	0.896367	0.972176	1.04353	1.11071
281	2,2-Dimethyl-4-propylheptane	2,2-m-4-p-C7	CC(C)(C)CC(CCC)CCC	0	0.480761	0.552709	0.57658	0.5782	0.670678	0.759157	0.843436	0.923474	0.999061	1.0701	1.13727
282	2,3-Dimethyl-4-propylheptane	2,3-m-4-p-C7	CC(C)C(C)C(CCC)CCC	0	0.484323	0.556714	0.581264	0.58293	0.677728	0.767472	0.852263	0.932044	1.00709	1.07758	1.14439
283	2,4-Dimethyl-4-propylheptane	2,4-m-4-p-C7	CC(C)CC(C)(CCC)CCC	0	0.476172	0.545624	0.569497	0.571268	0.665564	0.756294	0.842248	0.923658	1.00027	1.07203	1.13974
284	2,5-Dimethyl-4-propylheptane	2,5-m-4-p-C7	CC(C)CC(CCC)C(C)CC	0	0.489746	0.561067	0.585379	0.587127	0.681716	0.771403	0.856302	0.936251	1.01124	1.08198	1.14856
285	2,6-Dimethyl-4-propylheptane	2,6-m-4-p-C7	CC(C)CC(CCC)CC(C)C	0	0.479408	0.552982	0.577724	0.579496	0.675355	0.766189	0.852029	0.932347	1.00806	1.07929	1.14611
286	3,3-Dimethyl-4-propylheptane	3,3-m-4-p-C7	CCC(C)(C)C(CCC)CCC	0	0.491475	0.558792	0.581753	0.583444	0.674481	0.76252	0.846696	0.926601	1.00201	1.07337	1.14049
287	3,4-Dimethyl-4-propylheptane	3,4-m-4-p-C7	CCC(C)C(C)(CCC)CCC	0	0.478324	0.546311	0.570073	0.571835	0.666169	0.756836	0.842602	0.924011	1.00012	1.07182	1.13916
288	3,5-Dimethyl-4-propylheptane	3,5-m-4-p-C7	CCC(C)C(CCC)C(C)CC	0	0.504296	0.571582	0.594685	0.596344	0.687527	0.775137	0.858746	0.938365	1.01271	1.0831	1.14959
289	2,2-Dimethyl-3-(1-methylethyl)heptane	2,2-m-3-ip-C7	CC(C)(C)C(C(C)C)CCCC	0	0.479248	0.546582	0.569506	0.571068	0.661247	0.748633	0.8324	0.911874	0.987103	1.05808	1.12589
290	2,3-Dimethyl-3-(1-methylethyl)heptane	2,3-m-3-ip-C7	CC(C)C(C)(C(C)C)CCCC	0	0.465334	0.531376	0.554436	0.556081	0.647798	0.736765	0.821973	0.902214	0.978074	1.04977	1.11783
291	2,4-Dimethyl-3-(1-methylethyl)heptane	2,4-m-3-ip-C7	CC(C)C(C(C)C)C(C)CCC	0	0.471163	0.539652	0.563127	0.564901	0.656915	0.745449	0.829802	0.909831	0.985101	1.05578	1.12304
292	2,5-Dimethyl-3-(1-methylethyl)heptane	2,5-m-3-ip-C7	CC(C)C(C(C)C)CC(C)CC	0	0.485308	0.554075	0.577724	0.579375	0.672018	0.760937	0.845342	0.925109	1.00013	1.07129	1.13828
293	2,6-Dimethyl-3-(1-methylethyl)heptane	2,6-m-3-ip-C7	CC(C)C(C(C)C)CCC(C)C	0	0.487776	0.55508	0.578127	0.57985	0.670917	0.758694	0.842394	0.921777	0.996776	1.06752	1.13431
294	2,2-Dimethyl-4-(1-methylethyl)heptane	2,2-m-4-ip-C7	CC(C)(C)CC(C(C)C)CCC	0	0.469517	0.540415	0.56438	0.566028	0.659077	0.74782	0.832197	0.912314	0.988009	1.05933	1.12678
295	2,3-Dimethyl-4-(1-methylethyl)heptane	2,3-m-4-ip-C7	CC(C)C(C)C(C(C)C)CCC	0	0.477289	0.54685	0.570714	0.572345	0.665576	0.754655	0.839196	0.919092	0.994344	1.06524	1.13248
296	2,4-Dimethyl-4-(1-methylethyl)heptane	2,4-m-4-ip-C7	CC(C)CC(C)(C(C)C)CCC	0	0.466833	0.535249	0.559128	0.560815	0.654924	0.745197	0.830695	0.912209	0.988788	1.06071	1.12827
297	2,5-Dimethyl-4-(1-methylethyl)heptane	2,5-m-4-ip-C7	CC(C)CC(C(C)C)C(C)CC	0	0.482713	0.551202	0.57483	0.576542	0.669565	0.758586	0.843235	0.9233	0.998488	1.06964	1.13665
298	2,6-Dimethyl-4-(1-methylethyl)heptane	2,6-m-4-ip-C7	CC(C)CC(C(C)C)CC(C)C	0	0.468164	0.540687	0.565524	0.567324	0.663754	0.754852	0.840791	0.921186	0.997012	1.06851	1.13562
299	3,3-Dimethyl-4-(1-methylethyl)heptane	3,3-m-4-ip-C7	CCC(C)(C)C(C(C)C)CCC	0	0.483099	0.549383	0.572263	0.573944	0.664923	0.753128	0.837661	0.917602	0.993111	1.06457	1.13273
300	3,4-Dimethyl-4-(1-methylethyl)heptane	3,4-m-4-ip-C7	CCC(C)C(C)(C(C)C)CCC	0	0.467967	0.532847	0.55571	0.557464	0.649427	0.738765	0.824288	0.904748	0.980592	1.0524	1.12065
301	3,5-Dimethyl-4-(1-methylethyl)heptane	3,5-m-4-ip-C7	CCC(C)C(C(C)C)C(C)CC	0	0.476398	0.544019	0.567337	0.569149	0.660844	0.749085	0.833284	0.913327	0.988378	1.05899	1.12619
302	3-Ethyl-4-propylheptane	3-e-4-p-C7	CCC(CC)C(CCC)CCC	0	0.494769	0.569096	0.593764	0.595527	0.690112	0.779055	0.862989	0.942087	1.01637	1.08623	1.15215
303	4-Ethyl-4-propylheptane	4-e-4-p-C7	CCCC(CC)(CCC)CCC	0	0.453653	0.526328	0.550962	0.552603	0.648342	0.739566	0.825401	0.906726	0.982745	1.05401	1.12116
304	3-Ethyl-4-(1-methylethyl)heptane	3-e-4-ip-C7	CCC(CC)C(C(C)C)CCC	0	0.487736	0.559231	0.583214	0.584942	0.67796	0.766238	0.849922	0.929135	1.00362	1.0739	1.14024
305	4-Ethyl-4-(1-methylethyl)heptane	4-e-4-ip-C7	CCCC(CC)(C(C)C)CCC	0	0.46992	0.535946	0.558973	0.560456	0.651716	0.740419	0.82478	0.905484	0.981233	1.05198	1.11926
306	4-(1,1-Dimethylethyl)-2-methylheptane	4-tb-2-m-C7	CC(C)CC(C(C)(C)C)CCC	0	0.469566	0.538256	0.561723	0.563343	0.655498	0.744148	0.828695	0.908845	0.984696	1.05637	1.12372
307	4-(1,1-Dimethylethyl)-3-methylheptane	4-tb-3-m-C7	CCC(C)C(C(C)(C)C)CCC	0	0.482773	0.549226	0.572088	0.573646	0.663903	0.751307	0.835171	0.914911	0.990017	1.06103	1.1289
308	4-(1,1-Dimethylethyl)-4-methylheptane	4-tb-4-m-C7	CCCC(C(C)(C)C)(C)CCC	0	0.457514	0.522423	0.545315	0.546956	0.638118	0.727198	0.812437	0.893589	0.970145	1.04213	1.1109
309	2,2,3,3,4,4-Hexamethylhexane	2,2,3,3,4,4-m-C6	CC(C)(C)C(C)(C)C(C)(C)CC	0	0.427119	0.494824	0.518506	0.520238	0.61417	0.704943	0.791943	0.874496	0.95301	1.02699	1.09733
310	2,2,3,3,4,5-Hexamethylhexane	2,2,3,3,4,5-m-C6	CC(C)(C)C(C)(C)C(C)C(C)C	0	0.439106	0.505198	0.528484	0.530094	0.62242	0.711905	0.797794	0.879358	0.956685	1.02927	1.09883
311	2,2,3,3,5,5-Hexamethylhexane	2,2,3,3,5,5-m-C6	CC(C)(C)C(C)(C)CC(C)(C)C	0	0.417321	0.487343	0.511348	0.513172	0.607459	0.698215	0.784798	0.866957	0.944924	1.01881	1.08924
312	2,2,3,4,4,5-Hexamethylhexane	2,2,3,4,4,5-m-C6	CC(C)(C)C(C)C(C)(C)C(C)C	0	0.417392	0.487365	0.511611	0.513478	0.608581	0.699815	0.786524	0.868399	0.946035	1.0196	1.08938
313	2,2,3,4,5,5-Hexamethylhexane	2,2,3,4,5,5-m-C6	CC(C)(C)C(C)C(C)C(C)(C)C	0	0.442464	0.508886	0.532193	0.53368	0.625216	0.713912	0.798984	0.880141	0.956784	1.02905	1.09886
314	2,3,3,4,4,5-Hexamethylhexane	2,3,3,4,4,5-m-C6	CC(C)C(C)(C)C(C)(C)C(C)C	0	0.438216	0.504214	0.527662	0.529286	0.622351	0.712381	0.79874	0.880875	0.95884	1.03173	1.10082
315	3-Ethyl-2,2,3,4-tetramethylhexane	3-e-2,2,3,4-m-C6	CC(C)(C)C(CC)(C)C(C)CC	0	0.443262	0.508404	0.531058	0.532753	0.622721	0.709769	0.793016	0.871967	0.946688	1.01753	1.08473
316	3-Ethyl-2,2,3,5-tetramethylhexane	3-e-2,2,3,5-m-C6	CC(C)(C)C(CC)(C)CC(C)C	0	0.452062	0.516242	0.538847	0.54053	0.630735	0.718883	0.803525	0.884398	0.961103	1.03324	1.10223
317	3-Ethyl-2,2,4,4-tetramethylhexane	3-e-2,2,4,4-m-C6	CC(C)(C)C(CC)C(C)(C)CC	0	0.447439	0.512559	0.534856	0.536533	0.624444	0.709483	0.790934	0.868353	0.941811	1.01164	1.07786
318	3-Ethyl-2,2,4,5-tetramethylhexane	3-e-2,2,4,5-m-C6	CC(C)(C)C(CC)C(C)C(C)C	0	0.461002	0.528861	0.552328	0.553894	0.64588	0.734461	0.819104	0.899135	0.974927	1.04638	1.11494
319	3-Ethyl-2,2,5,5-tetramethylhexane	3-e-2,2,5,5-m-C6	CC(C)(C)C(CC)CC(C)(C)C	0	0.454572	0.52197	0.544934	0.546493	0.636788	0.724201	0.808073	0.888404	0.964747	1.03694	1.10509
320	3-Ethyl-2,3,4,4-tetramethylhexane	3-e-2,3,4,4-m-C6	CC(C)C(CC)(C)C(C)(C)CC	0	0.443157	0.50843	0.531371	0.533021	0.623789	0.711414	0.79502	0.874314	0.949431	1.02048	1.08771
321	3-Ethyl-2,3,4,5-tetramethylhexane	3-e-2,3,4,5-m-C6	CC(C)C(CC)(C)C(C)C(C)C	0	0.46011	0.52412	0.546837	0.548448	0.639344	0.727805	0.812857	0.892986	0.968819	1.04052	1.10929
322	4-Ethyl-2,2,3,3-tetramethylhexane	4-e-2,2,3,3-m-C6	CC(C)(C)C(C)(C)C(CC)CC	0	0.450314	0.516858	0.539823	0.541482	0.632579	0.720858	0.805673	0.886421	0.963217	1.03547	1.10378
323	4-Ethyl-2,2,3,4-tetramethylhexane	4-e-2,2,3,4-m-C6	CC(C)(C)C(C)C(CC)(C)CC	0	0.435832	0.50434	0.528002	0.529806	0.623128	0.712829	0.798322	0.879449	0.956198	1.02921	1.0979
324	4-Ethyl-2,2,3,5-tetramethylhexane	4-e-2,2,3,5-m-C6	CC(C)(C)C(C)C(CC)C(C)C	0	0.461583	0.529127	0.552429	0.554019	0.645512	0.733666	0.81792	0.898162	0.973831	1.0453	1.1136
325	4-Ethyl-2,2,4,5-tetramethylhexane	4-e-2,2,4,5-m-C6	CC(C)(C)CC(CC)(C)C(C)C	0	0.440038	0.509991	0.534057	0.535805	0.629906	0.720056	0.805684	0.887257	0.964223	1.0371	1.10585
326	4-Ethyl-2,3,3,4-tetramethylhexane	4-e-2,3,3,4-m-C6	CC(C)C(C)(C)C(CC)(C)CC	0	0.454805	0.517593	0.540098	0.541726	0.631828	0.720037	0.804946	0.885955	0.962814	1.03494	1.10374
327	4-Ethyl-2,3,3,5-tetramethylhexane	4-e-2,3,3,5-m-C6	CC(C)C(C)(C)C(CC)C(C)C	0	0.456554	0.524547	0.548236	0.549921	0.643099	0.732785	0.818183	0.898883	0.975218	1.04708	1.11574
328	3,3-Diethyl-2,2-dimethylhexane	3,3-e-2,2-m-C6	CC(C)(C)C(CC)(CC)CCC	0	0.455522	0.518474	0.540778	0.54237	0.631396	0.718571	0.802227	0.881986	0.957375	1.02855	1.0964
329	3,3-Diethyl-2,4-dimethylhexane	3,3-e-2,4-m-C6	CC(C)C(CC)(CC)C(C)CC	0	0.461009	0.523582	0.545685	0.547307	0.6354	0.720709	0.802093	0.879334	0.952109	1.02107	1.08608
330	3,3-Diethyl-2,5-dimethylhexane	3,3-e-2,5-m-C6	CC(C)C(CC)(CC)CC(C)C	0	0.464468	0.529766	0.552505	0.554031	0.644333	0.732104	0.815868	0.896293	0.97219	1.0431	1.1106
331	3,3-Diethyl-4,4-dimethylhexane	3,3-e-4,4-m-C6	CCC(CC)(CC)C(C)(C)CC	0	0.461456	0.523381	0.545569	0.547232	0.636325	0.72354	0.807226	0.886944	0.962406	1.03374	1.10161
332	3,4-Diethyl-2,2-dimethylhexane	3,4-e-2,2-m-C6	CC(C)(C)C(CC)C(CC)CC	0	0.471448	0.541242	0.564828	0.566491	0.658264	0.746044	0.82983	0.909178	0.984207	1.05503	1.1227
333	3,4-Diethyl-2,3-dimethylhexane	3,4-e-2,3-m-C6	CC(C)C(CC)(C)C(CC)CC	0	0.471318	0.53578	0.558176	0.559835	0.649503	0.736757	0.820735	0.900048	0.975351	1.04672	1.11424
334	3,4-Diethyl-2,4-dimethylhexane	3,4-e-2,4-m-C6	CC(C)C(CC)C(CC)(C)CC	0	0.474995	0.541522	0.564626	0.566249	0.657646	0.745799	0.829981	0.909932	0.985381	1.05668	1.12426
335	3,4-Diethyl-2,5-dimethylhexane	3,4-e-2,5-m-C6	CC(C)C(CC)C(CC)C(C)C	0	0.480703	0.549367	0.572665	0.574357	0.665809	0.753421	0.836856	0.916184	0.990877	1.06156	1.12834
336	3,4-Diethyl-3,4-dimethylhexane	3,4-e-3,4-m-C6	CCC(CC)(C)C(CC)(C)CC	0	0.471395	0.530971	0.552534	0.554167	0.641305	0.727694	0.811152	0.891036	0.966789	1.03815	1.10667
337	4,4-Diethyl-2,2-dimethylhexane	4,4-e-2,2-m-C6	CC(C)(C)CC(CC)(CC)CC	0	0.421406	0.49489	0.519423	0.521167	0.61594	0.70611	0.791479	0.872583	0.949137	1.02152	1.09007
338	4,4-Diethyl-2,3-dimethylhexane	4,4-e-2,3-m-C6	CC(C)C(C)C(CC)(CC)CC	0	0.468101	0.5321	0.554578	0.556035	0.645495	0.732784	0.816344	0.896333	0.971748	1.04234	1.11012
339	3,3,4-Triethylhexane	3,3,4-e-C6	CCC(CC)(CC)C(CC)CC	0	0.479309	0.54376	0.565917	0.567422	0.655654	0.741736	0.824222	0.903396	0.978279	1.04854	1.11508
340	2,2,3-Trimethyl-3-(1-methylethyl)hexane	2,2,3-m-3-ip-C6	CC(C)(C)C(C)(C(C)C)CCC	0	0.437223	0.503524	0.52658	0.528158	0.61886	0.706444	0.790022	0.869356	0.944401	1.01529	1.08251
341	2,2,4-Trimethyl-3-(1-methylethyl)hexane	2,2,4-m-3-ip-C6	CC(C)(C)C(C(C)C)C(C)CC	0	0.456682	0.519174	0.540898	0.542443	0.628251	0.711482	0.791191	0.86711	0.938918	1.00705	1.07155
342	2,2,5-Trimethyl-3-(1-methylethyl)hexane	2,2,5-m-3-ip-C6	CC(C)(C)C(C(C)C)CC(C)C	0	0.46119	0.528847	0.552233	0.553843	0.64594	0.734755	0.81966	0.899846	0.975794	1.04757	1.11596
343	2,3,4-Trimethyl-3-(1-methylethyl)hexane	2,3,4-m-3-ip-C6	CC(C)C(C)(C(C)C)C(C)CC	0	0.456045	0.519155	0.541572	0.543209	0.632349	0.718596	0.800845	0.878839	0.952414	1.02202	1.08775
344	2,3,5-Trimethyl-3-(1-methylethyl)hexane	2,3,5-m-3-ip-C6	CC(C)C(C)(C(C)C)CC(C)C	0	0.456477	0.521786	0.544764	0.546444	0.638182	0.727125	0.812381	0.892946	0.969262	1.04128	1.10976
345	2,4,4-Trimethyl-3-(1-methylethyl)hexane	2,4,4-m-3-ip-C6	CC(C)C(C(C)C)C(C)(C)CC	0	0.457007	0.519331	0.541073	0.542741	0.629272	0.713303	0.793681	0.869801	0.942011	1.01058	1.07538
346	2,3,5-Trimethyl-4-(1-methylethyl)hexane	2,3,5-m-4-ip-C6	CC(C)C(C)C(C(C)C)C(C)C	0	0.449391	0.519287	0.543367	0.54515	0.638893	0.728603	0.813734	0.894054	0.970011	1.04113	1.10908
347	2,2,5-Trimethyl-4-(1-methylethyl)hexane	2,2,5-m-4-ip-C6	CC(C)(C)CC(C(C)C)C(C)C	0	0.462484	0.53055	0.55383	0.555443	0.646926	0.735003	0.819131	0.899362	0.975262	1.047	1.11488
348	3-Ethyl-2-methyl-3-(1-methylethyl)hexane	3-e-2-m-3-ip-C6	CC(C)C(CC)(C(C)C)CCC	0	0.45497	0.518702	0.541207	0.542712	0.631539	0.717384	0.799098	0.876723	0.949821	1.01883	1.08386
349	4-Ethyl-2-methyl-3-(1-methylethyl)hexane	4-e-2-m-3-ip-C6	CC(C)C(C(C)C)C(CC)CC	0	0.459838	0.531668	0.555867	0.557747	0.651277	0.740186	0.82446	0.904098	0.979291	1.04978	1.11684
350	3-(1,1-Dimethylethyl)-2,2-dimethylhexane	3-tb-2,2-m-C6	CC(C)(C)C(C(C)(C)C)CCC	0	0.441878	0.508036	0.530471	0.531988	0.619494	0.704026	0.784961	0.862166	0.93544	1.0049	1.07088
351	3-Ethyl-2,2,3,4,4-pentamethylpentane	3-e-2,2,3,4,4-m-C5	CC(C)(C)C(CC)(C)C(C)(C)C	0	0.419193	0.485969	0.509178	0.510789	0.602519	0.691347	0.776734	0.857934	0.935209	1.00822	1.07762
352	3,3-Diethyl-2,2,4-trimethylpentane	3,3-e-2,2,4-m-C5	CC(C)(C)C(CC)(CC)C(C)C	0	0.435231	0.499575	0.522043	0.523572	0.612138	0.697817	0.779812	0.857752	0.93163	1.00171	1.06801
353	2,2,3,4-Tetramethyl-3-(1-methylethyl)pentane	2,2,3,4-m-3-ip-C5	CC(C)(C)C(C)(C(C)C)C(C)C	0	0.430267	0.495147	0.51793	0.519474	0.609088	0.695704	0.778564	0.857257	0.931935	1.00267	1.06968
354	2,2,4,4-Tetramethyl-3-(1-methylethyl)pentane	2,2,4,4-m-3-ip-C5	CC(C)(C)C(C(C)C)C(C)(C)C	0	0.431244	0.495345	0.517391	0.518902	0.605326	0.689157	0.769522	0.846174	0.91917	0.988492	1.0543
355	3-Ethyl-2,4-dimethyl-3-(1-methylethyl)pentane	3-e-2,4-m-3-ip-C5	CC(C)C(CC)(C(C)C)C(C)C	0	0.448014	0.510325	0.532557	0.534028	0.621767	0.706644	0.787641	0.864624	0.937356	1.00621	1.07103

## Sheet: S0_C13
				S0/ [kJ/mol/K]
	IUPAC	Abbreviation	SMILES	0 K	200 K	273.15 K	298.15 K	300 K	400 K	500 K	600 K	700 K	800 K	900 K	1000 K
1	Tridecane	C13	CCCCCCCCCCCCC	0	0.563312	0.642359	0.667722	0.669608	0.767665	0.861898	0.951523	1.03616	1.11597	1.19042	1.26077
2	2-Methyldodecane	2-m-C12	CC(C)CCCCCCCCCC	0	0.553844	0.631146	0.656329	0.658269	0.756366	0.850802	0.940712	1.02564	1.10586	1.18074	1.25151
3	3-Methyldodecane	3-m-C12	CCC(C)CCCCCCCCC	0	0.559965	0.636663	0.661805	0.66368	0.761475	0.855827	0.94559	1.03049	1.11042	1.18534	1.25615
4	4-Methyldodecane	4-m-C12	CCCC(C)CCCCCCCC	0	0.558256	0.63494	0.660177	0.66201	0.760202	0.854864	0.944879	1.03003	1.11006	1.18509	1.25602
5	5-Methyldodecane	5-m-C12	CCCCC(C)CCCCCCC	0	0.558256	0.63494	0.660177	0.66201	0.760202	0.854864	0.944879	1.03003	1.11006	1.18509	1.25602
6	6-Methyldodecane	6-m-C12	CCCCCC(C)CCCCCC	0	0.558256	0.63494	0.660177	0.66201	0.760202	0.854864	0.944879	1.03003	1.11006	1.18509	1.25602
7	2,2-Dimethylundecane	2,2-m-C11	CC(C)(C)CCCCCCCCC	0	0.527941	0.604994	0.630311	0.632161	0.730692	0.825655	0.91623	1.00198	1.08305	1.15902	1.2309
8	2,3-Dimethylundecane	2,3-m-C11	CC(C)C(C)CCCCCCCC	0	0.551063	0.625518	0.650399	0.652228	0.749833	0.844141	0.934091	1.01925	1.09946	1.17482	1.24587
9	2,4-Dimethylundecane	2,4-m-C11	CC(C)CC(C)CCCCCCC	0	0.540199	0.617205	0.642904	0.644784	0.744895	0.840986	0.932138	1.018	1.09875	1.17458	1.24609
10	2,5-Dimethylundecane	2,5-m-C11	CC(C)CCC(C)CCCCCC	0	0.548787	0.623727	0.648783	0.650671	0.748902	0.843768	0.934068	1.01952	1.09995	1.17541	1.24676
11	2,6-Dimethylundecane	2,6-m-C11	CC(C)CCCC(C)CCCCC	0	0.548787	0.623727	0.648783	0.650671	0.748902	0.843768	0.934068	1.01952	1.09995	1.17541	1.24676
12	2,7-Dimethylundecane	2,7-m-C11	CC(C)CCCCC(C)CCCC	0	0.548787	0.623727	0.648783	0.650671	0.748902	0.843768	0.934068	1.01952	1.09995	1.17541	1.24676
13	2,8-Dimethylundecane	2,8-m-C11	CC(C)CCCCCC(C)CCC	0	0.548787	0.623727	0.648783	0.650671	0.748902	0.843768	0.934068	1.01952	1.09995	1.17541	1.24676
14	2,9-Dimethylundecane	2,9-m-C11	CC(C)CCCCCCC(C)CC	0	0.550497	0.625449	0.650412	0.652341	0.750175	0.844731	0.93478	1.01998	1.10032	1.17566	1.2469
15	2,10-Dimethylundecane	2,10-m-C11	CC(C)CCCCCCCC(C)C	0	0.544376	0.619933	0.644935	0.64693	0.745067	0.839707	0.929902	1.01513	1.09575	1.17106	1.24226
16	3,3-Dimethylundecane	3,3-m-C11	CCC(C)(C)CCCCCCCC	0	0.534054	0.610717	0.63621	0.638081	0.737626	0.833513	0.924784	1.01104	1.09239	1.16898	1.24113
17	3,4-Dimethylundecane	3,4-m-C11	CCC(C)C(C)CCCCCCC	0	0.554589	0.628162	0.652981	0.654806	0.752489	0.846814	0.936862	1.02228	1.10237	1.17778	1.24889
18	3,5-Dimethylundecane	3,5-m-C11	CCC(C)CC(C)CCCCCC	0	0.54632	0.622722	0.64838	0.650195	0.750003	0.846011	0.937017	1.02285	1.10331	1.17918	1.25073
19	3,6-Dimethylundecane	3,6-m-C11	CCC(C)CCC(C)CCCCC	0	0.554908	0.629244	0.65426	0.656081	0.754011	0.848793	0.938946	1.02436	1.10451	1.18	1.2514
20	3,7-Dimethylundecane	3,7-m-C11	CCC(C)CCCC(C)CCCC	0	0.554908	0.629244	0.65426	0.656081	0.754011	0.848793	0.938946	1.02436	1.10451	1.18	1.2514
21	3,8-Dimethylundecane	3,8-m-C11	CCC(C)CCCCC(C)CCC	0	0.554908	0.629244	0.65426	0.656081	0.754011	0.848793	0.938946	1.02436	1.10451	1.18	1.2514
22	3,9-Dimethylundecane	3,9-m-C11	CCC(C)CCCCCC(C)CC	0	0.556618	0.630966	0.655888	0.657751	0.755284	0.849756	0.939658	1.02482	1.10488	1.18026	1.25153
23	4,4-Dimethylundecane	4,4-m-C11	CCCC(C)(C)CCCCCCC	0	0.530648	0.607307	0.633005	0.634868	0.735394	0.832188	0.924105	1.01096	1.09262	1.16939	1.24173
24	4,5-Dimethylundecane	4,5-m-C11	CCCC(C)C(C)CCCCCC	0	0.55288	0.62644	0.651353	0.653136	0.751216	0.845852	0.936151	1.02183	1.10201	1.17752	1.24875
25	4,6-Dimethylundecane	4,6-m-C11	CCCC(C)CC(C)CCCCC	0	0.54461	0.620999	0.646752	0.648525	0.74873	0.845048	0.936305	1.02239	1.10295	1.17892	1.2506
26	4,7-Dimethylundecane	4,7-m-C11	CCCC(C)CCC(C)CCCC	0	0.553199	0.627521	0.652632	0.654411	0.752738	0.84783	0.938235	1.0239	1.10415	1.17975	1.25126
27	4,8-Dimethylundecane	4,8-m-C11	CCCC(C)CCCC(C)CCC	0	0.553199	0.627521	0.652632	0.654411	0.752738	0.84783	0.938235	1.0239	1.10415	1.17975	1.25126
28	5,5-Dimethylundecane	5,5-m-C11	CCCCC(C)(C)CCCCCC	0	0.530648	0.607307	0.633005	0.634868	0.735394	0.832188	0.924105	1.01096	1.09262	1.16939	1.24173
29	5,6-Dimethylundecane	5,6-m-C11	CCCCC(C)C(C)CCCCC	0	0.55288	0.62644	0.651353	0.653136	0.751216	0.845852	0.936151	1.02183	1.10201	1.17752	1.24875
30	5,7-Dimethylundecane	5,7-m-C11	CCCCC(C)CC(C)CCCC	0	0.54461	0.620999	0.646752	0.648525	0.74873	0.845048	0.936305	1.02239	1.10295	1.17892	1.2506
31	6,6-Dimethylundecane	6,6-m-C11	CCCCCC(C)(C)CCCCC	0	0.530648	0.607307	0.633005	0.634868	0.735394	0.832188	0.924105	1.01096	1.09262	1.16939	1.24173
32	3-Ethylundecane	3-e-C11	CCC(CC)CCCCCCCC	0	0.550983	0.629829	0.655338	0.657246	0.755796	0.850215	0.939988	1.02467	1.1047	1.1796	1.25016
33	4-Ethylundecane	4-e-C11	CCCC(CC)CCCCCCC	0	0.549273	0.628106	0.65371	0.655575	0.754523	0.849253	0.939277	1.02422	1.10434	1.17934	1.25003
34	5-Ethylundecane	5-e-C11	CCCCC(CC)CCCCCC	0	0.549273	0.628106	0.65371	0.655575	0.754523	0.849253	0.939277	1.02422	1.10434	1.17934	1.25003
35	6-Ethylundecane	6-e-C11	CCCCCC(CC)CCCCC	0	0.549273	0.628106	0.65371	0.655575	0.754523	0.849253	0.939277	1.02422	1.10434	1.17934	1.25003
36	2,2,3-Trimethyldecane	2,2,3-m-C10	CC(C)(C)C(C)CCCCCCC	0	0.52143	0.596122	0.621175	0.623039	0.721516	0.816666	0.907434	0.993462	1.07467	1.15119	1.22353
37	2,2,4-Trimethyldecane	2,2,4-m-C10	CC(C)(C)CC(C)CCCCCC	0	0.523495	0.599197	0.624487	0.626264	0.724911	0.820077	0.910805	0.997102	1.07844	1.15489	1.22733
38	2,2,5-Trimethyldecane	2,2,5-m-C10	CC(C)(C)CCC(C)CCCCC	0	0.522884	0.597574	0.622766	0.624563	0.723228	0.818621	0.909586	0.995857	1.07714	1.15369	1.22615
39	2,2,6-Trimethyldecane	2,2,6-m-C10	CC(C)(C)CCCC(C)CCCC	0	0.522884	0.597574	0.622766	0.624563	0.723228	0.818621	0.909586	0.995857	1.07714	1.15369	1.22615
40	2,2,7-Trimethyldecane	2,2,7-m-C10	CC(C)(C)CCCCC(C)CCC	0	0.522884	0.597574	0.622766	0.624563	0.723228	0.818621	0.909586	0.995857	1.07714	1.15369	1.22615
41	2,2,8-Trimethyldecane	2,2,8-m-C10	CC(C)(C)CCCCCC(C)CC	0	0.524593	0.599297	0.624394	0.626233	0.724501	0.819584	0.910298	0.996316	1.07751	1.15394	1.22628
42	2,2,9-Trimethyldecane	2,2,9-m-C10	CC(C)(C)CCCCCCC(C)C	0	0.518472	0.59378	0.618918	0.620822	0.719393	0.814559	0.90542	0.991469	1.07295	1.14934	1.22164
43	2,3,3-Trimethyldecane	2,3,3-m-C10	CC(C)C(C)(C)CCCCCCC	0	0.520952	0.595765	0.621082	0.62299	0.722604	0.818799	0.910412	0.997039	1.07876	1.1557	1.22829
44	2,3,4-Trimethyldecane	2,3,4-m-C10	CC(C)C(C)C(C)CCCCCC	0	0.531108	0.606075	0.631593	0.633384	0.733194	0.829006	0.920083	1.00605	1.08692	1.16287	1.23479
45	2,3,5-Trimethyldecane	2,3,5-m-C10	CC(C)C(C)CC(C)CCCCC	0	0.537418	0.611577	0.636974	0.638744	0.738362	0.834325	0.925517	1.01161	1.09235	1.16866	1.24045
46	2,3,6-Trimethyldecane	2,3,6-m-C10	CC(C)C(C)CCC(C)CCCC	0	0.546007	0.618099	0.642853	0.64463	0.74237	0.837107	0.927447	1.01312	1.09355	1.16949	1.24112
47	2,3,7-Trimethyldecane	2,3,7-m-C10	CC(C)C(C)CCCC(C)CCC	0	0.546007	0.618099	0.642853	0.64463	0.74237	0.837107	0.927447	1.01312	1.09355	1.16949	1.24112
48	2,3,8-Trimethyldecane	2,3,8-m-C10	CC(C)C(C)CCCCC(C)CC	0	0.547716	0.619821	0.644481	0.6463	0.743643	0.83807	0.928159	1.01358	1.09391	1.16974	1.24126
49	2,3,9-Trimethyldecane	2,3,9-m-C10	CC(C)C(C)CCCCCC(C)C	0	0.541595	0.614305	0.639005	0.64089	0.738534	0.833045	0.923281	1.00873	1.08935	1.16514	1.23662
50	2,4,4-Trimethyldecane	2,4,4-m-C10	CC(C)CC(C)(C)CCCCCC	0	0.521791	0.597717	0.623333	0.625231	0.725777	0.822548	0.914513	1.00169	1.0838	1.1609	1.23366
51	2,4,5-Trimethyldecane	2,4,5-m-C10	CC(C)CC(C)C(C)CCCCC	0	0.534823	0.608704	0.63408	0.635911	0.735909	0.831974	0.92341	1.0098	1.0907	1.16701	1.23883
52	2,4,6-Trimethyldecane	2,4,6-m-C10	CC(C)CC(C)CC(C)CCCC	0	0.526553	0.603264	0.629479	0.6313	0.733423	0.83117	0.923565	1.01036	1.09164	1.16841	1.24067
53	2,4,7-Trimethyldecane	2,4,7-m-C10	CC(C)CC(C)CCC(C)CCC	0	0.535142	0.609786	0.635359	0.637186	0.737431	0.833952	0.925495	1.01188	1.09284	1.16924	1.24134
54	2,4,8-Trimethyldecane	2,4,8-m-C10	CC(C)CC(C)CCCC(C)CC	0	0.536851	0.611508	0.636987	0.638856	0.738704	0.834915	0.926206	1.01234	1.0932	1.1695	1.24147
55	2,4,9-Trimethyldecane	2,4,9-m-C10	CC(C)CC(C)CCCCC(C)C	0	0.53073	0.605992	0.631511	0.633446	0.733596	0.829891	0.921328	1.00749	1.08864	1.1649	1.23684
56	2,5,5-Trimethyldecane	2,5,5-m-C10	CC(C)CCC(C)(C)CCCCC	0	0.52118	0.596094	0.621612	0.62353	0.724095	0.821092	0.913294	1.00044	1.08251	1.15971	1.23247
57	2,5,6-Trimethyldecane	2,5,6-m-C10	CC(C)CCC(C)C(C)CCCC	0	0.543412	0.615226	0.639959	0.641797	0.739917	0.834756	0.92534	1.01131	1.0919	1.16784	1.2395
58	2,5,7-Trimethyldecane	2,5,7-m-C10	CC(C)CCC(C)CC(C)CCC	0	0.535142	0.609786	0.635359	0.637186	0.737431	0.833952	0.925495	1.01188	1.09284	1.16924	1.24134
59	2,5,8-Trimethyldecane	2,5,8-m-C10	CC(C)CCC(C)CCC(C)CC	0	0.54544	0.61803	0.642866	0.644742	0.742712	0.837697	0.928136	1.01385	1.09441	1.17033	1.24214
60	2,5,9-Trimethyldecane	2,5,9-m-C10	CC(C)CCC(C)CCCC(C)C	0	0.539319	0.612514	0.63739	0.639332	0.737603	0.832673	0.923258	1.009	1.08984	1.16573	1.23751
61	2,6,6-Trimethyldecane	2,6,6-m-C10	CC(C)CCCC(C)(C)CCCC	0	0.52118	0.596094	0.621612	0.62353	0.724095	0.821092	0.913294	1.00044	1.08251	1.15971	1.23247
62	2,6,7-Trimethyldecane	2,6,7-m-C10	CC(C)CCCC(C)C(C)CCC	0	0.543412	0.615226	0.639959	0.641797	0.739917	0.834756	0.92534	1.01131	1.0919	1.16784	1.2395
63	2,6,8-Trimethyldecane	2,6,8-m-C10	CC(C)CCCC(C)CC(C)CC	0	0.536851	0.611508	0.636987	0.638856	0.738704	0.834915	0.926206	1.01234	1.0932	1.1695	1.24147
64	2,7,7-Trimethyldecane	2,7,7-m-C10	CC(C)CCCCC(C)(C)CCC	0	0.52118	0.596094	0.621612	0.62353	0.724095	0.821092	0.913294	1.00044	1.08251	1.15971	1.23247
65	2,7,8-Trimethyldecane	2,7,8-m-C10	CC(C)CCCCC(C)C(C)CC	0	0.545121	0.616949	0.641587	0.643467	0.74119	0.835719	0.926052	1.01177	1.09227	1.1681	1.23963
66	2,8,8-Trimethyldecane	2,8,8-m-C10	CC(C)CCCCCC(C)(C)CC	0	0.524585	0.599504	0.624817	0.626742	0.726327	0.822417	0.913973	1.00052	1.08228	1.1593	1.23188
67	3,3,4-Trimethyldecane	3,3,4-m-C10	CCC(C)(C)C(C)CCCCCC	0	0.525281	0.598923	0.623932	0.625914	0.725192	0.82116	0.912695	0.999191	1.08068	1.15768	1.23037
68	3,3,5-Trimethyldecane	3,3,5-m-C10	CCC(C)(C)CC(C)CCCCC	0	0.529608	0.604921	0.630386	0.632183	0.731845	0.827935	0.919359	1.00615	1.08777	1.16485	1.23757
69	3,3,6-Trimethyldecane	3,3,6-m-C10	CCC(C)(C)CCC(C)CCCC	0	0.528997	0.603298	0.628665	0.630482	0.730162	0.826479	0.91814	1.00491	1.08648	1.16365	1.23638
70	3,3,7-Trimethyldecane	3,3,7-m-C10	CCC(C)(C)CCCC(C)CCC	0	0.528997	0.603298	0.628665	0.630482	0.730162	0.826479	0.91814	1.00491	1.08648	1.16365	1.23638
71	3,3,8-Trimethyldecane	3,3,8-m-C10	CCC(C)(C)CCCCC(C)CC	0	0.530706	0.605021	0.630293	0.632152	0.731435	0.827442	0.918851	1.00537	1.08684	1.1639	1.23652
72	3,4,4-Trimethyldecane	3,4,4-m-C10	CCC(C)C(C)(C)CCCCCC	0	0.523585	0.597236	0.622355	0.624372	0.724233	0.820798	0.912727	0.999572	1.08127	1.15834	1.23111
73	3,4,5-Trimethyldecane	3,4,5-m-C10	CCC(C)C(C)C(C)CCCCC	0	0.534634	0.608719	0.634175	0.635962	0.735849	0.831679	0.922854	1.00909	1.08984	1.16582	1.23781
74	3,4,6-Trimethyldecane	3,4,6-m-C10	CCC(C)C(C)CC(C)CCCC	0	0.540944	0.614221	0.639556	0.641321	0.741017	0.836998	0.928288	1.01464	1.09526	1.17161	1.24347
75	3,4,7-Trimethyldecane	3,4,7-m-C10	CCC(C)C(C)CCC(C)CCC	0	0.549533	0.620743	0.645436	0.647208	0.745025	0.839781	0.930218	1.01616	1.09646	1.17244	1.24414
76	3,4,8-Trimethyldecane	3,4,8-m-C10	CCC(C)C(C)CCCC(C)CC	0	0.551242	0.622465	0.647064	0.648878	0.746298	0.840743	0.93093	1.01662	1.09683	1.17269	1.24427
77	3,5,5-Trimethyldecane	3,5,5-m-C10	CCC(C)CC(C)(C)CCCCC	0	0.527912	0.603233	0.628809	0.630641	0.730886	0.827573	0.919391	1.00654	1.08836	1.1655	1.2383
78	3,5,6-Trimethyldecane	3,5,6-m-C10	CCC(C)CC(C)C(C)CCCC	0	0.540944	0.614221	0.639556	0.641321	0.741017	0.836998	0.928288	1.01464	1.09526	1.17161	1.24347
79	3,5,7-Trimethyldecane	3,5,7-m-C10	CCC(C)CC(C)CC(C)CCC	0	0.532674	0.60878	0.634955	0.63671	0.738532	0.836195	0.928443	1.01521	1.0962	1.17301	1.24531
80	3,5,8-Trimethyldecane	3,5,8-m-C10	CCC(C)CC(C)CCC(C)CC	0	0.542972	0.617025	0.642463	0.644267	0.743812	0.83994	0.931084	1.01718	1.09776	1.17409	1.24611
81	3,6,6-Trimethyldecane	3,6,6-m-C10	CCC(C)CCC(C)(C)CCCC	0	0.527301	0.601611	0.627088	0.62894	0.729203	0.826117	0.918172	1.00529	1.08707	1.16431	1.23711
82	3,6,7-Trimethyldecane	3,6,7-m-C10	CCC(C)CCC(C)C(C)CCC	0	0.549533	0.620743	0.645436	0.647208	0.745025	0.839781	0.930218	1.01616	1.09646	1.17244	1.24414
83	3,7,7-Trimethyldecane	3,7,7-m-C10	CCC(C)CCCC(C)(C)CCC	0	0.527301	0.601611	0.627088	0.62894	0.729203	0.826117	0.918172	1.00529	1.08707	1.16431	1.23711
84	4,4,5-Trimethyldecane	4,4,5-m-C10	CCCC(C)(C)C(C)CCCCC	0	0.521876	0.595513	0.620727	0.622702	0.72296	0.819836	0.912016	0.999113	1.08091	1.15809	1.23097
85	4,4,6-Trimethyldecane	4,4,6-m-C10	CCCC(C)(C)CC(C)CCCC	0	0.526202	0.601511	0.627181	0.628971	0.729613	0.82661	0.918679	1.00608	1.088	1.16525	1.23816
86	4,4,7-Trimethyldecane	4,4,7-m-C10	CCCC(C)(C)CCC(C)CCC	0	0.525592	0.599888	0.62546	0.62727	0.72793	0.825154	0.917461	1.00483	1.08671	1.16405	1.23698
87	4,5,5-Trimethyldecane	4,5,5-m-C10	CCCC(C)C(C)(C)CCCCC	0	0.521876	0.595513	0.620727	0.622702	0.72296	0.819836	0.912016	0.999113	1.08091	1.15809	1.23097
88	4,5,6-Trimethyldecane	4,5,6-m-C10	CCCC(C)C(C)C(C)CCCC	0	0.532925	0.606996	0.632547	0.634292	0.734576	0.830717	0.922142	1.00863	1.08947	1.16557	1.23767
89	4,5,7-Trimethyldecane	4,5,7-m-C10	CCCC(C)C(C)CC(C)CCC	0	0.539235	0.612498	0.637928	0.639651	0.739744	0.836036	0.927577	1.01419	1.0949	1.17136	1.24333
90	4,6,6-Trimethyldecane	4,6,6-m-C10	CCCC(C)CC(C)(C)CCCC	0	0.526202	0.601511	0.627181	0.628971	0.729613	0.82661	0.918679	1.00608	1.088	1.16525	1.23816
91	5,5,6-Trimethyldecane	5,5,6-m-C10	CCCCC(C)(C)C(C)CCCC	0	0.521876	0.595513	0.620727	0.622702	0.72296	0.819836	0.912016	0.999113	1.08091	1.15809	1.23097
92	3-Ethyl-2-methyldecane	3-e-2-m-C10	CC(C)C(CC)CCCCCCC	0	0.538029	0.615812	0.641511	0.643404	0.742922	0.837915	0.928038	1.01305	1.09329	1.16857	1.23954
93	3-Ethyl-3-methyldecane	3-e-3-m-C10	CCC(CC)(C)CCCCCCC	0	0.523883	0.599965	0.625391	0.62729	0.726927	0.822929	0.914253	1.00043	1.08192	1.15849	1.23056
94	3-Ethyl-4-methyldecane	3-e-4-m-C10	CCC(CC)C(C)CCCCCC	0	0.541555	0.618456	0.644093	0.645981	0.745578	0.840589	0.930809	1.01609	1.0962	1.17152	1.24256
95	3-Ethyl-5-methyldecane	3-e-5-m-C10	CCC(CC)CC(C)CCCCC	0	0.537337	0.615888	0.641913	0.643761	0.744325	0.840399	0.931414	1.01703	1.09759	1.17343	1.24474
96	3-Ethyl-6-methyldecane	3-e-6-m-C10	CCC(CC)CCC(C)CCCC	0	0.545926	0.62241	0.647793	0.649647	0.748332	0.843181	0.933344	1.01855	1.09879	1.17426	1.24541
97	3-Ethyl-7-methyldecane	3-e-7-m-C10	CCC(CC)CCCC(C)CCC	0	0.545926	0.62241	0.647793	0.649647	0.748332	0.843181	0.933344	1.01855	1.09879	1.17426	1.24541
98	3-Ethyl-8-methyldecane	3-e-8-m-C10	CCC(CC)CCCCC(C)CC	0	0.547635	0.624132	0.649421	0.651317	0.749605	0.844144	0.934056	1.01901	1.09916	1.17452	1.24555
99	4-Ethyl-2-methyldecane	4-e-2-m-C10	CC(C)CC(CC)CCCCCC	0	0.531216	0.610371	0.636437	0.63835	0.739216	0.835375	0.926536	1.01219	1.09303	1.16883	1.24011
100	4-Ethyl-3-methyldecane	4-e-3-m-C10	CCC(C)C(CC)CCCCCC	0	0.541555	0.618456	0.644093	0.645981	0.745578	0.840589	0.930809	1.01609	1.0962	1.17152	1.24256
101	4-Ethyl-4-methyldecane	4-e-4-m-C10	CCCC(CC)(C)CCCCCC	0	0.520477	0.596556	0.622186	0.624078	0.724694	0.821604	0.913574	1.00036	1.08215	1.15889	1.23116
102	4-Ethyl-5-methyldecane	4-e-5-m-C10	CCCC(CC)C(C)CCCCC	0	0.539846	0.616733	0.642465	0.644311	0.744305	0.839626	0.930097	1.01563	1.09584	1.17127	1.24242
103	4-Ethyl-6-methyldecane	4-e-6-m-C10	CCCC(CC)CC(C)CCCC	0	0.535628	0.614165	0.640285	0.642091	0.743052	0.839437	0.930703	1.01658	1.09723	1.17318	1.24461
104	4-Ethyl-7-methyldecane	4-e-7-m-C10	CCCC(CC)CCC(C)CCC	0	0.544217	0.620687	0.646165	0.647977	0.747059	0.842219	0.932633	1.01809	1.09843	1.17401	1.24528
105	5-Ethyl-2-methyldecane	5-e-2-m-C10	CC(C)CCC(CC)CCCCC	0	0.539805	0.616893	0.642317	0.644237	0.743224	0.838157	0.928466	1.0137	1.09423	1.16966	1.24077
106	5-Ethyl-3-methyldecane	5-e-3-m-C10	CCC(C)CC(CC)CCCCC	0	0.537337	0.615888	0.641913	0.643761	0.744325	0.840399	0.931414	1.01703	1.09759	1.17343	1.24474
107	5-Ethyl-4-methyldecane	5-e-4-m-C10	CCCC(C)C(CC)CCCCC	0	0.539846	0.616733	0.642465	0.644311	0.744305	0.839626	0.930097	1.01563	1.09584	1.17127	1.24242
108	5-Ethyl-5-methyldecane	5-e-5-m-C10	CCCCC(CC)(C)CCCCC	0	0.520477	0.596556	0.622186	0.624078	0.724694	0.821604	0.913574	1.00036	1.08215	1.15889	1.23116
109	5-Ethyl-6-methyldecane	5-e-6-m-C10	CCCCC(CC)C(C)CCCC	0	0.539846	0.616733	0.642465	0.644311	0.744305	0.839626	0.930097	1.01563	1.09584	1.17127	1.24242
110	6-Ethyl-2-methyldecane	6-e-2-m-C10	CC(C)CCCC(CC)CCCC	0	0.539805	0.616893	0.642317	0.644237	0.743224	0.838157	0.928466	1.0137	1.09423	1.16966	1.24077
111	6-Ethyl-3-methyldecane	6-e-3-m-C10	CCC(C)CCC(CC)CCCC	0	0.545926	0.62241	0.647793	0.649647	0.748332	0.843181	0.933344	1.01855	1.09879	1.17426	1.24541
112	6-Ethyl-4-methyldecane	6-e-4-m-C10	CCCC(C)CC(CC)CCCC	0	0.535628	0.614165	0.640285	0.642091	0.743052	0.839437	0.930703	1.01658	1.09723	1.17318	1.24461
113	7-Ethyl-2-methyldecane	7-e-2-m-C10	CC(C)CCCCC(CC)CCC	0	0.539805	0.616893	0.642317	0.644237	0.743224	0.838157	0.928466	1.0137	1.09423	1.16966	1.24077
114	7-Ethyl-3-methyldecane	7-e-3-m-C10	CCC(C)CCCC(CC)CCC	0	0.545926	0.62241	0.647793	0.649647	0.748332	0.843181	0.933344	1.01855	1.09879	1.17426	1.24541
115	8-Ethyl-2-methyldecane	8-e-2-m-C10	CC(C)CCCCCC(CC)CC	0	0.541514	0.618616	0.643945	0.645907	0.744497	0.839119	0.929178	1.01416	1.09459	1.16992	1.24091
116	4-Propyldecane	4-p-C10	CCCC(CCC)CCCCCC	0	0.547564	0.626384	0.652082	0.653905	0.75325	0.84829	0.938565	1.02376	1.10398	1.17909	1.2499
117	5-Propyldecane	5-p-C10	CCCCC(CCC)CCCCC	0	0.547564	0.626384	0.652082	0.653905	0.75325	0.84829	0.938565	1.02376	1.10398	1.17909	1.2499
118	4-(1-Methylethyl)decane	4-ip-C10	CCCC(C(C)C)CCCCCC	0	0.53632	0.614089	0.639883	0.641734	0.741649	0.836953	0.927326	1.0126	1.09292	1.16831	1.23941
119	5-(1-Methylethyl)decane	5-ip-C10	CCCCC(C(C)C)CCCCC	0	0.53632	0.614089	0.639883	0.641734	0.741649	0.836953	0.927326	1.0126	1.09292	1.16831	1.23941
120	2,2,3,3-Tetramethylnonane	2,2,3,3-m-C9	CC(C)(C)C(C)(C)CCCCCC	0	0.488421	0.563532	0.589109	0.590992	0.691607	0.788666	0.881135	0.968609	1.05136	1.12927	1.20307
121	2,2,3,4-Tetramethylnonane	2,2,3,4-m-C9	CC(C)(C)C(C)C(C)CCCCC	0	0.513693	0.586629	0.611679	0.613388	0.711857	0.807054	0.898095	0.98466	1.06604	1.14267	1.21578
122	2,2,3,5-Tetramethylnonane	2,2,3,5-m-C9	CC(C)(C)C(C)CC(C)CCCC	0	0.507785	0.582181	0.60775	0.609554	0.710045	0.80685	0.898861	0.985822	1.06756	1.14503	1.21811
123	2,2,3,6-Tetramethylnonane	2,2,3,6-m-C9	CC(C)(C)C(C)CCC(C)CCC	0	0.516373	0.588703	0.61363	0.615441	0.714052	0.809632	0.90079	0.987337	1.06876	1.14586	1.21878
124	2,2,3,7-Tetramethylnonane	2,2,3,7-m-C9	CC(C)(C)C(C)CCCC(C)CC	0	0.518083	0.590425	0.615258	0.617111	0.715325	0.810595	0.901502	0.987796	1.06913	1.14611	1.21891
125	2,2,3,8-Tetramethylnonane	2,2,3,8-m-C9	CC(C)(C)C(C)CCCCC(C)C	0	0.511962	0.584909	0.609782	0.6117	0.710217	0.80557	0.896624	0.982949	1.06456	1.14152	1.21428
126	2,2,4,4-Tetramethylnonane	2,2,4,4-m-C9	CC(C)(C)CC(C)(C)CCCCC	0	0.49159	0.569049	0.595057	0.597008	0.698527	0.796083	0.888823	0.97666	1.05947	1.1377	1.21183
127	2,2,4,5-Tetramethylnonane	2,2,4,5-m-C9	CC(C)(C)CC(C)C(C)CCCC	0	0.518119	0.590696	0.615663	0.61739	0.715925	0.811065	0.902077	0.988897	1.07039	1.14732	1.22007
128	2,2,4,6-Tetramethylnonane	2,2,4,6-m-C9	CC(C)(C)CC(C)CC(C)CCC	0	0.50985	0.585256	0.611062	0.612779	0.713439	0.810261	0.902231	0.989462	1.07133	1.14872	1.22191
129	2,2,4,7-Tetramethylnonane	2,2,4,7-m-C9	CC(C)(C)CC(C)CCC(C)CC	0	0.520148	0.5935	0.61857	0.620335	0.71872	0.814006	0.904873	0.991436	1.07289	1.1498	1.22271
130	2,2,4,8-Tetramethylnonane	2,2,4,8-m-C9	CC(C)(C)CC(C)CCCC(C)C	0	0.514027	0.587984	0.613093	0.614925	0.713612	0.808981	0.899995	0.986589	1.06833	1.14521	1.21808
131	2,2,5,5-Tetramethylnonane	2,2,5,5-m-C9	CC(C)(C)CCC(C)(C)CCCC	0	0.495277	0.569942	0.595594	0.597421	0.69842	0.795945	0.888812	0.976785	1.0597	1.13799	1.21186
132	2,2,5,6-Tetramethylnonane	2,2,5,6-m-C9	CC(C)(C)CCC(C)C(C)CCC	0	0.517508	0.589074	0.613942	0.615689	0.714243	0.809609	0.900858	0.987653	1.06909	1.14612	1.21888
133	2,2,5,7-Tetramethylnonane	2,2,5,7-m-C9	CC(C)(C)CCC(C)CC(C)CC	0	0.510948	0.585356	0.610969	0.612748	0.71303	0.809768	0.901724	0.988676	1.07039	1.14778	1.22086
134	2,2,5,8-Tetramethylnonane	2,2,5,8-m-C9	CC(C)(C)CCC(C)CCC(C)C	0	0.513416	0.586361	0.611373	0.613224	0.711929	0.807525	0.898776	0.985344	1.06704	1.14401	1.21689
135	2,2,6,6-Tetramethylnonane	2,2,6,6-m-C9	CC(C)(C)CCCC(C)(C)CCC	0	0.495277	0.569942	0.595594	0.597421	0.69842	0.795945	0.888812	0.976785	1.0597	1.13799	1.21186
136	2,2,6,7-Tetramethylnonane	2,2,6,7-m-C9	CC(C)(C)CCCC(C)C(C)CC	0	0.519218	0.590796	0.61557	0.617359	0.715516	0.810571	0.90157	0.988112	1.06946	1.14638	1.21902
137	2,2,6,8-Tetramethylnonane	2,2,6,8-m-C9	CC(C)(C)CCCC(C)CC(C)C	0	0.504827	0.579839	0.605493	0.607338	0.707921	0.804743	0.896846	0.983829	1.06583	1.14318	1.21622
138	2,2,7,7-Tetramethylnonane	2,2,7,7-m-C9	CC(C)(C)CCCCC(C)(C)CC	0	0.498682	0.573352	0.598799	0.600634	0.700653	0.79727	0.889491	0.976863	1.05947	1.13758	1.21126
139	2,2,7,8-Tetramethylnonane	2,2,7,8-m-C9	CC(C)(C)CCCCC(C)C(C)C	0	0.515692	0.588152	0.612988	0.614782	0.71286	0.807898	0.898799	0.985074	1.06654	1.14342	1.216
140	2,2,8,8-Tetramethylnonane	2,2,8,8-m-C9	CC(C)(C)CCCCCC(C)(C)C	0	0.492569	0.567628	0.5929	0.594714	0.693719	0.789412	0.880937	0.96781	1.05014	1.12762	1.20103
141	2,3,3,4-Tetramethylnonane	2,3,3,4-m-C9	CC(C)C(C)(C)C(C)CCCCC	0	0.497028	0.572365	0.598277	0.600221	0.702095	0.799855	0.892506	0.980012	1.06242	1.13994	1.21325
142	2,3,3,5-Tetramethylnonane	2,3,3,5-m-C9	CC(C)C(C)(C)CC(C)CCCC	0	0.516506	0.589968	0.615257	0.617092	0.716823	0.813221	0.904987	0.992158	1.07414	1.15157	1.22472
143	2,3,3,6-Tetramethylnonane	2,3,3,6-m-C9	CC(C)C(C)(C)CCC(C)CCC	0	0.515895	0.588346	0.613536	0.615391	0.715141	0.811765	0.903768	0.990913	1.07285	1.15037	1.22354
144	2,3,3,7-Tetramethylnonane	2,3,3,7-m-C9	CC(C)C(C)(C)CCCC(C)CC	0	0.517604	0.590068	0.615164	0.617061	0.716414	0.812727	0.90448	0.991372	1.07321	1.15062	1.22367
145	2,3,3,8-Tetramethylnonane	2,3,3,8-m-C9	CC(C)C(C)(C)CCCCC(C)C	0	0.511483	0.584551	0.609688	0.611651	0.711305	0.807703	0.899602	0.986525	1.06865	1.14603	1.21903
146	2,3,4,4-Tetramethylnonane	2,3,4,4-m-C9	CC(C)C(C)C(C)(C)CCCCC	0	0.512322	0.585098	0.610277	0.612143	0.711918	0.808513	0.900617	0.987732	1.06973	1.14687	1.22034
147	2,3,4,5-Tetramethylnonane	2,3,4,5-m-C9	CC(C)C(C)C(C)C(C)CCCC	0	0.511153	0.586631	0.612787	0.61454	0.716554	0.813871	0.906075	0.99285	1.07438	1.15092	1.22371
148	2,3,4,6-Tetramethylnonane	2,3,4,6-m-C9	CC(C)C(C)C(C)CC(C)CCC	0	0.517463	0.592133	0.618168	0.6199	0.721722	0.81919	0.911509	0.998409	1.07981	1.15671	1.22937
149	2,3,4,7-Tetramethylnonane	2,3,4,7-m-C9	CC(C)C(C)C(C)CCC(C)CC	0	0.527761	0.600378	0.625675	0.627456	0.727003	0.822935	0.914151	1.00038	1.08137	1.15779	1.23018
150	2,3,4,8-Tetramethylnonane	2,3,4,8-m-C9	CC(C)C(C)C(C)CCCC(C)C	0	0.52164	0.594861	0.620199	0.622046	0.721895	0.81791	0.909272	0.995535	1.07681	1.15319	1.22554
151	2,3,5,5-Tetramethylnonane	2,3,5,5-m-C9	CC(C)C(C)CC(C)(C)CCCC	0	0.51901	0.592089	0.617403	0.61919	0.719245	0.815887	0.907892	0.995294	1.0774	1.15499	1.22802
152	2,3,5,6-Tetramethylnonane	2,3,5,6-m-C9	CC(C)C(C)CC(C)C(C)CCC	0	0.532042	0.603076	0.62815	0.62987	0.729376	0.825313	0.916789	1.0034	1.0843	1.16109	1.23319
153	2,3,5,7-Tetramethylnonane	2,3,5,7-m-C9	CC(C)C(C)CC(C)CC(C)CC	0	0.525482	0.599358	0.625177	0.626929	0.728163	0.825472	0.917655	1.00443	1.0856	1.16275	1.23517
154	2,3,5,8-Tetramethylnonane	2,3,5,8-m-C9	CC(C)C(C)CC(C)CCC(C)C	0	0.52795	0.600364	0.62558	0.627405	0.727063	0.823229	0.914707	1.00109	1.08224	1.15898	1.2312
155	2,3,6,6-Tetramethylnonane	2,3,6,6-m-C9	CC(C)C(C)CCC(C)(C)CCC	0	0.518399	0.590466	0.615682	0.617489	0.717562	0.814431	0.906673	0.994049	1.07611	1.15379	1.22684
156	2,3,6,7-Tetramethylnonane	2,3,6,7-m-C9	CC(C)C(C)CCC(C)C(C)CC	0	0.54234	0.611321	0.635657	0.637427	0.734657	0.829057	0.919431	1.00538	1.08586	1.16218	1.234
157	2,3,6,8-Tetramethylnonane	2,3,6,8-m-C9	CC(C)C(C)CCC(C)CC(C)C	0	0.52795	0.600364	0.62558	0.627405	0.727063	0.823229	0.914707	1.00109	1.08224	1.15898	1.2312
158	2,3,7,7-Tetramethylnonane	2,3,7,7-m-C9	CC(C)C(C)CCCC(C)(C)CC	0	0.521805	0.593876	0.618887	0.620701	0.719794	0.815756	0.907352	0.994127	1.07588	1.15338	1.22624
159	2,3,7,8-Tetramethylnonane	2,3,7,8-m-C9	CC(C)C(C)CCCC(C)C(C)C	0	0.538814	0.608677	0.633075	0.634849	0.732001	0.826384	0.91666	1.00234	1.08295	1.15922	1.23098
160	2,4,4,5-Tetramethylnonane	2,4,4,5-m-C9	CC(C)CC(C)(C)C(C)CCCC	0	0.513018	0.585922	0.611055	0.613064	0.713344	0.810196	0.902424	0.989844	1.0721	1.14961	1.2229
161	2,4,4,6-Tetramethylnonane	2,4,4,6-m-C9	CC(C)CC(C)(C)CC(C)CCC	0	0.517345	0.59192	0.617508	0.619333	0.719996	0.816971	0.909088	0.996809	1.07919	1.15677	1.23009
162	2,4,4,7-Tetramethylnonane	2,4,4,7-m-C9	CC(C)CC(C)(C)CCC(C)CC	0	0.518443	0.59202	0.617415	0.619302	0.719587	0.816477	0.908581	0.996023	1.07826	1.15582	1.22904
163	2,4,4,8-Tetramethylnonane	2,4,4,8-m-C9	CC(C)CC(C)(C)CCCC(C)C	0	0.512322	0.586503	0.611939	0.613892	0.714478	0.811453	0.903703	0.991176	1.0737	1.15123	1.2244
164	2,4,5,5-Tetramethylnonane	2,4,5,5-m-C9	CC(C)CC(C)C(C)(C)CCCC	0	0.503819	0.577778	0.603454	0.605477	0.707653	0.805958	0.899276	0.987085	1.0696	1.14758	1.22105
165	2,4,5,6-Tetramethylnonane	2,4,5,6-m-C9	CC(C)CC(C)C(C)C(C)CCC	0	0.514868	0.589261	0.615274	0.617067	0.71927	0.816839	0.909402	0.996599	1.07816	1.15506	1.22775
166	2,4,5,7-Tetramethylnonane	2,4,5,7-m-C9	CC(C)CC(C)C(C)CC(C)CC	0	0.522887	0.596486	0.622283	0.624096	0.725711	0.823121	0.915548	1.00262	1.08395	1.1611	1.23354
167	2,4,5,8-Tetramethylnonane	2,4,5,8-m-C9	CC(C)CC(C)C(C)CCC(C)C	0	0.525354	0.597491	0.622686	0.624572	0.72461	0.820878	0.9126	0.999284	1.08059	1.15733	1.22958
168	2,4,6,6-Tetramethylnonane	2,4,6,6-m-C9	CC(C)CC(C)CC(C)(C)CCC	0	0.508145	0.583776	0.609908	0.611746	0.714306	0.812732	0.905939	0.994049	1.07669	1.15474	1.22824
169	2,4,6,7-Tetramethylnonane	2,4,6,7-m-C9	CC(C)CC(C)CC(C)C(C)CC	0	0.522887	0.596486	0.622283	0.624096	0.725711	0.823121	0.915548	1.00262	1.08395	1.1611	1.23354
170	2,4,6,8-Tetramethylnonane	2,4,6,8-m-C9	CC(C)CC(C)CC(C)CC(C)C	0	0.508496	0.585529	0.612206	0.614075	0.718116	0.817292	0.910825	0.998334	1.08033	1.1579	1.23075
171	2,4,7,7-Tetramethylnonane	2,4,7,7-m-C9	CC(C)CC(C)CCC(C)(C)CC	0	0.51094	0.585563	0.611392	0.613257	0.714855	0.812601	0.9054	0.992882	1.07517	1.15314	1.22646
172	2,5,5,6-Tetramethylnonane	2,5,5,6-m-C9	CC(C)CCC(C)(C)C(C)CCC	0	0.512407	0.5843	0.609334	0.611363	0.711661	0.80874	0.901205	0.9886	1.0708	1.14841	1.22172
173	2,5,5,7-Tetramethylnonane	2,5,5,7-m-C9	CC(C)CCC(C)(C)CC(C)CC	0	0.518443	0.59202	0.617415	0.619302	0.719587	0.816477	0.908581	0.996023	1.07826	1.15582	1.22904
174	2,5,5,8-Tetramethylnonane	2,5,5,8-m-C9	CC(C)CCC(C)(C)CCC(C)C	0	0.511712	0.584881	0.610218	0.612191	0.712795	0.809997	0.902484	0.989931	1.0724	1.15003	1.22322
175	2,5,6,6-Tetramethylnonane	2,5,6,6-m-C9	CC(C)CCC(C)C(C)(C)CCC	0	0.512407	0.5843	0.609334	0.611363	0.711661	0.80874	0.901205	0.9886	1.0708	1.14841	1.22172
176	2,5,6,7-Tetramethylnonane	2,5,6,7-m-C9	CC(C)CCC(C)C(C)C(C)CC	0	0.525166	0.597505	0.622781	0.624623	0.72455	0.820584	0.912043	0.998573	1.07973	1.15614	1.22855
177	2,5,7,7-Tetramethylnonane	2,5,7,7-m-C9	CC(C)CCC(C)CC(C)(C)CC	0	0.52014	0.593707	0.618992	0.620845	0.720546	0.816839	0.908548	0.995641	1.07766	1.15517	1.22831
178	2,6,6,7-Tetramethylnonane	2,6,6,7-m-C9	CC(C)CCCC(C)(C)C(C)CC	0	0.514117	0.586022	0.610962	0.613033	0.712934	0.809702	0.901917	0.989059	1.07117	1.14866	1.22185
179	2,6,7,7-Tetramethylnonane	2,6,7,7-m-C9	CC(C)CCCC(C)C(C)(C)CC	0	0.515813	0.58771	0.612539	0.614576	0.713893	0.810065	0.901885	0.988677	1.07057	1.148	1.22112
180	3,3,4,4-Tetramethylnonane	3,3,4,4-m-C9	CCC(C)(C)C(C)(C)CCCCC	0	0.490949	0.565029	0.590695	0.592642	0.694304	0.792311	0.885454	0.973489	1.05663	1.13487	1.20888
181	3,3,4,5-Tetramethylnonane	3,3,4,5-m-C9	CCC(C)(C)C(C)C(C)CCCC	0	0.517544	0.58943	0.614436	0.616263	0.715533	0.811549	0.903356	0.990388	1.07205	1.14916	1.22262
182	3,3,4,6-Tetramethylnonane	3,3,4,6-m-C9	CCC(C)(C)C(C)CC(C)CCC	0	0.511636	0.584982	0.610507	0.61243	0.713721	0.811344	0.904121	0.99155	1.07357	1.15152	1.22495
183	3,3,4,7-Tetramethylnonane	3,3,4,7-m-C9	CCC(C)(C)C(C)CCC(C)CC	0	0.521934	0.593226	0.618015	0.619986	0.719002	0.815089	0.906763	0.993524	1.07513	1.1526	1.22576
184	3,3,5,5-Tetramethylnonane	3,3,5,5-m-C9	CCC(C)(C)CC(C)(C)CCCC	0	0.497703	0.574773	0.600956	0.602927	0.705461	0.803941	0.897377	0.985712	1.0688	1.14766	1.22207
185	3,3,5,6-Tetramethylnonane	3,3,5,6-m-C9	CCC(C)(C)CC(C)C(C)CCC	0	0.524232	0.59642	0.621562	0.62331	0.722859	0.818923	0.910631	0.99795	1.07972	1.15728	1.2303
186	3,3,5,7-Tetramethylnonane	3,3,5,7-m-C9	CCC(C)(C)CC(C)CC(C)CC	0	0.517672	0.592702	0.618589	0.620369	0.721647	0.819082	0.911497	0.998974	1.08102	1.15894	1.23228
187	3,3,6,6-Tetramethylnonane	3,3,6,6-m-C9	CCC(C)(C)CCC(C)(C)CCC	0	0.50139	0.575665	0.601493	0.603341	0.705354	0.803803	0.897366	0.985838	1.06903	1.14795	1.2221
188	3,3,6,7-Tetramethylnonane	3,3,6,7-m-C9	CCC(C)(C)CCC(C)C(C)CC	0	0.525331	0.59652	0.621469	0.623279	0.72245	0.818429	0.910123	0.997164	1.07879	1.15634	1.22925
189	3,3,7,7-Tetramethylnonane	3,3,7,7-m-C9	CCC(C)(C)CCCC(C)(C)CC	0	0.504795	0.579075	0.604698	0.606554	0.707587	0.805128	0.898045	0.985915	1.0688	1.14754	1.2215
190	3,4,4,5-Tetramethylnonane	3,4,4,5-m-C9	CCC(C)C(C)(C)C(C)CCCC	0	0.499661	0.573836	0.599551	0.601604	0.703724	0.801854	0.894821	0.982545	1.06494	1.14257	1.21607
191	3,4,4,6-Tetramethylnonane	3,4,4,6-m-C9	CCC(C)C(C)(C)CC(C)CCC	0	0.519139	0.591439	0.616531	0.618475	0.718452	0.81522	0.907302	0.994691	1.07666	1.1542	1.22754
192	3,4,4,7-Tetramethylnonane	3,4,4,7-m-C9	CCC(C)C(C)(C)CCC(C)CC	0	0.520238	0.591539	0.616438	0.618444	0.718042	0.814727	0.906795	0.993906	1.07573	1.15326	1.22649
193	3,4,5,5-Tetramethylnonane	3,4,5,5-m-C9	CCC(C)C(C)C(C)(C)CCCC	0	0.515848	0.587742	0.612859	0.614721	0.714573	0.811187	0.903388	0.99077	1.07265	1.14982	1.22335
194	3,4,5,6-Tetramethylnonane	3,4,5,6-m-C9	CCC(C)C(C)C(C)C(C)CCC	0	0.514679	0.589275	0.615369	0.617118	0.71921	0.816544	0.908846	0.995888	1.0773	1.15387	1.22673
195	3,4,5,7-Tetramethylnonane	3,4,5,7-m-C9	CCC(C)C(C)C(C)CC(C)CC	0	0.522698	0.5965	0.622378	0.624147	0.725651	0.822826	0.914992	1.00191	1.08309	1.15991	1.23252
196	3,4,6,6-Tetramethylnonane	3,4,6,6-m-C9	CCC(C)C(C)CC(C)(C)CCC	0	0.522536	0.594733	0.619985	0.621767	0.7219	0.818561	0.910663	0.998332	1.08032	1.15794	1.23104
197	3,4,6,7-Tetramethylnonane	3,4,6,7-m-C9	CCC(C)C(C)CC(C)C(C)CC	0	0.537277	0.607443	0.63236	0.634118	0.733305	0.828949	0.920272	1.0069	1.08758	1.1643	1.23634
198	3,5,5,6-Tetramethylnonane	3,5,5,6-m-C9	CCC(C)CC(C)(C)C(C)CCC	0	0.519139	0.591439	0.616531	0.618475	0.718452	0.81522	0.907302	0.994691	1.07666	1.1542	1.22754
199	3,5,5,7-Tetramethylnonane	3,5,5,7-m-C9	CCC(C)CC(C)(C)CC(C)CC	0	0.525175	0.599159	0.624613	0.626414	0.726378	0.822958	0.914678	1.00211	1.08411	1.16162	1.23486
200	3,5,6,6-Tetramethylnonane	3,5,6,6-m-C9	CCC(C)CC(C)C(C)(C)CCC	0	0.50994	0.583295	0.60893	0.610887	0.712761	0.810982	0.904154	0.991932	1.07416	1.15218	1.22568
201	4,4,5,5-Tetramethylnonane	4,4,5,5-m-C9	CCCC(C)(C)C(C)(C)CCCC	0	0.487544	0.561619	0.58749	0.58943	0.692071	0.790986	0.884775	0.973412	1.05686	1.13527	1.20948
202	4,4,5,6-Tetramethylnonane	4,4,5,6-m-C9	CCCC(C)(C)C(C)C(C)CCC	0	0.514139	0.58602	0.611231	0.613051	0.7133	0.810224	0.902676	0.990311	1.07228	1.14957	1.22322
203	4,4,6,6-Tetramethylnonane	4,4,6,6-m-C9	CCCC(C)(C)CC(C)(C)CCC	0	0.494298	0.571363	0.597751	0.599715	0.703229	0.802616	0.896698	0.985635	1.06903	1.14807	1.22266
204	4,5,5,6-Tetramethylnonane	4,5,5,6-m-C9	CCCC(C)C(C)(C)C(C)CCC	0	0.497952	0.572113	0.597923	0.599934	0.702451	0.800892	0.89411	0.982086	1.06458	1.14232	1.21593
205	3-Ethyl-2,2-dimethylnonane	3-e-2,2-m-C9	CC(C)(C)C(CC)CCCCCC	0	0.521375	0.595645	0.620437	0.622198	0.71936	0.813333	0.903202	0.988685	1.06966	1.14592	1.21772
206	3-Ethyl-2,3-dimethylnonane	3-e-2,3-m-C9	CC(C)C(CC)(C)CCCCCC	0	0.511138	0.586181	0.611817	0.613625	0.714054	0.810507	0.902021	0.988909	1.07066	1.14757	1.21969
207	3-Ethyl-2,4-dimethylnonane	3-e-2,4-m-C9	CC(C)C(CC)C(C)CCCCC	0	0.532812	0.606869	0.631915	0.633726	0.732153	0.826809	0.917031	1.00268	1.08309	1.15893	1.23052
208	3-Ethyl-2,5-dimethylnonane	3-e-2,5-m-C9	CC(C)C(CC)CC(C)CCCC	0	0.524384	0.601871	0.628086	0.629919	0.73145	0.828099	0.919464	1.00541	1.08618	1.1624	1.23412
209	3-Ethyl-2,6-dimethylnonane	3-e-2,6-m-C9	CC(C)C(CC)CCC(C)CCC	0	0.532972	0.608393	0.633965	0.635805	0.735458	0.830882	0.921394	1.00693	1.08738	1.16323	1.23479
210	3-Ethyl-2,7-dimethylnonane	3-e-2,7-m-C9	CC(C)C(CC)CCCC(C)CC	0	0.534682	0.610115	0.635593	0.637476	0.736731	0.831844	0.922106	1.00739	1.08774	1.16349	1.23492
211	3-Ethyl-2,8-dimethylnonane	3-e-2,8-m-C9	CC(C)C(CC)CCCCC(C)C	0	0.528561	0.604598	0.630117	0.632065	0.731623	0.82682	0.917228	1.00254	1.08318	1.15889	1.23029
212	3-Ethyl-3,4-dimethylnonane	3-e-3,4-m-C9	CCC(CC)(C)C(C)CCCCC	0	0.515468	0.589339	0.614668	0.61655	0.716642	0.812869	0.904304	0.991061	1.07259	1.14954	1.22178
213	3-Ethyl-3,5-dimethylnonane	3-e-3,5-m-C9	CCC(CC)(C)CC(C)CCCC	0	0.519437	0.594169	0.619567	0.621393	0.721146	0.817351	0.908828	0.995554	1.0773	1.15435	1.22699
214	3-Ethyl-3,6-dimethylnonane	3-e-3,6-m-C9	CCC(CC)(C)CCC(C)CCC	0	0.518826	0.592546	0.617846	0.619692	0.719463	0.815895	0.907609	0.994309	1.07601	1.15315	1.22581
215	3-Ethyl-3,7-dimethylnonane	3-e-3,7-m-C9	CCC(CC)(C)CCCC(C)CC	0	0.520535	0.594269	0.619474	0.621362	0.720736	0.816857	0.908321	0.994769	1.07637	1.15341	1.22594
216	3-Ethyl-4,4-dimethylnonane	3-e-4,4-m-C9	CCC(CC)C(C)(C)CCCCC	0	0.52353	0.596759	0.621617	0.623531	0.722077	0.817466	0.908496	0.994795	1.07626	1.15307	1.22529
217	3-Ethyl-4,5-dimethylnonane	3-e-4,5-m-C9	CCC(CC)C(C)C(C)CCCC	0	0.5216	0.599012	0.625287	0.627137	0.728938	0.825454	0.916801	1.00289	1.08366	1.15957	1.23148
218	3-Ethyl-4,6-dimethylnonane	3-e-4,6-m-C9	CCC(CC)C(C)CC(C)CCC	0	0.527909	0.604515	0.630668	0.632497	0.734106	0.830773	0.922235	1.00845	1.08909	1.16536	1.23714
219	3-Ethyl-4,7-dimethylnonane	3-e-4,7-m-C9	CCC(CC)C(C)CCC(C)CC	0	0.538207	0.612759	0.638175	0.640053	0.739387	0.834518	0.924877	1.01043	1.09065	1.16644	1.23794
220	3-Ethyl-5,5-dimethylnonane	3-e-5,5-m-C9	CCC(CC)CC(C)(C)CCCC	0	0.518929	0.5964	0.622342	0.624207	0.725207	0.821961	0.913789	1.00072	1.08264	1.15976	1.23231
221	3-Ethyl-5,6-dimethylnonane	3-e-5,6-m-C9	CCC(CC)CC(C)C(C)CCC	0	0.531961	0.607387	0.633089	0.634887	0.735339	0.831387	0.922686	1.00883	1.08954	1.16587	1.23748
222	3-Ethyl-5,7-dimethylnonane	3-e-5,7-m-C9	CCC(CC)CC(C)CC(C)CC	0	0.525401	0.603669	0.630116	0.631946	0.734126	0.831546	0.923552	1.00985	1.09084	1.16752	1.23946
223	3-Ethyl-6,6-dimethylnonane	3-e-6,6-m-C9	CCC(CC)CCC(C)(C)CCC	0	0.518318	0.594777	0.620621	0.622506	0.723525	0.820505	0.91257	0.999477	1.08135	1.15856	1.23113
224	4-Ethyl-2,2-dimethylnonane	4-e-2,2-m-C9	CC(C)(C)CC(CC)CCCCC	0	0.514513	0.592363	0.61802	0.61983	0.719233	0.814465	0.905203	0.991287	1.07272	1.14914	1.22134
225	4-Ethyl-2,3-dimethylnonane	4-e-2,3-m-C9	CC(C)C(C)C(CC)CCCCC	0	0.518074	0.596368	0.622705	0.62456	0.726282	0.82278	0.91403	0.999856	1.08075	1.15662	1.22846
226	4-Ethyl-2,4-dimethylnonane	4-e-2,4-m-C9	CC(C)CC(CC)(C)CCCCC	0	0.51162	0.586965	0.612514	0.61444	0.715078	0.811964	0.903983	0.991089	1.07334	1.15041	1.22309
227	4-Ethyl-2,5-dimethylnonane	4-e-2,5-m-C9	CC(C)CC(CC)C(C)CCCC	0	0.521788	0.598998	0.625192	0.627086	0.728998	0.825748	0.917357	1.0036	1.08453	1.16076	1.2325
228	4-Ethyl-2,6-dimethylnonane	4-e-2,6-m-C9	CC(C)CC(CC)CC(C)CCC	0	0.517571	0.59643	0.623012	0.624866	0.727745	0.825559	0.917963	1.00455	1.08592	1.16267	1.23469
229	4-Ethyl-2,7-dimethylnonane	4-e-2,7-m-C9	CC(C)CC(CC)CCC(C)CC	0	0.527869	0.604675	0.63052	0.632422	0.733026	0.829303	0.920604	1.00652	1.08748	1.16375	1.23549
230	4-Ethyl-2,8-dimethylnonane	4-e-2,8-m-C9	CC(C)CC(CC)CCCC(C)C	0	0.521748	0.599158	0.625044	0.627012	0.727917	0.824279	0.915726	1.00167	1.08292	1.15915	1.23085
231	4-Ethyl-3,3-dimethylnonane	4-e-3,3-m-C9	CCC(C)(C)C(CC)CCCCC	0	0.525226	0.598446	0.623194	0.625073	0.723036	0.817828	0.908463	0.994414	1.07567	1.15241	1.22456
232	4-Ethyl-3,4-dimethylnonane	4-e-3,4-m-C9	CCC(C)C(CC)(C)CCCCC	0	0.513772	0.587652	0.613091	0.615007	0.715683	0.812506	0.904336	0.991443	1.07318	1.1502	1.22251
233	4-Ethyl-3,5-dimethylnonane	4-e-3,5-m-C9	CCC(C)C(CC)C(C)CCCC	0	0.536338	0.609513	0.634497	0.636304	0.734809	0.829482	0.919802	1.00572	1.08601	1.16188	1.23353
234	4-Ethyl-3,6-dimethylnonane	4-e-3,6-m-C9	CCC(C)C(CC)CC(C)CCC	0	0.527909	0.604515	0.630668	0.632497	0.734106	0.830773	0.922235	1.00845	1.08909	1.16536	1.23714
235	4-Ethyl-3,7-dimethylnonane	4-e-3,7-m-C9	CCC(C)C(CC)CCC(C)CC	0	0.538207	0.612759	0.638175	0.640053	0.739387	0.834518	0.924877	1.01043	1.09065	1.16644	1.23794
236	4-Ethyl-4,5-dimethylnonane	4-e-4,5-m-C9	CCCC(CC)(C)C(C)CCCC	0	0.512062	0.585929	0.611463	0.613337	0.71441	0.811544	0.903625	0.990983	1.07282	1.14995	1.22237
237	4-Ethyl-4,6-dimethylnonane	4-e-4,6-m-C9	CCCC(CC)(C)CC(C)CCC	0	0.516031	0.590759	0.616362	0.618181	0.718913	0.816026	0.908149	0.995477	1.07753	1.15475	1.22759
238	4-Ethyl-5,5-dimethylnonane	4-e-5,5-m-C9	CCCC(CC)C(C)(C)CCCC	0	0.521821	0.595036	0.619989	0.621861	0.720804	0.816503	0.907784	0.994336	1.0759	1.15281	1.22516
239	4-Ethyl-5,6-dimethylnonane	4-e-5,6-m-C9	CCCC(CC)C(C)C(C)CCC	0	0.519891	0.59729	0.623659	0.625467	0.727665	0.824491	0.916089	1.00243	1.0833	1.15932	1.23134
240	5-Ethyl-2,2-dimethylnonane	5-e-2,2-m-C9	CC(C)(C)CCC(CC)CCCC	0	0.513902	0.590741	0.616299	0.618129	0.71755	0.813009	0.903984	0.990042	1.07142	1.14794	1.22016
241	5-Ethyl-2,3-dimethylnonane	5-e-2,3-m-C9	CC(C)C(C)CC(CC)CCCC	0	0.528436	0.604743	0.630507	0.63231	0.732684	0.828713	0.919915	1.00579	1.08663	1.16291	1.23447
242	5-Ethyl-2,4-dimethylnonane	5-e-2,4-m-C9	CC(C)CC(C)C(CC)CCCC	0	0.521788	0.598998	0.625192	0.627086	0.728998	0.825748	0.917357	1.0036	1.08453	1.16076	1.2325
243	5-Ethyl-2,5-dimethylnonane	5-e-2,5-m-C9	CC(C)CCC(CC)(C)CCCC	0	0.511009	0.585342	0.610793	0.612739	0.713395	0.810508	0.902764	0.989844	1.07204	1.14921	1.2219
244	5-Ethyl-2,6-dimethylnonane	5-e-2,6-m-C9	CC(C)CCC(CC)C(C)CCC	0	0.530377	0.60552	0.631071	0.632973	0.733005	0.82853	0.919287	1.00512	1.08573	1.16159	1.23317
245	5-Ethyl-2,7-dimethylnonane	5-e-2,7-m-C9	CC(C)CCC(CC)CC(C)CC	0	0.527869	0.604675	0.63052	0.632422	0.733026	0.829303	0.920604	1.00652	1.08748	1.16375	1.23549
246	5-Ethyl-2,8-dimethylnonane	5-e-2,8-m-C9	CC(C)CCC(CC)CCC(C)C	0	0.530337	0.60568	0.630923	0.632898	0.731925	0.827061	0.917656	1.00319	1.08412	1.15998	1.23152
247	5-Ethyl-3,3-dimethylnonane	5-e-3,3-m-C9	CCC(C)(C)CC(CC)CCCC	0	0.520625	0.598087	0.623919	0.625749	0.726167	0.822324	0.913756	1.00034	1.08205	1.1591	1.23158
248	5-Ethyl-3,4-dimethylnonane	5-e-3,4-m-C9	CCC(C)C(C)C(CC)CCCC	0	0.5216	0.599012	0.625287	0.627137	0.728938	0.825454	0.916801	1.00289	1.08366	1.15957	1.23148
249	5-Ethyl-3,5-dimethylnonane	5-e-3,5-m-C9	CCC(C)CC(CC)(C)CCCC	0	0.517741	0.592481	0.61799	0.619851	0.720186	0.816989	0.908861	0.995936	1.0779	1.15501	1.22773
250	5-Ethyl-3,6-dimethylnonane	5-e-3,6-m-C9	CCC(C)CC(CC)C(C)CCC	0	0.527909	0.604515	0.630668	0.632497	0.734106	0.830773	0.922235	1.00845	1.08909	1.16536	1.23714
251	5-Ethyl-3,7-dimethylnonane	5-e-3,7-m-C9	CCC(C)CC(CC)CC(C)CC	0	0.525401	0.603669	0.630116	0.631946	0.734126	0.831546	0.923552	1.00985	1.09084	1.16752	1.23946
252	5-Ethyl-4,4-dimethylnonane	5-e-4,4-m-C9	CCCC(C)(C)C(CC)CCCC	0	0.521821	0.595036	0.619989	0.621861	0.720804	0.816503	0.907784	0.994336	1.0759	1.15281	1.22516
253	5-Ethyl-4,5-dimethylnonane	5-e-4,5-m-C9	CCCC(C)C(CC)(C)CCCC	0	0.512062	0.585929	0.611463	0.613337	0.71441	0.811544	0.903625	0.990983	1.07282	1.14995	1.22237
254	5-Ethyl-4,6-dimethylnonane	5-e-4,6-m-C9	CCCC(C)C(CC)C(C)CCC	0	0.534629	0.607791	0.632869	0.634634	0.733536	0.82852	0.91909	1.00526	1.08564	1.16163	1.2334
255	6-Ethyl-2,2-dimethylnonane	6-e-2,2-m-C9	CC(C)(C)CCCC(CC)CCC	0	0.513902	0.590741	0.616299	0.618129	0.71755	0.813009	0.903984	0.990042	1.07142	1.14794	1.22016
256	6-Ethyl-2,3-dimethylnonane	6-e-2,3-m-C9	CC(C)C(C)CCC(CC)CCC	0	0.537024	0.611265	0.636387	0.638196	0.736691	0.831496	0.921845	1.00731	1.08783	1.16374	1.23514
257	6-Ethyl-2,4-dimethylnonane	6-e-2,4-m-C9	CC(C)CC(C)CC(CC)CCC	0	0.517571	0.59643	0.623012	0.624866	0.727745	0.825559	0.917963	1.00455	1.08592	1.16267	1.23469
258	6-Ethyl-2,5-dimethylnonane	6-e-2,5-m-C9	CC(C)CCC(C)C(CC)CCC	0	0.530377	0.60552	0.631071	0.632973	0.733005	0.82853	0.919287	1.00512	1.08573	1.16159	1.23317
259	6-Ethyl-2,6-dimethylnonane	6-e-2,6-m-C9	CC(C)CCCC(CC)(C)CCC	0	0.511009	0.585342	0.610793	0.612739	0.713395	0.810508	0.902764	0.989844	1.07204	1.14921	1.2219
260	6-Ethyl-2,7-dimethylnonane	6-e-2,7-m-C9	CC(C)CCCC(CC)C(C)CC	0	0.532086	0.607243	0.632699	0.634643	0.734278	0.829493	0.919998	1.00558	1.08609	1.16184	1.2333
261	6-Ethyl-3,3-dimethylnonane	6-e-3,3-m-C9	CCC(C)(C)CCC(CC)CCC	0	0.520015	0.596464	0.622198	0.624048	0.724484	0.820867	0.912538	0.999095	1.08075	1.1579	1.2304
262	6-Ethyl-3,4-dimethylnonane	6-e-3,4-m-C9	CCC(C)C(C)CC(CC)CCC	0	0.531961	0.607387	0.633089	0.634887	0.735339	0.831387	0.922686	1.00883	1.08954	1.16587	1.23748
263	6-Ethyl-3,5-dimethylnonane	6-e-3,5-m-C9	CCC(C)CC(C)C(CC)CCC	0	0.527909	0.604515	0.630668	0.632497	0.734106	0.830773	0.922235	1.00845	1.08909	1.16536	1.23714
264	6-Ethyl-3,6-dimethylnonane	6-e-3,6-m-C9	CCC(C)CCC(CC)(C)CCC	0	0.51713	0.590859	0.616269	0.61815	0.718503	0.815532	0.907642	0.994691	1.0766	1.15381	1.22654
265	6-Ethyl-4,4-dimethylnonane	6-e-4,4-m-C9	CCCC(C)(C)CC(CC)CCC	0	0.51722	0.594677	0.620714	0.622537	0.723934	0.820999	0.913077	1.00026	1.08228	1.15951	1.23218
266	7-Ethyl-2,2-dimethylnonane	7-e-2,2-m-C9	CC(C)(C)CCCCC(CC)CC	0	0.515611	0.592463	0.617927	0.619799	0.718823	0.813972	0.904695	0.990502	1.07178	1.1482	1.22029
267	7-Ethyl-2,3-dimethylnonane	7-e-2,3-m-C9	CC(C)C(C)CCCC(CC)CC	0	0.538734	0.612988	0.638015	0.639866	0.737964	0.832458	0.922557	1.00777	1.08819	1.164	1.23527
268	7-Ethyl-2,4-dimethylnonane	7-e-2,4-m-C9	CC(C)CC(C)CCC(CC)CC	0	0.527869	0.604675	0.63052	0.632422	0.733026	0.829303	0.920604	1.00652	1.08748	1.16375	1.23549
269	7-Ethyl-2,5-dimethylnonane	7-e-2,5-m-C9	CC(C)CCC(C)CC(CC)CC	0	0.527869	0.604675	0.63052	0.632422	0.733026	0.829303	0.920604	1.00652	1.08748	1.16375	1.23549
270	7-Ethyl-2,6-dimethylnonane	7-e-2,6-m-C9	CC(C)CCCC(C)C(CC)CC	0	0.532086	0.607243	0.632699	0.634643	0.734278	0.829493	0.919998	1.00558	1.08609	1.16184	1.2333
271	7-Ethyl-2,7-dimethylnonane	7-e-2,7-m-C9	CC(C)CCCCC(CC)(C)CC	0	0.514414	0.588752	0.613998	0.615952	0.715628	0.811833	0.903443	0.989922	1.07181	1.14881	1.22131
272	7-Ethyl-3,3-dimethylnonane	7-e-3,3-m-C9	CCC(C)(C)CCCC(CC)CC	0	0.521724	0.598187	0.623826	0.625718	0.725757	0.82183	0.913249	0.999554	1.08112	1.15816	1.23053
273	7-Ethyl-3,4-dimethylnonane	7-e-3,4-m-C9	CCC(C)C(C)CCC(CC)CC	0	0.542259	0.615632	0.640597	0.642444	0.74062	0.835132	0.925328	1.0108	1.09111	1.16695	1.23829
274	3,3-Diethylnonane	3,3-e-C9	CCC(CC)(CC)CCCCCC	0	0.492506	0.571079	0.597184	0.598987	0.700088	0.796561	0.887815	0.974234	1.05558	1.13199	1.20391
275	3,4-Diethylnonane	3,4-e-C9	CCC(CC)C(CC)CCCCC	0	0.528521	0.608749	0.635205	0.637157	0.738666	0.834363	0.924756	1.0099	1.09003	1.16527	1.23622
276	3,5-Diethylnonane	3,5-e-C9	CCC(CC)CC(CC)CCCC	0	0.528355	0.609054	0.635446	0.637327	0.738646	0.834787	0.925812	1.01122	1.09187	1.16769	1.23876
277	3,6-Diethylnonane	3,6-e-C9	CCC(CC)CCC(CC)CCC	0	0.536944	0.615576	0.641326	0.643213	0.742654	0.83757	0.927742	1.01273	1.09307	1.16852	1.23943
278	3,7-Diethylnonane	3,7-e-C9	CCC(CC)CCCC(CC)CC	0	0.538653	0.617299	0.642954	0.644883	0.743927	0.838532	0.928454	1.01319	1.09343	1.16877	1.23956
279	4,4-Diethylnonane	4,4-e-C9	CCCC(CC)(CC)CCCCC	0	0.489101	0.567669	0.593979	0.595775	0.697856	0.795236	0.887136	0.974157	1.05581	1.13239	1.2045
280	4,5-Diethylnonane	4,5-e-C9	CCCC(CC)C(CC)CCCC	0	0.526811	0.607027	0.633576	0.635487	0.737393	0.8334	0.924044	1.00944	1.08966	1.16501	1.23609
281	4,6-Diethylnonane	4,6-e-C9	CCCC(CC)CC(CC)CCC	0	0.526646	0.607332	0.633818	0.635657	0.737373	0.833825	0.925101	1.01076	1.09151	1.16743	1.23862
282	5,5-Diethylnonane	5,5-e-C9	CCCCC(CC)(CC)CCCC	0	0.489101	0.567669	0.593979	0.595775	0.697856	0.795236	0.887136	0.974157	1.05581	1.13239	1.2045
283	2-Methyl-4-propylnonane	2-m-4-p-C9	CC(C)CC(CCC)CCCCC	0	0.529507	0.608649	0.634809	0.63668	0.737943	0.834412	0.925825	1.01173	1.09267	1.16858	1.23997
284	3-Methyl-4-propylnonane	3-m-4-p-C9	CCC(C)C(CCC)CCCCC	0	0.539846	0.616733	0.642465	0.644311	0.744305	0.839626	0.930097	1.01563	1.09584	1.17127	1.24242
285	4-Methyl-4-propylnonane	4-m-4-p-C9	CCCC(C)(CCC)CCCCC	0	0.517072	0.593146	0.618981	0.620866	0.722462	0.820279	0.912895	1.00028	1.08238	1.15929	1.23175
286	5-Methyl-4-propylnonane	5-m-4-p-C9	CCCC(CCC)C(C)CCCC	0	0.538136	0.615011	0.640837	0.642641	0.743031	0.838664	0.929386	1.01517	1.09547	1.17101	1.24229
287	6-Methyl-4-propylnonane	6-m-4-p-C9	CCCC(CCC)CC(C)CCC	0	0.533919	0.612443	0.638657	0.640421	0.741779	0.838474	0.929991	1.01612	1.09686	1.17292	1.24448
288	2-Methyl-5-propylnonane	2-m-5-p-C9	CC(C)CCC(CCC)CCCC	0	0.538096	0.615171	0.640689	0.642567	0.741951	0.837194	0.927755	1.01324	1.09387	1.16941	1.24064
289	3-Methyl-5-propylnonane	3-m-5-p-C9	CCC(C)CC(CCC)CCCC	0	0.535628	0.614165	0.640285	0.642091	0.743052	0.839437	0.930703	1.01658	1.09723	1.17318	1.24461
290	4-Methyl-5-propylnonane	4-m-5-p-C9	CCCC(C)C(CCC)CCCC	0	0.538136	0.615011	0.640837	0.642641	0.743031	0.838664	0.929386	1.01517	1.09547	1.17101	1.24229
291	5-Methyl-5-propylnonane	5-m-5-p-C9	CCCCC(C)(CCC)CCCC	0	0.517072	0.593146	0.618981	0.620866	0.722462	0.820279	0.912895	1.00028	1.08238	1.15929	1.23175
292	2-Methyl-6-propylnonane	2-m-6-p-C9	CC(C)CCCC(CCC)CCC	0	0.538096	0.615171	0.640689	0.642567	0.741951	0.837194	0.927755	1.01324	1.09387	1.16941	1.24064
293	3-Methyl-6-propylnonane	3-m-6-p-C9	CCC(C)CCC(CCC)CCC	0	0.544217	0.620687	0.646165	0.647977	0.747059	0.842219	0.932633	1.01809	1.09843	1.17401	1.24528
294	2-Methyl-3-(1-methylethyl)nonane	2-m-3-ip-C9	CC(C)C(C(C)C)CCCCCC	0	0.529286	0.604225	0.629333	0.631149	0.729498	0.824136	0.91426	0.999644	1.08018	1.15598	1.2275
295	2-Methyl-4-(1-methylethyl)nonane	2-m-4-ip-C9	CC(C)CC(C(C)C)CCCCC	0	0.518263	0.596354	0.62261	0.624509	0.726342	0.823075	0.914586	1.00057	1.08161	1.1578	1.22948
296	3-Methyl-4-(1-methylethyl)nonane	3-m-4-ip-C9	CCC(C)C(C(C)C)CCCCC	0	0.532812	0.606869	0.631915	0.633726	0.732153	0.826809	0.917031	1.00268	1.08309	1.15893	1.23052
297	4-Methyl-4-(1-methylethyl)nonane	4-m-4-ip-C9	CCCC(C)(C(C)C)CCCCC	0	0.507733	0.582771	0.608613	0.610412	0.711822	0.809182	0.901342	0.988831	1.07089	1.14797	1.22029
298	5-Methyl-4-(1-methylethyl)nonane	5-m-4-ip-C9	CCCC(C(C)C)C(C)CCCC	0	0.531103	0.605146	0.630287	0.632056	0.73088	0.825846	0.916319	1.00222	1.08273	1.15868	1.23038
299	6-Methyl-4-(1-methylethyl)nonane	6-m-4-ip-C9	CCCC(C(C)C)CC(C)CCC	0	0.522674	0.600148	0.626458	0.628249	0.730177	0.827137	0.918753	1.00496	1.08581	1.16215	1.23399
300	2-Methyl-5-(1-methylethyl)nonane	2-m-5-ip-C9	CC(C)CCC(C(C)C)CCCC	0	0.526851	0.602876	0.628489	0.630395	0.73035	0.825857	0.916516	1.00208	1.08282	1.15863	1.23015
301	3-Methyl-5-(1-methylethyl)nonane	3-m-5-ip-C9	CCC(C)CC(C(C)C)CCCC	0	0.524384	0.601871	0.628086	0.629919	0.73145	0.828099	0.919464	1.00541	1.08618	1.1624	1.23412
302	4-Methyl-5-(1-methylethyl)nonane	4-m-5-ip-C9	CCCC(C)C(C(C)C)CCCC	0	0.531103	0.605146	0.630287	0.632056	0.73088	0.825846	0.916319	1.00222	1.08273	1.15868	1.23038
303	5-Methyl-5-(1-methylethyl)nonane	5-m-5-ip-C9	CCCCC(C)(C(C)C)CCCC	0	0.507733	0.582771	0.608613	0.610412	0.711822	0.809182	0.901342	0.988831	1.07089	1.14797	1.22029
304	2-Methyl-6-(1-methylethyl)nonane	2-m-6-ip-C9	CC(C)CCCC(C(C)C)CCC	0	0.526851	0.602876	0.628489	0.630395	0.73035	0.825857	0.916516	1.00208	1.08282	1.15863	1.23015
305	3-Methyl-6-(1-methylethyl)nonane	3-m-6-ip-C9	CCC(C)CCC(C(C)C)CCC	0	0.532972	0.608393	0.633965	0.635805	0.735458	0.830882	0.921394	1.00693	1.08738	1.16323	1.23479
306	5-Butylnonane	5-b-C9	CCCCC(CCCC)CCCC	0	0.547564	0.626384	0.652082	0.653905	0.75325	0.84829	0.938565	1.02376	1.10398	1.17909	1.2499
307	5-(1-Methylpropyl)nonane (or 5-sec-Butylnonane)	5-sb-C9	CCCCC(C(C)CC)CCCC	0	0.539846	0.616733	0.642465	0.644311	0.744305	0.839626	0.930097	1.01563	1.09584	1.17127	1.24242
308	5-(2-Methylpropyl)nonane (or 5-Isobutylnonane)	5-ib-C9	CCCCCCCCC	0	0.435144	0.490634	0.508472	0.50977	0.578539	0.644517	0.707301	0.766742	0.822797	0.87529	0.925
309	4-(1,1-Dimethylethyl)nonane (or 4-tert-Butylnonane)	4-tb-C9	CCCC(C(C)(C)C)CCCCC	0	0.519665	0.593923	0.618809	0.620528	0.718087	0.812371	0.902491	0.988226	1.0693	1.14567	1.21759
310	5-(1,1-Dimethylethyl)nonane (or 5-tert-Butylnonane)	5-tb-C9	CCCCC(C(C)(C)C)CCCC	0	0.519665	0.593923	0.618809	0.620528	0.718087	0.812371	0.902491	0.988226	1.0693	1.14567	1.21759
311	2,2,3,3,4-Pentamethyloctane	2,2,3,3,4-m-C8	CC(C)(C)C(C)(C)C(C)CCCC	0	0.480702	0.553544	0.578746	0.580612	0.680744	0.777573	0.870249	0.958092	1.04116	1.11928	1.1934
312	2,2,3,3,5-Pentamethyloctane	2,2,3,3,5-m-C8	CC(C)(C)C(C)(C)CC(C)CCC	0	0.483975	0.557736	0.583284	0.585094	0.685826	0.783088	0.87571	0.963728	1.04675	1.12513	1.19951
313	2,2,3,3,6-Pentamethyloctane	2,2,3,3,6-m-C8	CC(C)(C)C(C)(C)CCC(C)CC	0	0.485073	0.557836	0.583191	0.585063	0.685417	0.782595	0.875202	0.962943	1.04582	1.12419	1.19846
314	2,2,3,3,7-Pentamethyloctane	2,2,3,3,7-m-C8	CC(C)(C)C(C)(C)CCCC(C)C	0	0.478952	0.552319	0.577715	0.579653	0.680308	0.77757	0.870324	0.958096	1.04126	1.11959	1.19382
315	2,2,3,4,4-Pentamethyloctane	2,2,3,4,4-m-C8	CC(C)(C)C(C)C(C)(C)CCCC	0	0.474282	0.548445	0.573874	0.575918	0.676727	0.774141	0.86709	0.954854	1.03781	1.11653	1.19104
316	2,2,3,4,5-Pentamethyloctane	2,2,3,4,5-m-C8	CC(C)(C)C(C)C(C)C(C)CCC	0	0.493738	0.567185	0.592873	0.594544	0.695217	0.791919	0.884087	0.971461	1.0535	1.13072	1.2047
317	2,2,3,4,6-Pentamethyloctane	2,2,3,4,6-m-C8	CC(C)(C)C(C)C(C)CC(C)CC	0	0.501757	0.57441	0.599882	0.601573	0.701658	0.798201	0.890233	0.977479	1.0593	1.13676	1.21049
318	2,2,3,4,7-Pentamethyloctane	2,2,3,4,7-m-C8	CC(C)(C)C(C)C(C)CCC(C)C	0	0.504224	0.575415	0.600286	0.602049	0.700557	0.795959	0.887284	0.974146	1.05594	1.133	1.20653
319	2,2,3,5,5-Pentamethyloctane	2,2,3,5,5-m-C8	CC(C)(C)C(C)CC(C)(C)CCC	0	0.489377	0.562692	0.588179	0.590001	0.690927	0.788412	0.881235	0.969509	1.05261	1.13136	1.20568
320	2,2,3,5,6-Pentamethyloctane	2,2,3,5,6-m-C8	CC(C)(C)C(C)CC(C)C(C)CC	0	0.504118	0.575403	0.600554	0.602351	0.702332	0.7988	0.890844	0.978077	1.05987	1.13772	1.21098
321	2,2,3,5,7-Pentamethyloctane	2,2,3,5,7-m-C8	CC(C)(C)C(C)CC(C)CC(C)C	0	0.489727	0.564445	0.590477	0.592329	0.694738	0.792972	0.88612	0.973794	1.05625	1.13452	1.20819
322	2,2,3,6,6-Pentamethyloctane	2,2,3,6,6-m-C8	CC(C)(C)C(C)CCC(C)(C)CC	0	0.492171	0.56448	0.589663	0.591512	0.691477	0.788281	0.880695	0.968342	1.05109	1.12976	1.2039
323	2,2,3,6,7-Pentamethyloctane	2,2,3,6,7-m-C8	CC(C)(C)C(C)CCC(C)C(C)C	0	0.509181	0.57928	0.603851	0.60566	0.703684	0.798909	0.890003	0.976554	1.05816	1.1356	1.20864
324	2,2,3,7,7-Pentamethyloctane	2,2,3,7,7-m-C8	CC(C)(C)C(C)CCCC(C)(C)C	0	0.486058	0.558756	0.583764	0.585592	0.684543	0.780423	0.872142	0.959289	1.04176	1.1198	1.19366
325	2,2,4,4,5-Pentamethyloctane	2,2,4,4,5-m-C8	CC(C)(C)CC(C)(C)C(C)CCC	0	0.482818	0.557255	0.582779	0.584841	0.686093	0.78373	0.876735	0.964815	1.04776	1.1264	1.20107
326	2,2,4,4,6-Pentamethyloctane	2,2,4,4,6-m-C8	CC(C)(C)CC(C)(C)CC(C)CC	0	0.488854	0.564975	0.590861	0.59278	0.694019	0.791468	0.88411	0.972238	1.05522	1.13382	1.2084
327	2,2,4,4,7-Pentamethyloctane	2,2,4,4,7-m-C8	CC(C)(C)CC(C)(C)CCC(C)C	0	0.482122	0.557836	0.583664	0.585669	0.687228	0.784987	0.878013	0.966146	1.04936	1.12802	1.20258
328	2,2,4,5,5-Pentamethyloctane	2,2,4,5,5-m-C8	CC(C)(C)CC(C)C(C)(C)CCC	0	0.487115	0.55977	0.585037	0.586956	0.687669	0.785048	0.877942	0.966185	1.04929	1.12789	1.20229
329	2,2,4,5,6-Pentamethyloctane	2,2,4,5,6-m-C8	CC(C)(C)CC(C)C(C)C(C)CC	0	0.499873	0.572975	0.598485	0.600216	0.700559	0.796892	0.88878	0.976158	1.05821	1.13562	1.20912
330	2,2,4,5,7-Pentamethyloctane	2,2,4,5,7-m-C8	CC(C)(C)CC(C)C(C)CC(C)C	0	0.500062	0.572961	0.59839	0.600165	0.700619	0.797187	0.889337	0.976869	1.05908	1.13681	1.21015
331	2,2,4,6,6-Pentamethyloctane	2,2,4,6,6-m-C8	CC(C)(C)CC(C)CC(C)(C)CC	0	0.494847	0.569178	0.594696	0.596438	0.696555	0.793148	0.885285	0.973227	1.05615	1.13465	1.20888
332	2,2,4,6,7-Pentamethyloctane	2,2,4,6,7-m-C8	CC(C)(C)CC(C)CC(C)C(C)C	0	0.502657	0.575834	0.601284	0.602998	0.703071	0.799538	0.891444	0.978679	1.06073	1.13846	1.21177
333	2,2,4,7,7-Pentamethyloctane	2,2,4,7,7-m-C8	CC(C)(C)CC(C)CCC(C)(C)C	0	0.488123	0.561831	0.587076	0.588817	0.687938	0.783834	0.875512	0.962929	1.04552	1.12349	1.19746
334	2,2,5,5,6-Pentamethyloctane	2,2,5,5,6-m-C8	CC(C)(C)CCC(C)(C)C(C)CC	0	0.488213	0.55987	0.584944	0.586925	0.68726	0.784555	0.877435	0.9654	1.04836	1.12694	1.20124
335	2,2,5,5,7-Pentamethyloctane	2,2,5,5,7-m-C8	CC(C)(C)CCC(C)(C)CC(C)C	0	0.486419	0.560351	0.585922	0.587784	0.688804	0.786305	0.87922	0.967517	1.05089	1.12951	1.20379
336	2,2,5,6,6-Pentamethyloctane	2,2,5,6,6-m-C8	CC(C)(C)CCC(C)C(C)(C)CC	0	0.48991	0.561557	0.586521	0.588467	0.688219	0.784917	0.877402	0.965018	1.04776	1.12628	1.2005
337	2,2,5,6,7-Pentamethyloctane	2,2,5,6,7-m-C8	CC(C)(C)CCC(C)C(C)C(C)C	0	0.495737	0.568709	0.594182	0.595937	0.696221	0.792763	0.88479	0.971876	1.054	1.13147	1.20492
338	2,2,6,6,7-Pentamethyloctane	2,2,6,6,7-m-C8	CC(C)(C)CCCC(C)(C)C(C)C	0	0.48558	0.558399	0.583671	0.585543	0.685631	0.782555	0.875119	0.962866	1.04584	1.12431	1.19842
339	2,3,3,4,4-Pentamethyloctane	2,3,3,4,4-m-C8	CC(C)C(C)(C)C(C)(C)CCCC	0	0.478901	0.551882	0.577482	0.579338	0.680852	0.778856	0.872285	0.96082	1.04449	1.12289	1.19712
340	2,3,3,4,5-Pentamethyloctane	2,3,3,4,5-m-C8	CC(C)C(C)(C)C(C)C(C)CCC	0	0.48929	0.562872	0.588781	0.59057	0.692436	0.790243	0.883166	0.971209	1.0538	1.13142	1.2055
341	2,3,3,4,6-Pentamethyloctane	2,3,3,4,6-m-C8	CC(C)C(C)(C)C(C)CC(C)CC	0	0.485091	0.560146	0.58648	0.588407	0.691897	0.791001	0.884644	0.972831	1.05568	1.13403	1.20796
342	2,3,3,4,7-Pentamethyloctane	2,3,3,4,7-m-C8	CC(C)C(C)(C)C(C)CCC(C)C	0	0.487559	0.561152	0.586884	0.588883	0.690796	0.788759	0.881695	0.969498	1.05232	1.13026	1.204
343	2,3,3,5,5-Pentamethyloctane	2,3,3,5,5-m-C8	CC(C)C(C)(C)CC(C)(C)CCC	0	0.484601	0.55982	0.585828	0.587836	0.690439	0.789227	0.883005	0.971715	1.05517	1.13439	1.20922
344	2,3,3,5,6-Pentamethyloctane	2,3,3,5,6-m-C8	CC(C)C(C)(C)CC(C)C(C)CC	0	0.512839	0.58319	0.608061	0.609889	0.709111	0.805171	0.89697	0.984412	1.06646	1.14426	1.21759
345	2,3,3,5,7-Pentamethyloctane	2,3,3,5,7-m-C8	CC(C)C(C)(C)CC(C)CC(C)C	0	0.498449	0.572233	0.597984	0.599867	0.701517	0.799343	0.892247	0.98013	1.06283	1.14106	1.2148
346	2,3,3,6,6-Pentamethyloctane	2,3,3,6,6-m-C8	CC(C)C(C)(C)CCC(C)(C)CC	0	0.491693	0.564123	0.58957	0.591462	0.692565	0.790414	0.883673	0.971918	1.05517	1.13427	1.20865
347	2,3,3,6,7-Pentamethyloctane	2,3,3,6,7-m-C8	CC(C)C(C)(C)CCC(C)C(C)C	0	0.508703	0.578923	0.603758	0.60561	0.704772	0.801042	0.892981	0.98013	1.06225	1.14011	1.21339
348	2,3,4,4,5-Pentamethyloctane	2,3,4,4,5-m-C8	CC(C)C(C)C(C)(C)C(C)CCC	0	0.488398	0.561699	0.587473	0.589375	0.691409	0.789569	0.882711	0.970706	1.0534	1.1311	1.2053
349	2,3,4,4,6-Pentamethyloctane	2,3,4,4,6-m-C8	CC(C)C(C)C(C)(C)CC(C)CC	0	0.509585	0.581024	0.606081	0.607916	0.70741	0.803898	0.895904	0.983311	1.06548	1.14299	1.21691
350	2,3,4,4,7-Pentamethyloctane	2,3,4,4,7-m-C8	CC(C)C(C)C(C)(C)CCC(C)C	0	0.502854	0.573885	0.598884	0.600805	0.700619	0.797418	0.889807	0.977219	1.05962	1.13719	1.21108
351	2,3,4,5,5-Pentamethyloctane	2,3,4,5,5-m-C8	CC(C)C(C)C(C)C(C)(C)CCC	0	0.492367	0.565655	0.591471	0.593299	0.695278	0.793378	0.886609	0.974534	1.05719	1.13492	1.20926
352	2,3,4,5,6-Pentamethyloctane	2,3,4,5,6-m-C8	CC(C)C(C)C(C)C(C)C(C)CC	0	0.492907	0.56891	0.595609	0.597366	0.701188	0.799699	0.892778	0.980111	1.06221	1.13922	1.21277
353	2,3,4,5,7-Pentamethyloctane	2,3,4,5,7-m-C8	CC(C)C(C)C(C)C(C)CC(C)C	0	0.493096	0.568896	0.595514	0.597315	0.701247	0.799993	0.893334	0.980822	1.06307	1.14041	1.21379
354	2,3,4,6,6-Pentamethyloctane	2,3,4,6,6-m-C8	CC(C)C(C)C(C)CC(C)(C)CC	0	0.50246	0.576055	0.601802	0.603558	0.704837	0.802077	0.894563	0.982173	1.06463	1.14263	1.21634
355	2,3,4,6,7-Pentamethyloctane	2,3,4,6,7-m-C8	CC(C)C(C)C(C)CC(C)C(C)C	0	0.510271	0.582711	0.60839	0.610119	0.711354	0.808467	0.900722	0.987626	1.06921	1.14644	1.21923
356	2,3,5,5,6-Pentamethyloctane	2,3,5,5,6-m-C8	CC(C)C(C)CC(C)(C)C(C)CC	0	0.511947	0.582017	0.606753	0.608694	0.708084	0.804497	0.896515	0.983909	1.06606	1.14394	1.2174
357	2,3,5,5,7-Pentamethyloctane	2,3,5,5,7-m-C8	CC(C)C(C)CC(C)(C)CC(C)C	0	0.510153	0.582498	0.60773	0.609552	0.709628	0.806248	0.8983	0.986026	1.06859	1.1465	1.21995
358	2,3,5,6,6-Pentamethyloctane	2,3,5,6,6-m-C8	CC(C)C(C)CC(C)C(C)(C)CC	0	0.504443	0.57556	0.600729	0.602649	0.703353	0.800621	0.893334	0.980768	1.06297	1.14125	1.21481
359	2,4,4,5,5-Pentamethyloctane	2,4,4,5,5-m-C8	CC(C)CC(C)(C)C(C)(C)CCC	0	0.478686	0.552029	0.577818	0.579792	0.682455	0.781346	0.875184	0.964143	1.04804	1.12679	1.20141
360	2,4,4,5,6-Pentamethyloctane	2,4,4,5,6-m-C8	CC(C)CC(C)(C)C(C)C(C)CC	0	0.50699	0.578152	0.603187	0.605083	0.704957	0.801547	0.893796	0.981501	1.06383	1.14134	1.21528
361	2,4,4,5,7-Pentamethyloctane	2,4,4,5,7-m-C8	CC(C)CC(C)(C)C(C)CC(C)C	0	0.494961	0.568187	0.593782	0.595839	0.698037	0.796318	0.889684	0.977816	1.06079	1.1391	1.21298
362	2,4,4,6,6-Pentamethyloctane	2,4,4,6,6-m-C8	CC(C)CC(C)(C)CC(C)(C)CC	0	0.488845	0.565182	0.591283	0.59329	0.695845	0.794301	0.887786	0.976444	1.05999	1.13918	1.214
363	2,4,5,5,6-Pentamethyloctane	2,4,5,5,6-m-C8	CC(C)CC(C)C(C)(C)C(C)CC	0	0.481604	0.556101	0.582278	0.584379	0.688417	0.787976	0.882081	0.970517	1.05363	1.13207	1.20615
364	2,4,5,6,6-Pentamethyloctane	2,4,5,6,6-m-C8	CC(C)CC(C)C(C)C(C)(C)CC	0	0.499487	0.571695	0.597163	0.599038	0.700226	0.797671	0.890615	0.97836	1.06074	1.13865	1.2127
365	2,5,5,6,6-Pentamethyloctane	2,5,5,6,6-m-C8	CC(C)CCC(C)(C)C(C)(C)CC	0	0.481481	0.553816	0.579301	0.581303	0.683005	0.781215	0.874644	0.962976	1.04652	1.12519	1.19962
366	3,3,4,4,5-Pentamethyloctane	3,3,4,4,5-m-C8	CCC(C)(C)C(C)(C)C(C)CCC	0	0.48323	0.555041	0.580332	0.582262	0.68344	0.781218	0.874568	0.962972	1.04642	1.12487	1.1992
367	3,3,4,4,6-Pentamethyloctane	3,3,4,4,6-m-C8	CCC(C)(C)C(C)(C)CC(C)CC	0	0.488213	0.560955	0.586499	0.588415	0.689796	0.787696	0.880741	0.969068	1.05237	1.13098	1.20545
368	3,3,4,5,5-Pentamethyloctane	3,3,4,5,5-m-C8	CCC(C)(C)C(C)C(C)(C)CCC	0	0.478134	0.551246	0.576631	0.578794	0.680404	0.778636	0.872351	0.960583	1.04382	1.12302	1.19788
369	3,3,4,5,6-Pentamethyloctane	3,3,4,5,6-m-C8	CCC(C)(C)C(C)C(C)C(C)CC	0	0.499298	0.571709	0.597258	0.599089	0.700166	0.797377	0.890059	0.977649	1.05988	1.13747	1.21168
370	3,3,4,6,6-Pentamethyloctane	3,3,4,6,6-m-C8	CCC(C)(C)C(C)CC(C)(C)CC	0	0.496633	0.568904	0.594141	0.596088	0.696836	0.794231	0.887175	0.975315	1.05839	1.13744	1.21192
371	3,3,5,5,6-Pentamethyloctane	3,3,5,5,6-m-C8	CCC(C)(C)CC(C)(C)C(C)CC	0	0.49064	0.564701	0.590306	0.592431	0.6943	0.792551	0.886	0.974327	1.05746	1.13662	1.21144
372	3,4,4,5,5-Pentamethyloctane	3,4,4,5,5-m-C8	CCC(C)C(C)(C)C(C)(C)CCC	0	0.481534	0.553353	0.578756	0.58072	0.682481	0.780856	0.874601	0.963354	1.04701	1.12553	1.19994
373	3,4,4,5,6-Pentamethyloctane	3,4,4,5,6-m-C8	CCC(C)C(C)(C)C(C)C(C)CC	0	0.493633	0.566065	0.591683	0.593623	0.695337	0.793206	0.886193	0.974202	1.05668	1.13431	1.20845
374	3-Ethyl-2,2,3-trimethyloctane	3-e-2,2,3-m-C8	CC(C)(C)C(CC)(C)CCCCC	0	0.492962	0.563764	0.588332	0.590128	0.687632	0.782868	0.874172	0.96102	1.04321	1.12051	1.19424
375	3-Ethyl-2,2,4-trimethyloctane	3-e-2,2,4-m-C8	CC(C)(C)C(CC)C(C)CCCC	0	0.514815	0.587157	0.6119	0.613605	0.711184	0.805652	0.896227	0.982265	1.06331	1.13981	1.21284
376	3-Ethyl-2,2,5-trimethyloctane	3-e-2,2,5-m-C8	CC(C)(C)C(CC)CC(C)CCC	0	0.507729	0.581704	0.607012	0.608713	0.707888	0.803517	0.894629	0.981045	1.06255	1.13976	1.2123
377	3-Ethyl-2,2,6-trimethyloctane	3-e-2,2,6-m-C8	CC(C)(C)C(CC)CCC(C)CC	0	0.518027	0.589948	0.614519	0.61627	0.713169	0.807262	0.89727	0.983019	1.06411	1.14084	1.2131
378	3-Ethyl-2,2,7-trimethyloctane	3-e-2,2,7-m-C8	CC(C)(C)C(CC)CCCC(C)C	0	0.511906	0.584432	0.609043	0.610859	0.708061	0.802238	0.892392	0.978172	1.05955	1.13624	1.20847
379	3-Ethyl-2,3,4-trimethyloctane	3-e-2,3,4-m-C8	CC(C)C(CC)(C)C(C)CCCC	0	0.501706	0.572466	0.597099	0.598966	0.697668	0.793472	0.885311	0.97172	1.05329	1.13053	1.20386
380	3-Ethyl-2,3,5-trimethyloctane	3-e-2,3,5-m-C8	CC(C)C(CC)(C)CC(C)CCC	0	0.506692	0.580384	0.605993	0.607728	0.708273	0.804929	0.896596	0.984028	1.06605	1.14343	1.21612
381	3-Ethyl-2,3,6-trimethyloctane	3-e-2,3,6-m-C8	CC(C)C(CC)(C)CCC(C)CC	0	0.507791	0.580484	0.6059	0.607697	0.707863	0.804435	0.896088	0.983243	1.06512	1.14249	1.21507
382	3-Ethyl-2,3,7-trimethyloctane	3-e-2,3,7-m-C8	CC(C)C(CC)(C)CCCC(C)C	0	0.50167	0.574968	0.600424	0.602286	0.702755	0.799411	0.89121	0.978396	1.06056	1.13789	1.21043
383	3-Ethyl-2,4,4-trimethyloctane	3-e-2,4,4-m-C8	CC(C)C(CC)C(C)(C)CCCC	0	0.513445	0.585627	0.610498	0.612361	0.711245	0.807111	0.898749	0.985338	1.067	1.14401	1.2174
384	3-Ethyl-2,4,5-trimethyloctane	3-e-2,4,5-m-C8	CC(C)C(CC)C(C)C(C)CCC	0	0.512857	0.587425	0.613109	0.614882	0.715513	0.811674	0.903023	0.989483	1.07055	1.14698	1.21944
385	3-Ethyl-2,4,6-trimethyloctane	3-e-2,4,6-m-C8	CC(C)C(CC)C(C)CC(C)CC	0	0.520876	0.59465	0.620118	0.621912	0.721955	0.817956	0.909169	0.9955	1.07634	1.15302	1.22523
386	3-Ethyl-2,4,7-trimethyloctane	3-e-2,4,7-m-C8	CC(C)C(CC)C(C)CCC(C)C	0	0.523344	0.595656	0.620522	0.622388	0.720854	0.815713	0.90622	0.992168	1.07298	1.14925	1.22126
387	3-Ethyl-2,5,5-trimethyloctane	3-e-2,5,5-m-C8	CC(C)C(CC)CC(C)(C)CCC	0	0.505976	0.582382	0.608514	0.610365	0.712333	0.809662	0.901839	0.989102	1.07123	1.14873	1.22169
388	3-Ethyl-2,5,6-trimethyloctane	3-e-2,5,6-m-C8	CC(C)C(CC)CC(C)C(C)CC	0	0.520717	0.595092	0.62089	0.622716	0.723738	0.82005	0.911448	0.997669	1.07849	1.15509	1.22699
389	3-Ethyl-2,5,7-trimethyloctane	3-e-2,5,7-m-C8	CC(C)C(CC)CC(C)CC(C)C	0	0.506327	0.584135	0.610813	0.612694	0.716144	0.814222	0.906724	0.993387	1.07487	1.1519	1.2242
390	3-Ethyl-2,6,6-trimethyloctane	3-e-2,6,6-m-C8	CC(C)C(CC)CCC(C)(C)CC	0	0.50877	0.58417	0.609998	0.611877	0.712883	0.80953	0.901299	0.987935	1.0697	1.14713	1.21991
391	3-Ethyl-2,6,7-trimethyloctane	3-e-2,6,7-m-C8	CC(C)C(CC)CCC(C)C(C)C	0	0.52578	0.59897	0.624187	0.626024	0.72509	0.820158	0.910607	0.996146	1.07678	1.15297	1.22465
392	3-Ethyl-3,4,4-trimethyloctane	3-e-3,4,4-m-C8	CCC(CC)(C)C(C)(C)CCCC	0	0.49549	0.565261	0.589918	0.591778	0.690329	0.786513	0.878491	0.965901	1.04847	1.1261	1.20005
393	3-Ethyl-3,4,5-trimethyloctane	3-e-3,4,5-m-C8	CCC(CC)(C)C(C)C(C)CCC	0	0.507731	0.579846	0.605172	0.606898	0.706983	0.803257	0.894964	0.982258	1.06396	1.14102	1.21402
394	3-Ethyl-3,4,6-trimethyloctane	3-e-3,4,6-m-C8	CCC(CC)(C)C(C)CC(C)CC	0	0.503532	0.577121	0.602871	0.604735	0.706444	0.804015	0.896442	0.98388	1.06584	1.14363	1.21649
395	3-Ethyl-3,5,5-trimethyloctane	3-e-3,5,5-m-C8	CCC(CC)(C)CC(C)(C)CCC	0	0.487532	0.564021	0.590137	0.592137	0.694762	0.793357	0.886847	0.975112	1.05833	1.13717	1.2115
396	3-Ethyl-3,5,6-trimethyloctane	3-e-3,5,6-m-C8	CCC(CC)(C)CC(C)C(C)CC	0	0.51577	0.587391	0.612371	0.61419	0.713433	0.809301	0.900812	0.987809	1.06962	1.14704	1.21987
397	3-Ethyl-3,6,6-trimethyloctane	3-e-3,6,6-m-C8	CCC(CC)(C)CCC(C)(C)CC	0	0.494624	0.568323	0.593879	0.595763	0.696887	0.794543	0.887514	0.975315	1.05833	1.13705	1.21093
398	3-Ethyl-4,4,5-trimethyloctane	3-e-4,4,5-m-C8	CCC(CC)C(C)(C)C(C)CCC	0	0.499606	0.573359	0.598812	0.600763	0.701567	0.798522	0.890589	0.977769	1.05993	1.1373	1.21026
399	3-Ethyl-4,4,6-trimethyloctane	3-e-4,4,6-m-C8	CCC(CC)C(C)(C)CC(C)CC	0	0.520793	0.592685	0.61742	0.619304	0.717569	0.812851	0.903782	0.990374	1.07201	1.14918	1.22186
400	3-Ethyl-4,5,5-trimethyloctane	3-e-4,5,5-m-C8	CCC(CC)C(C)C(C)(C)CCC	0	0.502813	0.578036	0.603971	0.605896	0.707662	0.804961	0.897335	0.984577	1.06647	1.14357	1.21702
401	3-Ethyl-4,5,6-trimethyloctane	3-e-4,5,6-m-C8	CCC(CC)C(C)C(C)C(C)CC	0	0.503354	0.581291	0.608109	0.609963	0.713571	0.811281	0.903504	0.990154	1.07149	1.14787	1.22053
402	4-Ethyl-2,2,3-trimethyloctane	4-e-2,2,3-m-C8	CC(C)(C)C(C)C(CC)CCCC	0	0.500658	0.576922	0.602791	0.604563	0.704945	0.800829	0.892042	0.978467	1.05987	1.13642	1.20945
403	4-Ethyl-2,2,4-trimethyloctane	4-e-2,2,4-m-C8	CC(C)(C)CC(CC)(C)CCCC	0	0.481419	0.558297	0.584238	0.586217	0.687828	0.785498	0.878293	0.966059	1.049	1.12721	1.20126
404	4-Ethyl-2,2,5-trimethyloctane	4-e-2,2,5-m-C8	CC(C)(C)CC(CC)C(C)CCC	0	0.505085	0.58099	0.606775	0.608566	0.709014	0.804839	0.896024	0.982705	1.06422	1.14107	1.21374
405	4-Ethyl-2,2,6-trimethyloctane	4-e-2,2,6-m-C8	CC(C)(C)CC(CC)CC(C)CC	0	0.502576	0.580145	0.606223	0.608015	0.709034	0.805612	0.897341	0.984106	1.06597	1.14323	1.21606
406	4-Ethyl-2,2,7-trimethyloctane	4-e-2,2,7-m-C8	CC(C)(C)CC(CC)CCC(C)C	0	0.505044	0.58115	0.606627	0.608491	0.707934	0.80337	0.894392	0.980774	1.06261	1.13946	1.21209
407	4-Ethyl-2,3,3-trimethyloctane	4-e-2,3,3-m-C8	CC(C)C(C)(C)C(CC)CCCC	0	0.496972	0.571888	0.597539	0.59938	0.699939	0.796522	0.888274	0.975235	1.05741	1.13466	1.20744
408	4-Ethyl-2,3,4-trimethyloctane	4-e-2,3,4-m-C8	CC(C)C(C)C(CC)(C)CCCC	0	0.502509	0.575515	0.601013	0.602779	0.703368	0.800222	0.892226	0.979603	1.06164	1.13873	1.21174
409	4-Ethyl-2,3,5-trimethyloctane	4-e-2,3,5-m-C8	CC(C)C(C)C(CC)C(C)CCC	0	0.512857	0.587425	0.613109	0.614882	0.715513	0.811674	0.903023	0.989483	1.07055	1.14698	1.21944
410	4-Ethyl-2,3,6-trimethyloctane	4-e-2,3,6-m-C8	CC(C)C(C)C(CC)CC(C)CC	0	0.506138	0.58415	0.610908	0.612745	0.716084	0.813927	0.906168	0.992675	1.074	1.15071	1.22317
411	4-Ethyl-2,3,7-trimethyloctane	4-e-2,3,7-m-C8	CC(C)C(C)C(CC)CCC(C)C	0	0.508606	0.585155	0.611311	0.613221	0.714983	0.811685	0.903219	0.989343	1.07064	1.14694	1.21921
412	4-Ethyl-2,4,5-trimethyloctane	4-e-2,4,5-m-C8	CC(C)CC(CC)(C)C(C)CCC	0	0.503205	0.576339	0.60179	0.6037	0.704793	0.801904	0.894033	0.981715	1.06401	1.14147	1.2143
413	4-Ethyl-2,4,6-trimethyloctane	4-e-2,4,6-m-C8	CC(C)CC(CC)(C)CC(C)CC	0	0.508883	0.582891	0.608318	0.610213	0.71057	0.807349	0.899269	0.986667	1.06908	1.14653	1.21965
414	4-Ethyl-2,4,7-trimethyloctane	4-e-2,4,7-m-C8	CC(C)CC(CC)(C)CCC(C)C	0	0.502151	0.575752	0.60112	0.603102	0.703779	0.800868	0.893172	0.980575	1.06323	1.14073	1.21383
415	4-Ethyl-2,5,5-trimethyloctane	4-e-2,5,5-m-C8	CC(C)CC(CC)C(C)(C)CCC	0	0.503763	0.577301	0.602716	0.604636	0.705497	0.802625	0.895044	0.982308	1.06459	1.1423	1.21524
416	4-Ethyl-2,5,6-trimethyloctane	4-e-2,5,6-m-C8	CC(C)CC(CC)C(C)C(C)CC	0	0.503543	0.581277	0.608014	0.609912	0.713631	0.811576	0.90406	0.990866	1.07235	1.14906	1.22155
417	4-Ethyl-2,5,7-trimethyloctane	4-e-2,5,7-m-C8	CC(C)CC(CC)C(C)CC(C)C	0	0.503731	0.581263	0.607919	0.609861	0.713691	0.81187	0.904617	0.991577	1.07322	1.15025	1.22257
418	4-Ethyl-2,6,6-trimethyloctane	4-e-2,6,6-m-C8	CC(C)CC(CC)CC(C)(C)CC	0	0.502568	0.580352	0.606646	0.608524	0.71086	0.808446	0.901016	0.988312	1.07074	1.14859	1.22166
419	4-Ethyl-3,3,4-trimethyloctane	4-e-3,3,4-m-C8	CCC(C)(C)C(CC)(C)CCCC	0	0.49549	0.565261	0.589918	0.591778	0.690329	0.786513	0.878491	0.965901	1.04847	1.1261	1.20005
420	4-Ethyl-3,3,5-trimethyloctane	4-e-3,3,5-m-C8	CCC(C)(C)C(CC)C(C)CCC	0	0.518667	0.589959	0.614657	0.616481	0.71486	0.810146	0.901487	0.987993	1.06932	1.1463	1.21968
421	4-Ethyl-3,3,6-trimethyloctane	4-e-3,3,6-m-C8	CCC(C)(C)C(CC)CC(C)CC	0	0.51329	0.586228	0.611397	0.613259	0.712838	0.808975	0.900601	0.987233	1.06892	1.1465	1.21928
422	4-Ethyl-3,4,5-trimethyloctane	4-e-3,4,5-m-C8	CCC(C)C(CC)(C)C(C)CCC	0	0.504339	0.573937	0.598372	0.600348	0.699296	0.795472	0.887626	0.974253	1.05581	1.13316	1.20668
423	4-Ethyl-3,4,6-trimethyloctane	4-e-3,4,6-m-C8	CCC(C)C(CC)(C)CC(C)CC	0	0.511035	0.583578	0.608894	0.61078	0.711175	0.807891	0.899623	0.987021	1.06893	1.14632	1.21907
424	4-Ethyl-3,5,5-trimethyloctane	4-e-3,5,5-m-C8	CCC(C)C(CC)C(C)(C)CCC	0	0.51697	0.588271	0.61308	0.614938	0.713901	0.809784	0.90152	0.988375	1.06991	1.14696	1.22042
425	4-Ethyl-3,5,6-trimethyloctane	4-e-3,5,6-m-C8	CCC(C)C(CC)C(C)C(C)CC	0	0.518092	0.591792	0.617319	0.61913	0.719442	0.81531	0.906505	0.992979	1.07383	1.15019	1.22259
426	4-Ethyl-4,5,5-trimethyloctane	4-e-4,5,5-m-C8	CCCC(CC)(C)C(C)(C)CCC	0	0.492085	0.561851	0.586713	0.588566	0.688096	0.785188	0.877812	0.965823	1.0487	1.1265	1.20064
427	5-Ethyl-2,2,3-trimethyloctane	5-e-2,2,3-m-C8	CC(C)(C)C(C)CC(CC)CCC	0	0.498802	0.575347	0.601283	0.60312	0.704366	0.801238	0.893258	0.980007	1.06184	1.13929	1.21212
428	5-Ethyl-2,2,4-trimethyloctane	5-e-2,2,4-m-C8	CC(C)(C)CC(C)C(CC)CCC	0	0.505085	0.58099	0.606775	0.608566	0.709014	0.804839	0.896024	0.982705	1.06422	1.14107	1.21374
429	5-Ethyl-2,2,5-trimethyloctane	5-e-2,2,5-m-C8	CC(C)(C)CCC(CC)(C)CCC	0	0.485106	0.55919	0.584775	0.586631	0.687721	0.78536	0.878282	0.966185	1.04923	1.12749	1.20129
430	5-Ethyl-2,2,6-trimethyloctane	5-e-2,2,6-m-C8	CC(C)(C)CCC(CC)C(C)CC	0	0.506183	0.58109	0.606682	0.608535	0.708604	0.804346	0.895516	0.981919	1.06328	1.14012	1.21269
431	5-Ethyl-2,2,7-trimethyloctane	5-e-2,2,7-m-C8	CC(C)(C)CCC(CC)CC(C)C	0	0.495845	0.573005	0.599026	0.600904	0.702243	0.799131	0.891244	0.978014	1.06011	1.13743	1.21024
432	5-Ethyl-2,3,3-trimethyloctane	5-e-2,3,3-m-C8	CC(C)C(C)(C)CC(CC)CCC	0	0.507523	0.583134	0.608791	0.610658	0.711145	0.807609	0.899385	0.986343	1.06842	1.14582	1.21873
433	5-Ethyl-2,3,4-trimethyloctane	5-e-2,3,4-m-C8	CC(C)C(C)C(C)C(CC)CCC	0	0.498119	0.576925	0.603899	0.605716	0.709643	0.807645	0.900021	0.986658	1.06821	1.14466	1.21738
434	5-Ethyl-2,3,5-trimethyloctane	5-e-2,3,5-m-C8	CC(C)C(C)CC(CC)(C)CCC	0	0.508839	0.581337	0.606584	0.6084	0.708545	0.805303	0.897362	0.984694	1.06693	1.14449	1.21745
435	5-Ethyl-2,3,6-trimethyloctane	5-e-2,3,6-m-C8	CC(C)C(C)CC(CC)C(C)CC	0	0.520717	0.595092	0.62089	0.622716	0.723738	0.82005	0.911448	0.997669	1.07849	1.15509	1.22699
436	5-Ethyl-2,3,7-trimethyloctane	5-e-2,3,7-m-C8	CC(C)C(C)CC(CC)CC(C)C	0	0.510378	0.587008	0.613234	0.615085	0.717377	0.814836	0.907175	0.993764	1.07532	1.1524	1.22454
437	5-Ethyl-2,4,4-trimethyloctane	5-e-2,4,4-m-C8	CC(C)CC(C)(C)C(CC)CCC	0	0.512963	0.585446	0.610316	0.612223	0.711187	0.806864	0.898192	0.985068	1.06709	1.14433	1.21709
438	5-Ethyl-2,4,5-trimethyloctane	5-e-2,4,5-m-C8	CC(C)CC(C)C(CC)(C)CCC	0	0.494005	0.568194	0.59419	0.596112	0.699103	0.797666	0.890884	0.978955	1.06151	1.13944	1.21245
439	5-Ethyl-2,4,6-trimethyloctane	5-e-2,4,6-m-C8	CC(C)CC(C)C(CC)C(C)CC	0	0.518281	0.591778	0.617224	0.619079	0.719502	0.815604	0.907062	0.993691	1.0747	1.15137	1.22361
440	5-Ethyl-2,5,6-trimethyloctane	5-e-2,5,6-m-C8	CC(C)CCC(CC)(C)C(C)CC	0	0.504303	0.576439	0.601697	0.603669	0.704384	0.801411	0.893526	0.980929	1.06307	1.14052	1.21325
441	5-Ethyl-2,6,6-trimethyloctane	5-e-2,6,6-m-C8	CC(C)CCC(CC)C(C)(C)CC	0	0.515758	0.587233	0.6118	0.613735	0.711737	0.806732	0.897653	0.9839	1.06556	1.14273	1.21531
442	5-Ethyl-3,3,4-trimethyloctane	5-e-3,3,4-m-C8	CCC(C)(C)C(C)C(CC)CCC	0	0.50451	0.579724	0.605548	0.607439	0.708621	0.805323	0.897302	0.984196	1.06588	1.14291	1.21629
443	5-Ethyl-3,3,5-trimethyloctane	5-e-3,3,5-m-C8	CCC(C)(C)CC(CC)(C)CCC	0	0.487532	0.564021	0.590137	0.592137	0.694762	0.793357	0.886847	0.975112	1.05833	1.13717	1.2115
444	5-Ethyl-3,3,6-trimethyloctane	5-e-3,3,6-m-C8	CCC(C)(C)CC(CC)C(C)CC	0	0.512907	0.588436	0.614301	0.616155	0.717221	0.81366	0.905289	0.992217	1.07391	1.15128	1.22411
445	5-Ethyl-3,4,4-trimethyloctane	5-e-3,4,4-m-C8	CCC(C)C(C)(C)C(CC)CCC	0	0.499606	0.573359	0.598812	0.600763	0.701567	0.798522	0.890589	0.977769	1.05993	1.1373	1.21026
446	5-Ethyl-3,4,5-trimethyloctane	5-e-3,4,5-m-C8	CCC(C)C(C)C(CC)(C)CCC	0	0.506034	0.578159	0.603595	0.605356	0.706023	0.802895	0.894997	0.98264	1.06455	1.14168	1.21476
447	6-Ethyl-2,2,3-trimethyloctane	6-e-2,2,3-m-C8	CC(C)(C)C(C)CCC(CC)CC	0	0.5091	0.583591	0.608791	0.610677	0.709647	0.804983	0.8959	0.981981	1.0634	1.14037	1.21293
448	6-Ethyl-2,2,4-trimethyloctane	6-e-2,2,4-m-C8	CC(C)(C)CC(C)CC(CC)CC	0	0.502576	0.580145	0.606223	0.608015	0.709034	0.805612	0.897341	0.984106	1.06597	1.14323	1.21606
449	6-Ethyl-2,2,5-trimethyloctane	6-e-2,2,5-m-C8	CC(C)(C)CCC(C)C(CC)CC	0	0.506183	0.58109	0.606682	0.608535	0.708604	0.804346	0.895516	0.981919	1.06328	1.14012	1.21269
450	6-Ethyl-2,2,6-trimethyloctane	6-e-2,2,6-m-C8	CC(C)(C)CCCC(CC)(C)CC	0	0.488511	0.5626	0.58798	0.589844	0.689953	0.786685	0.878961	0.966262	1.049	1.12709	1.20069
451	6-Ethyl-2,2,7-trimethyloctane	6-e-2,2,7-m-C8	CC(C)(C)CCCC(CC)C(C)C	0	0.502657	0.578446	0.6041	0.605957	0.705949	0.801672	0.892745	0.978882	1.06037	1.13717	1.20967
452	6-Ethyl-2,3,3-trimethyloctane	6-e-2,3,3-m-C8	CC(C)C(C)(C)CCC(CC)CC	0	0.508622	0.583234	0.608698	0.610627	0.710735	0.807116	0.898877	0.985557	1.06749	1.14488	1.21768
453	6-Ethyl-2,3,4-trimethyloctane	6-e-2,3,4-m-C8	CC(C)C(C)C(C)CC(CC)CC	0	0.51019	0.587022	0.613329	0.615136	0.717317	0.814541	0.906619	0.993053	1.07445	1.15122	1.22352
454	6-Ethyl-2,3,5-trimethyloctane	6-e-2,3,5-m-C8	CC(C)C(C)CC(C)C(CC)CC	0	0.520717	0.595092	0.62089	0.622716	0.723738	0.82005	0.911448	0.997669	1.07849	1.15509	1.22699
455	6-Ethyl-2,3,6-trimethyloctane	6-e-2,3,6-m-C8	CC(C)C(C)CCC(CC)(C)CC	0	0.511634	0.583124	0.608068	0.609911	0.709095	0.805172	0.896822	0.983527	1.06541	1.14289	1.21567
456	6-Ethyl-2,4,4-trimethyloctane	6-e-2,4,4-m-C8	CC(C)CC(C)(C)CC(CC)CC	0	0.510072	0.586809	0.61267	0.614569	0.715591	0.812322	0.904197	0.991453	1.07383	1.15128	1.22424
457	6-Ethyl-2,4,5-trimethyloctane	6-e-2,4,5-m-C8	CC(C)CC(C)C(C)C(CC)CC	0	0.503543	0.581277	0.608014	0.609912	0.713631	0.811576	0.90406	0.990866	1.07235	1.14906	1.22155
458	6-Ethyl-2,4,6-trimethyloctane	6-e-2,4,6-m-C8	CC(C)CC(C)CC(CC)(C)CC	0	0.50138	0.576434	0.602294	0.604168	0.705839	0.803473	0.896088	0.983526	1.06599	1.14384	1.21707
459	6-Ethyl-2,5,5-trimethyloctane	6-e-2,5,5-m-C8	CC(C)CCC(C)(C)C(CC)CC	0	0.514061	0.585546	0.610223	0.612192	0.710777	0.80637	0.897685	0.984282	1.06616	1.14339	1.21604
460	6-Ethyl-2,5,6-trimethyloctane	6-e-2,5,6-m-C8	CC(C)CCC(C)C(CC)(C)CC	0	0.505999	0.578126	0.603274	0.605211	0.705343	0.801773	0.893493	0.980548	1.06248	1.13986	1.21252
461	6-Ethyl-3,3,4-trimethyloctane	6-e-3,3,4-m-C8	CCC(C)(C)C(C)CC(CC)CC	0	0.504363	0.579871	0.605668	0.607666	0.709316	0.806695	0.899231	0.986195	1.06821	1.14603	1.2191
462	6-Ethyl-3,3,5-trimethyloctane	6-e-3,3,5-m-C8	CCC(C)(C)CC(C)C(CC)CC	0	0.512907	0.588436	0.614301	0.616155	0.717221	0.81366	0.905289	0.992217	1.07391	1.15128	1.22411
463	6-Ethyl-3,4,4-trimethyloctane	6-e-3,4,4-m-C8	CCC(C)C(C)(C)CC(CC)CC	0	0.511866	0.586328	0.611692	0.613711	0.714047	0.810571	0.902412	0.989336	1.0713	1.14872	1.22169
464	3,3-Diethyl-2-methyloctane	3,3-e-2-m-C8	CC(C)C(CC)(CC)CCCCC	0	0.505368	0.577288	0.60199	0.603628	0.70123	0.796089	0.886515	0.972915	1.0543	1.13036	1.20261
465	3,3-Diethyl-4-methyloctane	3,3-e-4-m-C8	CCC(CC)(CC)C(C)CCCC	0	0.509697	0.580446	0.60484	0.606553	0.703818	0.798451	0.888798	0.975067	1.05622	1.13234	1.2047
466	3,3-Diethyl-5-methyloctane	3,3-e-5-m-C8	CCC(CC)(CC)CC(C)CCC	0	0.48806	0.565283	0.591359	0.59309	0.694307	0.790983	0.88239	0.969353	1.05096	1.12785	1.20034
467	3,3-Diethyl-6-methyloctane	3,3-e-6-m-C8	CCC(CC)(CC)CCC(C)CC	0	0.489159	0.565382	0.591266	0.593059	0.693898	0.79049	0.881883	0.968568	1.05003	1.12691	1.19929
468	3,4-Diethyl-2-methyloctane	3,4-e-2-m-C8	CC(C)C(CC)C(CC)CCCC	0	0.519778	0.597163	0.623027	0.624902	0.725242	0.820583	0.910978	0.996489	1.07692	1.15268	1.22419
469	3,4-Diethyl-3-methyloctane	3,4-e-3-m-C8	CCC(CC)(C)C(CC)CCCC	0	0.515413	0.588863	0.613929	0.615709	0.714486	0.809536	0.900072	0.986284	1.06758	1.14427	1.21596
470	3,4-Diethyl-4-methyloctane	3,4-e-4-m-C8	CCC(CC)C(CC)(C)CCCC	0	0.513716	0.587175	0.612352	0.614166	0.713526	0.809174	0.900104	0.986666	1.06817	1.14493	1.2167
471	3,4-Diethyl-5-methyloctane	3,4-e-5-m-C8	CCC(CC)C(CC)C(C)CCC	0	0.523304	0.599807	0.625609	0.627479	0.727897	0.823257	0.913749	0.999526	1.07983	1.15563	1.2272
472	3,4-Diethyl-6-methyloctane	3,4-e-6-m-C8	CCC(CC)C(CC)CC(C)CC	0	0.516584	0.596531	0.623408	0.625342	0.728468	0.82551	0.916894	1.00272	1.08328	1.15936	1.23094
473	3,5-Diethyl-2-methyloctane	3,5-e-2-m-C8	CC(C)C(CC)CC(CC)CCC	0	0.515401	0.595037	0.621619	0.623485	0.725772	0.822488	0.913862	0.9996	1.08045	1.15666	1.22813
474	3,5-Diethyl-3-methyloctane	3,5-e-3-m-C8	CCC(CC)(C)CC(CC)CCC	0	0.510455	0.587335	0.6131	0.614959	0.715467	0.811739	0.903226	0.989739	1.07158	1.14861	1.22101
475	3,5-Diethyl-4-methyloctane	3,5-e-4-m-C8	CCC(CC)C(C)C(CC)CCC	0	0.508565	0.589306	0.616399	0.618313	0.722027	0.819228	0.910748	0.996701	1.07749	1.15332	1.22514
476	3,5-Diethyl-5-methyloctane	3,5-e-5-m-C8	CCC(CC)CC(CC)(C)CCC	0	0.508758	0.585648	0.611523	0.613417	0.714508	0.811377	0.903258	0.990121	1.07218	1.14926	1.22174
477	3,6-Diethyl-2-methyloctane	3,6-e-2-m-C8	CC(C)C(CC)CCC(CC)CC	0	0.525699	0.603281	0.629126	0.631041	0.731053	0.826232	0.916503	1.00157	1.08202	1.15775	1.22894
478	3,6-Diethyl-3-methyloctane	3,6-e-3-m-C8	CCC(CC)(C)CCC(CC)CC	0	0.511553	0.587435	0.613007	0.614928	0.715058	0.811246	0.902719	0.988954	1.07065	1.14766	1.21996
479	3,6-Diethyl-4-methyloctane	3,6-e-4-m-C8	CCC(CC)C(C)CC(CC)CC	0	0.520636	0.599403	0.625829	0.627733	0.729701	0.826124	0.917345	1.0031	1.08373	1.15987	1.23128
480	4,4-Diethyl-2-methyloctane	4,4-e-2-m-C8	CC(C)CC(CC)(CC)CCCC	0	0.480243	0.558078	0.584306	0.586137	0.68824	0.785596	0.877544	0.964888	1.047	1.12391	1.19643
481	4,4-Diethyl-3-methyloctane	4,4-e-3-m-C8	CCC(C)C(CC)(CC)CCCC	0	0.508001	0.578759	0.603263	0.60501	0.702859	0.798089	0.88883	0.975448	1.05681	1.133	1.20543
482	4,4-Diethyl-5-methyloctane	4,4-e-5-m-C8	CCCC(CC)(CC)C(C)CCC	0	0.506292	0.577036	0.601635	0.60334	0.701586	0.797126	0.888118	0.974989	1.05645	1.13274	1.20529
483	4,5-Diethyl-2-methyloctane	4,5-e-2-m-C8	CC(C)CC(CC)C(CC)CCC	0	0.508754	0.589292	0.616304	0.618262	0.722086	0.819523	0.911304	0.997412	1.07836	1.15451	1.22616
484	4,5-Diethyl-3-methyloctane	4,5-e-3-m-C8	CCC(C)C(CC)C(CC)CCC	0	0.523304	0.599807	0.625609	0.627479	0.727897	0.823257	0.913749	0.999526	1.07983	1.15563	1.2272
485	4,5-Diethyl-4-methyloctane	4,5-e-4-m-C8	CCCC(CC)(C)C(CC)CCC	0	0.512007	0.585453	0.610724	0.612496	0.712253	0.808211	0.899393	0.986206	1.06781	1.14467	1.21656
486	4,6-Diethyl-2-methyloctane	4,6-e-2-m-C8	CC(C)CC(CC)CC(CC)CC	0	0.510298	0.591319	0.618173	0.620102	0.72334	0.82091	0.913072	0.999191	1.08056	1.15718	1.22883
487	4,6-Diethyl-3-methyloctane	4,6-e-3-m-C8	CCC(C)C(CC)CC(CC)CC	0	0.520636	0.599403	0.625829	0.627733	0.729701	0.826124	0.917345	1.0031	1.08373	1.15987	1.23128
488	5,5-Diethyl-2-methyloctane	5,5-e-2-m-C8	CC(C)CCC(CC)(CC)CCC	0	0.479632	0.556456	0.582586	0.584436	0.686557	0.78414	0.876325	0.963643	1.0457	1.12271	1.19525
489	5,5-Diethyl-3-methyloctane	5,5-e-3-m-C8	CCC(C)CC(CC)(CC)CCC	0	0.486364	0.563595	0.589783	0.591548	0.693348	0.790621	0.882422	0.969735	1.05156	1.12851	1.20107
490	5,6-Diethyl-2-methyloctane	5,6-e-2-m-C8	CC(C)CCC(CC)C(CC)CC	0	0.519052	0.597536	0.623811	0.625818	0.727367	0.823267	0.913945	0.999386	1.07992	1.15559	1.22697
491	6,6-Diethyl-2-methyloctane	6,6-e-2-m-C8	CC(C)CCCC(CC)(CC)CC	0	0.483038	0.559866	0.58579	0.587648	0.688789	0.785465	0.877005	0.963721	1.04547	1.12231	1.19465
492	2,2-Dimethyl-4-propyloctane	2,2-m-4-p-C8	CC(C)(C)CC(CCC)CCCC	0	0.512803	0.590641	0.616392	0.61816	0.71796	0.813503	0.904491	0.990828	1.07235	1.14889	1.22121
493	2,3-Dimethyl-4-propyloctane	2,3-m-4-p-C8	CC(C)C(C)C(CCC)CCCC	0	0.516365	0.594646	0.621077	0.62289	0.725009	0.821818	0.913318	0.999397	1.08038	1.15636	1.22833
494	2,4-Dimethyl-4-propyloctane	2,4-m-4-p-C8	CC(C)CC(C)(CCC)CCCC	0	0.508214	0.583555	0.609309	0.611228	0.712845	0.810639	0.903303	0.991011	1.07357	1.15081	1.22368
495	2,5-Dimethyl-4-propyloctane	2,5-m-4-p-C8	CC(C)CC(CCC)C(C)CCC	0	0.520079	0.597276	0.623564	0.625416	0.727725	0.824786	0.916646	1.00315	1.08417	1.1605	1.23236
496	2,6-Dimethyl-4-propyloctane	2,6-m-4-p-C8	CC(C)CC(CCC)CC(C)CC	0	0.517571	0.59643	0.623012	0.624866	0.727745	0.825559	0.917963	1.00455	1.08592	1.16267	1.23469
497	2,7-Dimethyl-4-propyloctane	2,7-m-4-p-C8	CC(C)CC(CCC)CCC(C)C	0	0.520039	0.597435	0.623416	0.625342	0.726644	0.823316	0.915014	1.00121	1.08256	1.1589	1.23072
498	3,3-Dimethyl-4-propyloctane	3,3-m-4-p-C8	CCC(C)(C)C(CCC)CCCC	0	0.523517	0.596724	0.621566	0.623403	0.721763	0.816865	0.907752	0.993954	1.07531	1.15215	1.22443
499	3,4-Dimethyl-4-propyloctane	3,4-m-4-p-C8	CCC(C)C(C)(CCC)CCCC	0	0.510366	0.584242	0.609886	0.611795	0.71345	0.811181	0.903657	0.991365	1.07341	1.15061	1.2231
500	3,5-Dimethyl-4-propyloctane	3,5-m-4-p-C8	CCC(C)C(CCC)C(C)CCC	0	0.534629	0.607791	0.632869	0.634634	0.733536	0.82852	0.91909	1.00526	1.08564	1.16163	1.2334
501	3,6-Dimethyl-4-propyloctane	3,6-m-4-p-C8	CCC(C)C(CCC)CC(C)CC	0	0.527909	0.604515	0.630668	0.632497	0.734106	0.830773	0.922235	1.00845	1.08909	1.16536	1.23714
502	4,5-Dimethyl-4-propyloctane	4,5-m-4-p-C8	CCCC(C)(CCC)C(C)CCC	0	0.508657	0.58252	0.608258	0.610125	0.712177	0.810219	0.902945	0.990906	1.07305	1.15035	1.22297
503	2,2-Dimethyl-5-propyloctane	2,2-m-5-p-C8	CC(C)(C)CCC(CCC)CCC	0	0.512192	0.589018	0.614671	0.616459	0.716277	0.812047	0.903272	0.989583	1.07106	1.14769	1.22003
504	2,3-Dimethyl-5-propyloctane	2,3-m-5-p-C8	CC(C)C(C)CC(CCC)CCC	0	0.526726	0.603021	0.628879	0.63064	0.73141	0.827751	0.919204	1.00533	1.08626	1.16266	1.23433
505	2,4-Dimethyl-5-propyloctane	2,4-m-5-p-C8	CC(C)CC(C)C(CCC)CCC	0	0.520079	0.597276	0.623564	0.625416	0.727725	0.824786	0.916646	1.00315	1.08417	1.1605	1.23236
506	2,5-Dimethyl-5-propyloctane	2,5-m-5-p-C8	CC(C)CCC(C)(CCC)CCC	0	0.507603	0.581932	0.607588	0.609527	0.711163	0.809183	0.902084	0.989766	1.07227	1.14961	1.2225
507	2,6-Dimethyl-5-propyloctane	2,6-m-5-p-C8	CC(C)CCC(CCC)C(C)CC	0	0.530377	0.60552	0.631071	0.632973	0.733005	0.82853	0.919287	1.00512	1.08573	1.16159	1.23317
508	3,3-Dimethyl-5-propyloctane	3,3-m-5-p-C8	CCC(C)(C)CC(CCC)CCC	0	0.518916	0.596364	0.622291	0.624079	0.724894	0.821361	0.913045	0.999881	1.08169	1.15885	1.23145
509	3,4-Dimethyl-5-propyloctane	3,4-m-5-p-C8	CCC(C)C(C)C(CCC)CCC	0	0.519891	0.59729	0.623659	0.625467	0.727665	0.824491	0.916089	1.00243	1.0833	1.15932	1.23134
510	3,5-Dimethyl-5-propyloctane	3,5-m-5-p-C8	CCC(C)CC(C)(CCC)CCC	0	0.514335	0.589072	0.614785	0.616638	0.717954	0.815664	0.908181	0.995858	1.07813	1.15541	1.22832
511	4,4-Dimethyl-5-propyloctane	4,4-m-5-p-C8	CCCC(C)(C)C(CCC)CCC	0	0.520111	0.593314	0.618361	0.620191	0.71953	0.815541	0.907072	0.993877	1.07554	1.15256	1.22503
512	2,2-Dimethyl-3-(1-methylethyl)octane	2,2-m-3-ip-C8	CC(C)(C)C(C(C)C)CCCCC	0	0.51129	0.584513	0.609318	0.611028	0.708529	0.802978	0.893456	0.979228	1.0604	1.13686	1.20983
513	2,3-Dimethyl-3-(1-methylethyl)octane	2,3-m-3-ip-C8	CC(C)C(C)(C(C)C)CCCCC	0	0.497376	0.569308	0.594249	0.596041	0.69508	0.79111	0.883028	0.969568	1.05137	1.12855	1.20177
514	2,4-Dimethyl-3-(1-methylethyl)octane	2,4-m-3-ip-C8	CC(C)C(C(C)C)C(C)CCCC	0	0.503205	0.577584	0.60294	0.604861	0.704197	0.799794	0.890857	0.977184	1.05839	1.13456	1.20698
515	2,5-Dimethyl-3-(1-methylethyl)octane	2,5-m-3-ip-C8	CC(C)C(C(C)C)CC(C)CCC	0	0.515641	0.590284	0.615908	0.617664	0.718026	0.81432	0.905686	0.992004	1.07306	1.14981	1.22208
516	2,6-Dimethyl-3-(1-methylethyl)octane	2,6-m-3-ip-C8	CC(C)C(C(C)C)CCC(C)CC	0	0.525939	0.598528	0.623416	0.62522	0.723307	0.818064	0.908328	0.993978	1.07463	1.1509	1.22289
517	2,7-Dimethyl-3-(1-methylethyl)octane	2,7-m-3-ip-C8	CC(C)C(C(C)C)CCCC(C)C	0	0.519818	0.593012	0.61794	0.61981	0.718198	0.81304	0.903449	0.98913	1.07007	1.1463	1.21825
518	2,2-Dimethyl-4-(1-methylethyl)octane	2,2-m-4-ip-C8	CC(C)(C)CC(C(C)C)CCCC	0	0.501559	0.578346	0.604193	0.605988	0.706358	0.802166	0.893253	0.979667	1.0613	1.13811	1.21072
519	2,3-Dimethyl-4-(1-methylethyl)octane	2,3-m-4-ip-C8	CC(C)C(C)C(C(C)C)CCCC	0	0.509331	0.584781	0.610527	0.612305	0.712858	0.809001	0.900252	0.986445	1.06764	1.14403	1.21642
520	2,4-Dimethyl-4-(1-methylethyl)octane	2,4-m-4-ip-C8	CC(C)CC(C)(C(C)C)CCCC	0	0.498875	0.57318	0.59894	0.600775	0.702205	0.799542	0.89175	0.979563	1.06208	1.13949	1.21221
521	2,5-Dimethyl-4-(1-methylethyl)octane	2,5-m-4-ip-C8	CC(C)CC(C(C)C)C(C)CCC	0	0.513046	0.587411	0.613014	0.614831	0.715573	0.811968	0.903579	0.990194	1.07142	1.14817	1.22046
522	2,6-Dimethyl-4-(1-methylethyl)octane	2,6-m-4-ip-C8	CC(C)CC(C(C)C)CC(C)CC	0	0.506327	0.584135	0.610813	0.612694	0.716144	0.814222	0.906724	0.993387	1.07487	1.1519	1.2242
523	2,7-Dimethyl-4-(1-methylethyl)octane	2,7-m-4-ip-C8	CC(C)CC(C(C)C)CCC(C)C	0	0.508794	0.585141	0.611216	0.61317	0.715043	0.811979	0.903776	0.990054	1.07151	1.14813	1.22023
524	3,3-Dimethyl-4-(1-methylethyl)octane	3,3-m-4-ip-C8	CCC(C)(C)C(C(C)C)CCCC	0	0.515141	0.587314	0.612075	0.613903	0.712205	0.807473	0.898716	0.984956	1.0664	1.14335	1.21667
525	3,4-Dimethyl-4-(1-methylethyl)octane	3,4-m-4-ip-C8	CCC(C)C(C)(C(C)C)CCCC	0	0.500009	0.570779	0.595522	0.597423	0.696708	0.79311	0.885343	0.972101	1.05389	1.13118	1.20459
526	3,5-Dimethyl-4-(1-methylethyl)octane	3,5-m-4-ip-C8	CCC(C)C(C(C)C)C(C)CCC	0	0.506731	0.580228	0.605522	0.607438	0.706852	0.802468	0.893628	0.980222	1.06131	1.13751	1.21
527	3,6-Dimethyl-4-(1-methylethyl)octane	3,6-m-4-ip-C8	CCC(C)C(C(C)C)CC(C)CC	0	0.520876	0.59465	0.620118	0.621912	0.721955	0.817956	0.909169	0.9955	1.07634	1.15302	1.22523
528	4,5-Dimethyl-4-(1-methylethyl)octane	4,5-m-4-ip-C8	CCCC(C)(C(C)C)C(C)CCC	0	0.4983	0.569056	0.593894	0.595753	0.695435	0.792147	0.884632	0.971642	1.05352	1.13093	1.20446
529	2,2-Dimethyl-5-(1-methylethyl)octane	2,2-m-5-ip-C8	CC(C)(C)CCC(C(C)C)CCC	0	0.500948	0.576723	0.602472	0.604287	0.704676	0.80071	0.892034	0.978423	1.06001	1.13692	1.20954
530	2,3-Dimethyl-5-(1-methylethyl)octane	2,3-m-5-ip-C8	CC(C)C(C)CC(C(C)C)CCC	0	0.515482	0.590726	0.616679	0.618468	0.719809	0.816414	0.907965	0.994172	1.07521	1.15189	1.22384
531	2,4-Dimethyl-5-(1-methylethyl)octane	2,4-m-5-ip-C8	CC(C)CC(C)C(C(C)C)CCC	0	0.513046	0.587411	0.613014	0.614831	0.715573	0.811968	0.903579	0.990194	1.07142	1.14817	1.22046
532	2,5-Dimethyl-5-(1-methylethyl)octane	2,5-m-5-ip-C8	CC(C)CCC(C)(C(C)C)CCC	0	0.498264	0.571558	0.597219	0.599074	0.700523	0.798086	0.890531	0.978318	1.06079	1.13829	1.21103
533	2,6-Dimethyl-5-(1-methylethyl)octane	2,6-m-5-ip-C8	CC(C)CCC(C(C)C)C(C)CC	0	0.523344	0.595656	0.620522	0.622388	0.720854	0.815713	0.90622	0.992168	1.07298	1.14925	1.22126
534	3,3-Dimethyl-5-(1-methylethyl)octane	3,3-m-5-ip-C8	CCC(C)(C)CC(C(C)C)CCC	0	0.507672	0.58407	0.610091	0.611908	0.713293	0.810024	0.901806	0.98872	1.07063	1.14807	1.22096
535	3,4-Dimethyl-5-(1-methylethyl)octane	3,4-m-5-ip-C8	CCC(C)C(C)C(C(C)C)CCC	0	0.512857	0.587425	0.613109	0.614882	0.715513	0.811674	0.903023	0.989483	1.07055	1.14698	1.21944
536	3,5-Dimethyl-5-(1-methylethyl)octane	3,5-m-5-ip-C8	CCC(C)CC(C)(C(C)C)CCC	0	0.504996	0.578697	0.604416	0.606185	0.707314	0.804567	0.896628	0.98441	1.06664	1.14409	1.21685
537	4,4-Dimethyl-5-(1-methylethyl)octane	4,4-m-5-ip-C8	CCCC(C)(C)C(C(C)C)CCC	0	0.511735	0.583905	0.60887	0.610691	0.709972	0.806148	0.898037	0.984878	1.06663	1.14375	1.21727
538	3-Ethyl-4-propyloctane	3-e-4-p-C8	CCC(CC)C(CCC)CCCC	0	0.526811	0.607027	0.633576	0.635487	0.737393	0.8334	0.924044	1.00944	1.08966	1.16501	1.23609
539	4-Ethyl-4-propyloctane	4-e-4-p-C8	CCCC(CC)(CCC)CCCC	0	0.485695	0.564259	0.590774	0.592562	0.695623	0.793911	0.886457	0.974079	1.05604	1.13279	1.2051
540	4-Ethyl-5-propyloctane	4-e-5-p-C8	CCCC(CC)C(CCC)CCC	0	0.525102	0.605305	0.631948	0.633817	0.73612	0.832438	0.923333	1.00898	1.0893	1.16476	1.23595
541	3-Ethyl-5-propyloctane	3-e-5-p-C8	CCC(CC)CC(CCC)CCC	0	0.526646	0.607332	0.633818	0.635657	0.737373	0.833825	0.925101	1.01076	1.09151	1.16743	1.23862
542	3-Ethyl-4-(1-methylethyl)octane	3-e-4-ip-C8	CCC(CC)C(C(C)C)CCCC	0	0.519778	0.597163	0.623027	0.624902	0.725242	0.820583	0.910978	0.996489	1.07692	1.15268	1.22419
543	4-Ethyl-4-(1-methylethyl)octane	4-e-4-ip-C8	CCCC(CC)(C(C)C)CCCC	0	0.501962	0.573878	0.598785	0.600416	0.698998	0.794764	0.885835	0.972837	1.05453	1.13076	1.20321
544	4-Ethyl-5-(1-methylethyl)octane	4-e-5-ip-C8	CCCC(CC)C(C(C)C)CCC	0	0.518069	0.59544	0.621399	0.623232	0.723969	0.819621	0.910266	0.996029	1.07655	1.15242	1.22405
545	3-Ethyl-5-(1-methylethyl)octane	3-e-5-ip-C8	CCC(CC)CC(C(C)C)CCC	0	0.515401	0.595037	0.621619	0.623485	0.725772	0.822488	0.913862	0.9996	1.08045	1.15666	1.22813
546	2-Methyl-4-(1-methylpropyl)octane	2-m-4-sb-C8	CC(C)CC(C(C)CC)CCCC	0	0.521788	0.598998	0.625192	0.627086	0.728998	0.825748	0.917357	1.0036	1.08453	1.16076	1.2325
547	3-Methyl-4-(1-methylpropyl)octane	3-m-4-sb-C8	CCC(C)C(C(C)CC)CCCC	0	0.536338	0.609513	0.634497	0.636304	0.734809	0.829482	0.919802	1.00572	1.08601	1.16188	1.23353
548	2-Methyl-4-(2-methylpropyl)octane	2-m-4-ib-C8	CC(C)CC(CC(C)C)CCCC	0	0.51145	0.590913	0.617536	0.619455	0.722637	0.820534	0.913085	0.9997	1.08136	1.15807	1.23005
549	4-(1,1-Dimethylethyl)-2-methyloctane	4-tb-2-m-C8	CC(C)CC(C(C)(C)C)CCCC	0	0.501608	0.576187	0.601536	0.603303	0.70278	0.798493	0.889751	0.976198	1.05799	1.13516	1.20766
550	4-(1,1-Dimethylethyl)-3-methyloctane	4-tb-3-m-C8	CCC(C)C(C(C)(C)C)CCCC	0	0.514815	0.587157	0.6119	0.613605	0.711184	0.805652	0.896227	0.982265	1.06331	1.13981	1.21284
551	4-(1,1-Dimethylethyl)-4-methyloctane	4-tb-4-m-C8	CCCC(C(C)(C)C)(C)CCCC	0	0.489556	0.560354	0.585127	0.586915	0.6854	0.781543	0.873493	0.960943	1.04344	1.12091	1.19484
552	4-(1,1-Dimethylethyl)-5-methyloctane	4-tb-5-m-C8	CCCC(C(C)(C)C)C(C)CCC	0	0.513106	0.585435	0.610272	0.611935	0.709911	0.804689	0.895515	0.981806	1.06295	1.13956	1.21271
553	5-(1,1-Dimethylethyl)-2-methyloctane	5-tb-2-m-C8	CC(C)CCC(C(C)(C)C)CCC	0	0.510197	0.582709	0.607415	0.609189	0.706788	0.801275	0.89168	0.977713	1.05919	1.13599	1.20833
554	5-(1,1-Dimethylethyl)-3-methyloctane	5-tb-3-m-C8	CCC(C)CC(C(C)(C)C)CCC	0	0.507729	0.581704	0.607012	0.608713	0.707888	0.803517	0.894629	0.981045	1.06255	1.13976	1.2123
555	2,2,3,3,4,4-Hexamethylheptane	2,2,3,3,4,4-m-C7	CC(C)(C)C(C)(C)C(C)(C)CCC	0	0.455756	0.529346	0.555114	0.556985	0.659219	0.757964	0.852319	0.941772	1.02653	1.10618	1.18187
556	2,2,3,3,4,5-Hexamethylheptane	2,2,3,3,4,5-m-C7	CC(C)(C)C(C)(C)C(C)C(C)CC	0	0.474674	0.545773	0.570878	0.572631	0.672357	0.768924	0.861621	0.949748	1.03289	1.11101	1.18578
557	2,2,3,3,4,6-Hexamethylheptane	2,2,3,3,4,6-m-C7	CC(C)(C)C(C)(C)C(C)CC(C)C	0	0.462645	0.535809	0.561473	0.563387	0.665437	0.763695	0.857508	0.946064	1.02985	1.10877	1.18348
558	2,2,3,3,5,5-Hexamethylheptane	2,2,3,3,5,5-m-C7	CC(C)(C)C(C)(C)CC(C)(C)CC	0	0.455476	0.530998	0.557059	0.559051	0.661675	0.760419	0.854407	0.943363	1.02755	1.10755	1.18341
559	2,2,3,3,5,6-Hexamethylheptane	2,2,3,3,5,6-m-C7	CC(C)(C)C(C)(C)CC(C)C(C)C	0	0.476783	0.548314	0.573506	0.575313	0.675458	0.772365	0.864922	0.952945	1.03615	1.11487	1.18937
560	2,2,3,3,6,6-Hexamethylheptane	2,2,3,3,6,6-m-C7	CC(C)(C)C(C)(C)CCC(C)(C)C	0	0.453049	0.526167	0.551698	0.553545	0.654634	0.752423	0.845842	0.934436	1.01845	1.09787	1.1732
561	2,2,3,4,4,5-Hexamethylheptane	2,2,3,4,4,5-m-C7	CC(C)(C)C(C)C(C)(C)C(C)CC	0	0.452068	0.526768	0.552697	0.55482	0.657491	0.75616	0.849895	0.938287	1.02185	1.10102	1.17614
562	2,2,3,4,4,6-Hexamethylheptane	2,2,3,4,4,6-m-C7	CC(C)(C)C(C)C(C)(C)CC(C)C	0	0.465425	0.538854	0.564201	0.566281	0.667111	0.764501	0.857498	0.945586	1.029	1.10805	1.18297
563	2,2,3,4,5,5-Hexamethylheptane	2,2,3,4,5,5-m-C7	CC(C)(C)C(C)C(C)C(C)(C)CC	0	0.478357	0.549619	0.574762	0.576515	0.676174	0.772752	0.8653	0.953222	1.03609	1.11432	1.18965
564	2,2,3,4,5,6-Hexamethylheptane	2,2,3,4,5,6-m-C7	CC(C)(C)C(C)C(C)C(C)C(C)C	0	0.471966	0.54682	0.573113	0.574792	0.677195	0.775074	0.868019	0.955685	1.03841	1.11607	1.19074
565	2,2,3,4,6,6-Hexamethylheptane	2,2,3,4,6,6-m-C7	CC(C)(C)C(C)C(C)CC(C)(C)C	0	0.478932	0.550885	0.575989	0.577642	0.676566	0.772267	0.864021	0.951732	1.03442	1.11247	1.18709
566	2,2,3,5,5,6-Hexamethylheptane	2,2,3,5,5,6-m-C7	CC(C)(C)C(C)CC(C)(C)C(C)C	0	0.47968	0.55115	0.576255	0.578122	0.678138	0.775022	0.867542	0.95559	1.03875	1.11768	1.19224
567	2,2,3,5,6,6-Hexamethylheptane	2,2,3,5,6,6-m-C7	CC(C)(C)C(C)CC(C)C(C)(C)C	0	0.470959	0.543362	0.568748	0.570584	0.671359	0.768651	0.861416	0.949254	1.03217	1.11114	1.18563
568	2,2,4,4,5,5-Hexamethylheptane	2,2,4,4,5,5-m-C7	CC(C)(C)CC(C)(C)C(C)(C)CC	0	0.451891	0.526771	0.552747	0.554781	0.657437	0.756206	0.850173	0.939191	1.02348	1.10318	1.17898
569	2,2,4,4,5,6-Hexamethylheptane	2,2,4,4,5,6-m-C7	CC(C)(C)CC(C)(C)C(C)C(C)C	0	0.473264	0.54684	0.572329	0.574283	0.675051	0.772408	0.865336	0.953434	1.03658	1.11519	1.19044
570	2,2,4,4,6,6-Hexamethylheptane	2,2,4,4,6,6-m-C7	CC(C)(C)CC(C)(C)CC(C)(C)C	0	0.452532	0.530791	0.557109	0.559147	0.661661	0.759978	0.853542	0.942361	1.02632	1.10602	1.18193
571	2,2,4,5,5,6-Hexamethylheptane	2,2,4,5,5,6-m-C7	CC(C)(C)CC(C)C(C)(C)C(C)C	0	0.462267	0.536622	0.562587	0.564475	0.666805	0.765068	0.858432	0.947084	1.0308	1.10974	1.18457
572	2,3,3,4,4,5-Hexamethylheptane	2,3,3,4,4,5-m-C7	CC(C)C(C)(C)C(C)(C)C(C)CC	0	0.472891	0.543616	0.568748	0.570628	0.671261	0.768726	0.86211	0.950762	1.03465	1.11315	1.18758
573	2,3,3,4,4,6-Hexamethylheptane	2,3,3,4,4,6-m-C7	CC(C)C(C)(C)C(C)(C)CC(C)C	0	0.470043	0.542292	0.56781	0.5697	0.671236	0.769216	0.862694	0.951551	1.03568	1.11441	1.18905
574	2,3,3,4,5,5-Hexamethylheptane	2,3,3,4,5,5-m-C7	CC(C)C(C)(C)C(C)C(C)(C)CC	0	0.453285	0.528098	0.554181	0.556313	0.659539	0.758655	0.852841	0.941481	1.02534	1.10487	1.18016
575	2,3,3,4,5,6-Hexamethylheptane	2,3,3,4,5,6-m-C7	CC(C)C(C)(C)C(C)C(C)C(C)C	0	0.467519	0.542507	0.569021	0.570819	0.674414	0.773398	0.867099	0.955433	1.03871	1.11677	1.19154
576	2,3,3,5,5,6-Hexamethylheptane	2,3,3,5,5,6-m-C7	CC(C)C(C)(C)CC(C)(C)C(C)C	0	0.474904	0.548278	0.573904	0.575957	0.67765	0.775837	0.869313	0.957796	1.04131	1.12071	1.19578
577	2,3,4,4,5,5-Hexamethylheptane	2,3,4,4,5,5-m-C7	CC(C)C(C)C(C)(C)C(C)(C)CC	0	0.473676	0.544626	0.569882	0.571704	0.672398	0.769896	0.863169	0.951591	1.03524	1.11365	1.18857
578	2,3,4,4,5,6-Hexamethylheptane	2,3,4,4,5,6-m-C7	CC(C)C(C)C(C)(C)C(C)C(C)C	0	0.478844	0.551284	0.577023	0.578816	0.680367	0.778247	0.871312	0.959325	1.04222	1.11988	1.19467
579	3,3,4,4,5,5-Hexamethylheptane	3,3,4,4,5,5-m-C7	CCC(C)(C)C(C)(C)C(C)(C)CC	0	0.46169	0.534252	0.559905	0.561848	0.664148	0.762934	0.857318	0.94673	1.03156	1.11137	1.18707
580	3-Ethyl-2,2,3,4-tetramethylheptane	3-e-2,2,3,4-m-C7	CC(C)(C)C(CC)(C)C(C)CCC	0	0.473594	0.544613	0.569243	0.571043	0.668729	0.763151	0.85336	0.938861	1.01962	1.09605	1.16853
581	3-Ethyl-2,2,3,5-tetramethylheptane	3-e-2,2,3,5-m-C7	CC(C)(C)C(CC)(C)CC(C)CC	0	0.490225	0.55969	0.584136	0.5859	0.683124	0.778253	0.869458	0.956599	1.03896	1.11662	1.19081
582	3-Ethyl-2,2,3,6-tetramethylheptane	3-e-2,2,3,6-m-C7	CC(C)(C)C(CC)(C)CCC(C)C	0	0.483494	0.552551	0.576939	0.578789	0.676333	0.771772	0.863361	0.950507	1.0331	1.11083	1.18499
583	3-Ethyl-2,2,4,4-tetramethylheptane	3-e-2,2,4,4-m-C7	CC(C)(C)C(CC)C(C)(C)CCC	0	0.476075	0.547081	0.571464	0.573281	0.669493	0.762504	0.85131	0.935629	1.01534	1.09083	1.1624
584	3-Ethyl-2,2,4,5-tetramethylheptane	3-e-2,2,4,5-m-C7	CC(C)(C)C(CC)C(C)C(C)CC	0	0.49657	0.569436	0.594722	0.596431	0.695818	0.79148	0.88293	0.969526	1.05113	1.12812	1.2019
585	3-Ethyl-2,2,4,6-tetramethylheptane	3-e-2,2,4,6-m-C7	CC(C)(C)C(CC)C(C)CC(C)C	0	0.496758	0.569422	0.594627	0.59638	0.695877	0.791774	0.883486	0.970237	1.052	1.12931	1.20292
586	3-Ethyl-2,2,5,5-tetramethylheptane	3-e-2,2,5,5-m-C7	CC(C)(C)C(CC)CC(C)(C)CC	0	0.492727	0.565626	0.590645	0.592372	0.691003	0.786404	0.877682	0.96481	1.04737	1.12568	1.19927
587	3-Ethyl-2,2,5,6-tetramethylheptane	3-e-2,2,5,6-m-C7	CC(C)(C)C(CC)CC(C)C(C)C	0	0.500537	0.572282	0.597233	0.598932	0.69752	0.792794	0.883841	0.970262	1.05195	1.12949	1.20216
588	3-Ethyl-2,2,6,6-tetramethylheptane	3-e-2,2,6,6-m-C7	CC(C)(C)C(CC)CCC(C)(C)C	0	0.486003	0.558279	0.583026	0.584751	0.682386	0.77709	0.86791	0.954513	1.03674	1.11452	1.18785
589	3-Ethyl-2,3,4,4-tetramethylheptane	3-e-2,3,4,4-m-C7	CC(C)C(CC)(C)C(C)(C)CCC	0	0.471793	0.542952	0.567979	0.569768	0.668838	0.764435	0.855397	0.94159	1.02296	1.09967	1.17225
590	3-Ethyl-2,3,4,5-tetramethylheptane	3-e-2,3,4,5-m-C7	CC(C)C(CC)(C)C(C)C(C)CC	0	0.495678	0.564695	0.589231	0.590985	0.689281	0.784823	0.876683	0.963376	1.04503	1.12226	1.19624
591	3-Ethyl-2,3,4,6-tetramethylheptane	3-e-2,3,4,6-m-C7	CC(C)C(CC)(C)C(C)CC(C)C	0	0.483649	0.554731	0.579826	0.581741	0.682361	0.779594	0.872571	0.959692	1.04198	1.12002	1.19394
592	3-Ethyl-2,3,5,5-tetramethylheptane	3-e-2,3,5,5-m-C7	CC(C)C(CC)(C)CC(C)(C)CC	0	0.478193	0.553647	0.579768	0.581684	0.684122	0.78226	0.875293	0.963663	1.04685	1.12584	1.20003
593	3-Ethyl-2,3,5,6-tetramethylheptane	3-e-2,3,5,6-m-C7	CC(C)C(CC)(C)CC(C)C(C)C	0	0.4995	0.570962	0.596215	0.597946	0.697905	0.794206	0.885808	0.973245	1.05545	1.13317	1.20598
594	3-Ethyl-2,4,4,5-tetramethylheptane	3-e-2,4,4,5-m-C7	CC(C)C(CC)C(C)(C)C(C)CC	0	0.49123	0.56395	0.589322	0.591263	0.692009	0.78913	0.881554	0.96877	1.05103	1.1285	1.2025
595	3-Ethyl-2,4,4,6-tetramethylheptane	3-e-2,4,4,6-m-C7	CC(C)C(CC)C(C)(C)CC(C)C	0	0.504587	0.576036	0.600826	0.602723	0.701629	0.797471	0.889157	0.976069	1.05819	1.13553	1.20933
596	3-Ethyl-2,4,5,5-tetramethylheptane	3-e-2,4,5,5-m-C7	CC(C)C(CC)C(C)C(C)(C)CC	0	0.497476	0.569859	0.594998	0.596854	0.69647	0.792506	0.884236	0.971244	1.05313	1.13057	1.20439
597	3-Ethyl-2,4,5,6-tetramethylheptane	3-e-2,4,5,6-m-C7	CC(C)C(CC)C(C)C(C)C(C)C	0	0.491086	0.56706	0.593349	0.59513	0.697491	0.794828	0.886955	0.973706	1.05546	1.13233	1.20548
598	3-Ethyl-3,4,4,5-tetramethylheptane	3-e-3,4,4,5-m-C7	CCC(CC)(C)C(C)(C)C(C)CC	0	0.489481	0.556995	0.581184	0.583068	0.680738	0.776382	0.868317	0.955842	1.03863	1.11636	1.19051
599	3-Ethyl-3,4,5,5-tetramethylheptane	3-e-3,4,5,5-m-C7	CCC(CC)(C)C(C)C(C)(C)CC	0	0.471726	0.545072	0.570571	0.572641	0.674086	0.771669	0.864639	0.95253	1.0355	1.11448	1.18869
600	4-Ethyl-2,2,3,3-tetramethylheptane	4-e-2,2,3,3-m-C7	CC(C)(C)C(C)(C)C(CC)CCC	0	0.480647	0.553067	0.578008	0.579771	0.678587	0.774241	0.866017	0.953315	1.03615	1.114	1.18759
601	4-Ethyl-2,2,3,4-tetramethylheptane	4-e-2,2,3,4-m-C7	CC(C)(C)C(C)C(CC)(C)CCC	0	0.464469	0.538861	0.564609	0.566554	0.668177	0.765849	0.858699	0.946724	1.02972	1.10839	1.18244
602	4-Ethyl-2,2,3,5-tetramethylheptane	4-e-2,2,3,5-m-C7	CC(C)(C)C(C)C(CC)C(C)CC	0	0.497151	0.569702	0.594823	0.596556	0.695449	0.790685	0.881746	0.968553	1.05004	1.12704	1.20056
603	4-Ethyl-2,2,3,6-tetramethylheptane	4-e-2,2,3,6-m-C7	CC(C)(C)C(C)C(CC)CC(C)C	0	0.482601	0.559187	0.585518	0.587338	0.689638	0.786951	0.879301	0.966439	1.04856	1.12591	1.19952
604	4-Ethyl-2,2,4,5-tetramethylheptane	4-e-2,2,4,5-m-C7	CC(C)(C)CC(CC)(C)C(C)CC	0	0.474713	0.549394	0.575143	0.577147	0.678816	0.776401	0.869055	0.957144	1.04003	1.11852	1.19261
605	4-Ethyl-2,2,4,6-tetramethylheptane	4-e-2,2,4,6-m-C7	CC(C)(C)CC(CC)(C)CC(C)C	0	0.472562	0.548707	0.574566	0.57658	0.678211	0.775859	0.868701	0.956791	1.04019	1.11873	1.19319
606	4-Ethyl-2,2,5,5-tetramethylheptane	4-e-2,2,5,5-m-C7	CC(C)(C)CC(CC)C(C)(C)CC	0	0.490465	0.562703	0.587504	0.589328	0.687746	0.783041	0.874389	0.961486	1.04405	1.12221	1.19588
607	4-Ethyl-2,2,5,6-tetramethylheptane	4-e-2,2,5,6-m-C7	CC(C)(C)CC(CC)C(C)C(C)C	0	0.483313	0.560625	0.587015	0.588814	0.690992	0.787993	0.879956	0.966928	1.04913	1.12642	1.19978
608	4-Ethyl-2,2,6,6-tetramethylheptane	4-e-2,2,6,6-m-C7	CC(C)(C)CC(CC)CC(C)(C)C	0	0.479752	0.55662	0.58233	0.584084	0.683942	0.779678	0.871129	0.958359	1.0411	1.11894	1.19266
609	4-Ethyl-2,3,3,4-tetramethylheptane	4-e-2,3,3,4-m-C7	CC(C)C(C)(C)C(CC)(C)CCC	0	0.483442	0.552114	0.576706	0.578473	0.676877	0.773058	0.865322	0.953231	1.03634	1.11413	1.18828
610	4-Ethyl-2,3,3,5-tetramethylheptane	4-e-2,3,3,5-m-C7	CC(C)C(C)(C)C(CC)C(C)CC	0	0.492122	0.565123	0.590631	0.592458	0.693036	0.789803	0.88201	0.969274	1.05143	1.12881	1.2027
611	4-Ethyl-2,3,3,6-tetramethylheptane	4-e-2,3,3,6-m-C7	CC(C)C(C)(C)C(CC)CC(C)C	0	0.478915	0.554153	0.580266	0.582155	0.684632	0.782644	0.875534	0.963207	1.0461	1.12415	1.19751
612	4-Ethyl-2,3,4,5-tetramethylheptane	4-e-2,3,4,5-m-C7	CC(C)C(C)C(CC)(C)C(C)CC	0	0.494785	0.563522	0.587922	0.58979	0.688254	0.78415	0.876228	0.962873	1.04463	1.12194	1.19605
613	4-Ethyl-2,3,4,6-tetramethylheptane	4-e-2,3,4,6-m-C7	CC(C)C(C)C(CC)(C)CC(C)C	0	0.493651	0.565924	0.59134	0.593141	0.693751	0.790582	0.882634	0.970334	1.05283	1.13025	1.20367
614	4-Ethyl-2,3,5,5-tetramethylheptane	4-e-2,3,5,5-m-C7	CC(C)C(C)C(CC)C(C)(C)CC	0	0.496895	0.569594	0.594897	0.596729	0.696838	0.793301	0.88542	0.972217	1.05423	1.13165	1.20572
615	4-Ethyl-2,3,5,6-tetramethylheptane	4-e-2,3,5,6-m-C7	CC(C)C(C)C(CC)C(C)C(C)C	0	0.491086	0.56706	0.593349	0.59513	0.697491	0.794828	0.886955	0.973706	1.05546	1.13233	1.20548
616	4-Ethyl-2,4,5,5-tetramethylheptane	4-e-2,4,5,5-m-C7	CC(C)CC(CC)(C)C(C)(C)CC	0	0.486633	0.55567	0.580246	0.58214	0.680712	0.776873	0.8689	0.956632	1.03966	1.11762	1.19198
617	4-Ethyl-3,3,4,5-tetramethylheptane	4-e-3,3,4,5-m-C7	CCC(C)(C)C(CC)(C)C(C)CC	0	0.477832	0.547833	0.572457	0.574363	0.672699	0.767759	0.858391	0.944201	1.02524	1.1019	1.17447
618	4-Ethyl-3,3,5,5-tetramethylheptane	4-e-3,3,5,5-m-C7	CCC(C)(C)C(CC)C(C)(C)CC	0	0.483332	0.553292	0.577425	0.579368	0.675401	0.768323	0.85725	0.941435	1.02111	1.09691	1.16864
619	5-Ethyl-2,2,3,3-tetramethylheptane	5-e-2,2,3,3-m-C7	CC(C)(C)C(C)(C)CC(CC)CC	0	0.476702	0.552625	0.578445	0.58033	0.681421	0.778439	0.870819	0.958373	1.04139	1.11965	1.19366
620	5-Ethyl-2,2,3,4-tetramethylheptane	5-e-2,2,3,4-m-C7	CC(C)(C)C(C)C(C)C(CC)CC	0	0.482413	0.559201	0.585613	0.587389	0.689579	0.786656	0.878745	0.965728	1.04769	1.12472	1.1985
621	5-Ethyl-2,2,3,5-tetramethylheptane	5-e-2,2,3,5-m-C7	CC(C)(C)C(C)CC(CC)(C)CC	0	0.482611	0.555351	0.580565	0.582423	0.68246	0.779152	0.871384	0.958986	1.04191	1.12046	1.19451
622	5-Ethyl-2,2,3,6-tetramethylheptane	5-e-2,2,3,6-m-C7	CC(C)(C)C(C)CC(CC)C(C)C	0	0.487558	0.563052	0.589084	0.590949	0.692765	0.789901	0.88202	0.968847	1.05079	1.12851	1.20164
623	5-Ethyl-2,2,4,4-tetramethylheptane	5-e-2,2,4,4-m-C7	CC(C)(C)CC(C)(C)C(CC)CC	0	0.484472	0.558501	0.583669	0.58567	0.68521	0.781361	0.873214	0.960497	1.04312	1.12138	1.1954
624	5-Ethyl-2,2,4,5-tetramethylheptane	5-e-2,2,4,5-m-C7	CC(C)(C)CC(C)C(CC)(C)CC	0	0.480707	0.553596	0.578978	0.580804	0.681352	0.778081	0.87023	0.958133	1.04097	1.11934	1.19309
625	5-Ethyl-2,2,4,6-tetramethylheptane	5-e-2,2,4,6-m-C7	CC(C)(C)CC(C)C(CC)C(C)C	0	0.498051	0.571126	0.596225	0.59798	0.696863	0.792022	0.882957	0.969753	1.05147	1.12873	1.20183
626	5-Ethyl-2,2,5,6-tetramethylheptane	5-e-2,2,5,6-m-C7	CC(C)(C)CCC(CC)(C)C(C)C	0	0.475767	0.548815	0.574407	0.576178	0.677081	0.774264	0.866728	0.954736	1.03775	1.11617	1.18982
627	5-Ethyl-2,3,3,4-tetramethylheptane	5-e-2,3,3,4-m-C7	CC(C)C(C)(C)C(C)C(CC)CC	0	0.477965	0.554888	0.581521	0.583416	0.686797	0.78498	0.877825	0.965476	1.04799	1.12542	1.1993
628	5-Ethyl-2,3,3,5-tetramethylheptane	5-e-2,3,3,5-m-C7	CC(C)C(C)(C)CC(CC)(C)CC	0	0.477835	0.552478	0.578214	0.580258	0.681972	0.779967	0.873154	0.961192	1.04447	1.12349	1.19805
629	5-Ethyl-2,3,3,6-tetramethylheptane	5-e-2,3,3,6-m-C7	CC(C)C(C)(C)CC(CC)C(C)C	0	0.496279	0.57084	0.596591	0.598487	0.699544	0.796272	0.888146	0.975183	1.05737	1.13505	1.20824
630	5-Ethyl-2,3,4,4-tetramethylheptane	5-e-2,3,4,4-m-C7	CC(C)C(C)C(C)(C)C(CC)CC	0	0.490052	0.562944	0.588362	0.590204	0.690525	0.7872	0.879191	0.966388	1.04875	1.12608	1.19963
631	5-Ethyl-2,3,4,5-tetramethylheptane	5-e-2,3,4,5-m-C7	CC(C)C(C)C(C)C(CC)(C)CC	0	0.485959	0.559481	0.585412	0.587147	0.688961	0.786411	0.878897	0.966482	1.04887	1.12637	1.20006
632	5-Ethyl-2,4,4,5-tetramethylheptane	5-e-2,4,4,5-m-C7	CC(C)CC(C)(C)C(CC)(C)CC	0	0.486633	0.55567	0.580246	0.58214	0.680712	0.776873	0.8689	0.956632	1.03966	1.11762	1.19198
633	5-Ethyl-3,3,4,4-tetramethylheptane	5-e-3,3,4,4-m-C7	CCC(C)(C)C(C)(C)C(CC)CC	0	0.484884	0.556286	0.581222	0.583091	0.682557	0.778848	0.871048	0.958654	1.04177	1.11985	1.19353
634	3,3-Diethyl-2,2-dimethylheptane	3,3-e-2,2-m-C7	CC(C)(C)C(CC)(CC)CCCC	0	0.487564	0.556406	0.58059	0.582329	0.678678	0.772916	0.863283	0.949339	1.03067	1.10733	1.18034
635	3,3-Diethyl-2,4-dimethylheptane	3,3-e-2,4-m-C7	CC(C)C(CC)(CC)C(C)CCC	0	0.491342	0.559791	0.58387	0.585597	0.681408	0.774092	0.862436	0.946229	1.02504	1.09959	1.16988
636	3,3-Diethyl-2,5-dimethylheptane	3,3-e-2,5-m-C7	CC(C)C(CC)(CC)CC(C)CC	0	0.502631	0.573214	0.597794	0.599401	0.696722	0.791474	0.881801	0.968493	1.05004	1.12648	1.19918
637	3,3-Diethyl-2,6-dimethylheptane	3,3-e-2,6-m-C7	CC(C)C(CC)(CC)CCC(C)C	0	0.495899	0.566074	0.590597	0.592289	0.689931	0.784994	0.875704	0.962401	1.04419	1.12068	1.19335
638	3,3-Diethyl-4,4-dimethylheptane	3,3-e-4,4-m-C7	CCC(CC)(CC)C(C)(C)CCC	0	0.490093	0.557902	0.582177	0.58398	0.681374	0.776561	0.867602	0.954219	1.03593	1.11292	1.18614
639	3,3-Diethyl-4,5-dimethylheptane	3,3-e-4,5-m-C7	CCC(CC)(CC)C(C)C(C)CC	0	0.503669	0.572675	0.596972	0.598572	0.695432	0.789802	0.88017	0.966724	1.04796	1.12407	1.19708
640	3,3-Diethyl-5,5-dimethylheptane	3,3-e-5,5-m-C7	CCC(CC)(CC)CC(C)(C)CC	0	0.459561	0.538545	0.565134	0.567046	0.670156	0.768314	0.861088	0.948989	1.03176	1.11027	1.18424
641	3,4-Diethyl-2,2-dimethylheptane	3,4-e-2,2-m-C7	CC(C)(C)C(CC)C(CC)CCC	0	0.501781	0.577451	0.603012	0.604781	0.704273	0.799426	0.890173	0.976072	1.05714	1.13356	1.20651
642	3,4-Diethyl-2,3-dimethylheptane	3,4-e-2,3-m-C7	CC(C)C(CC)(C)C(CC)CCC	0	0.50165	0.571989	0.596361	0.598125	0.695511	0.79014	0.881079	0.966943	1.04828	1.12525	1.19805
643	3,4-Diethyl-2,4-dimethylheptane	3,4-e-2,4-m-C7	CC(C)C(CC)C(CC)(C)CCC	0	0.503631	0.576043	0.601234	0.602996	0.702695	0.798819	0.890358	0.977208	1.05891	1.13587	1.2088
644	3,4-Diethyl-2,5-dimethylheptane	3,4-e-2,5-m-C7	CC(C)C(CC)C(CC)C(C)CC	0	0.51627	0.589942	0.615059	0.616894	0.715746	0.810439	0.900682	0.986574	1.06708	1.14329	1.2153
645	3,4-Diethyl-2,6-dimethylheptane	3,4-e-2,6-m-C7	CC(C)C(CC)C(CC)CC(C)C	0	0.501721	0.579427	0.605754	0.607677	0.709935	0.806705	0.898237	0.984461	1.06561	1.14217	1.21426
646	3,4-Diethyl-3,4-dimethylheptane	3,4-e-3,4-m-C7	CCC(CC)(C)C(CC)(C)CCC	0	0.500031	0.565493	0.589142	0.590914	0.686354	0.780715	0.871529	0.958312	1.04031	1.11733	1.19121
647	3,4-Diethyl-3,5-dimethylheptane	3,4-e-3,5-m-C7	CCC(CC)(C)C(CC)C(C)CC	0	0.510563	0.582097	0.607021	0.608786	0.707583	0.802817	0.893808	0.980323	1.06159	1.13842	1.21122
648	3,4-Diethyl-4,5-dimethylheptane	3,4-e-4,5-m-C7	CCC(CC)C(CC)(C)C(C)CC	0	0.505993	0.575183	0.599262	0.601177	0.698413	0.793102	0.884106	0.969936	1.05116	1.12814	1.201
649	3,5-Diethyl-2,2-dimethylheptane	3,5-e-2,2-m-C7	CC(C)(C)C(CC)CC(CC)CC	0	0.500456	0.576593	0.602173	0.603949	0.703483	0.798868	0.889738	0.97569	1.05719	1.13427	1.20645
650	3,5-Diethyl-2,3-dimethylheptane	3,5-e-2,3-m-C7	CC(C)C(CC)(C)CC(CC)CC	0	0.499419	0.575273	0.601154	0.602964	0.703868	0.80028	0.891705	0.978673	1.06069	1.13794	1.21027
651	3,5-Diethyl-2,4-dimethylheptane	3,5-e-2,4-m-C7	CC(C)C(CC)C(C)C(CC)CC	0	0.501532	0.579442	0.605849	0.607728	0.709875	0.806411	0.897681	0.983749	1.06474	1.14098	1.21324
652	3,5-Diethyl-2,5-dimethylheptane	3,5-e-2,5-m-C7	CC(C)C(CC)CC(CC)(C)CC	0	0.49921	0.57504	0.6009	0.602788	0.703866	0.800402	0.891988	0.978579	1.06053	1.13783	1.21052
653	3,5-Diethyl-2,6-dimethylheptane	3,5-e-2,6-m-C7	CC(C)C(CC)CC(CC)C(C)C	0	0.504157	0.582742	0.609419	0.611314	0.714171	0.811151	0.902624	0.988439	1.0694	1.14589	1.21765
654	3,5-Diethyl-3,4-dimethylheptane	3,5-e-3,4-m-C7	CCC(CC)(C)C(C)C(CC)CC	0	0.496406	0.571862	0.597912	0.599744	0.701344	0.797994	0.889623	0.976525	1.05815	1.13502	1.20783
655	3,5-Diethyl-3,5-dimethylheptane	3,5-e-3,5-m-C7	CCC(CC)(C)CC(CC)(C)CC	0	0.480767	0.556679	0.582523	0.584559	0.686295	0.784097	0.876995	0.964589	1.04763	1.12627	1.20033
656	3,5-Diethyl-4,4-dimethylheptane	3,5-e-4,4-m-C7	CCC(CC)C(C)(C)C(CC)CC	0	0.50126	0.574605	0.599702	0.601592	0.700684	0.796152	0.887069	0.973451	1.05528	1.13228	1.20458
657	4,4-Diethyl-2,2-dimethylheptane	4,4-e-2,2-m-C7	CC(C)(C)CC(CC)(CC)CCC	0	0.450043	0.529411	0.556031	0.557914	0.660989	0.759131	0.851855	0.939858	1.02266	1.10071	1.17461
658	4,4-Diethyl-2,3-dimethylheptane	4,4-e-2,3-m-C7	CC(C)C(C)C(CC)(CC)CCC	0	0.496738	0.566621	0.591185	0.592782	0.690544	0.785804	0.87672	0.963609	1.04527	1.12152	1.19466
659	4,4-Diethyl-2,5-dimethylheptane	4,4-e-2,5-m-C7	CC(C)CC(CC)(CC)C(C)CC	0	0.499143	0.569168	0.593591	0.595373	0.693243	0.788449	0.879238	0.96618	1.048	1.12452	1.19736
660	4,4-Diethyl-2,6-dimethylheptane	4,4-e-2,6-m-C7	CC(C)CC(CC)(CC)CC(C)C	0	0.471386	0.548488	0.574634	0.576499	0.678623	0.775957	0.867953	0.95562	1.03818	1.11543	1.18836
661	4,4-Diethyl-3,3-dimethylheptane	4,4-e-3,3-m-C7	CCC(C)(C)C(CC)(CC)CCC	0	0.490093	0.557902	0.582177	0.58398	0.681374	0.776561	0.867602	0.954219	1.03593	1.11292	1.18614
662	4,4-Diethyl-3,5-dimethylheptane	4,4-e-3,5-m-C7	CCC(C)C(CC)(CC)C(C)CC	0	0.495684	0.562985	0.586771	0.588649	0.68431	0.777054	0.865463	0.949222	1.02792	1.10248	1.17284
663	4,5-Diethyl-2,2-dimethylheptane	4,5-e-2,2-m-C7	CC(C)(C)CC(CC)C(CC)CC	0	0.49376	0.573006	0.599515	0.601411	0.703376	0.799576	0.890682	0.976972	1.05841	1.13507	1.20754
664	4,5-Diethyl-2,3-dimethylheptane	4,5-e-2,3-m-C7	CC(C)C(C)C(CC)C(CC)CC	0	0.501532	0.579442	0.605849	0.607728	0.709875	0.806411	0.897681	0.983749	1.06474	1.14098	1.21324
665	4,5-Diethyl-2,4-dimethylheptane	4,5-e-2,4-m-C7	CC(C)CC(CC)(C)C(CC)CC	0	0.504859	0.577584	0.60268	0.604529	0.70391	0.799534	0.890513	0.977397	1.05936	1.13645	1.20863
666	4,5-Diethyl-2,5-dimethylheptane	4,5-e-2,5-m-C7	CC(C)CC(CC)C(CC)(C)CC	0	0.497356	0.571127	0.596656	0.598484	0.699179	0.795658	0.887332	0.974256	1.05627	1.13376	1.20604
667	4,5-Diethyl-3,3-dimethylheptane	4,5-e-3,3-m-C7	CCC(C)(C)C(CC)C(CC)CC	0	0.507342	0.581975	0.607397	0.609326	0.709222	0.804883	0.896146	0.98226	1.06351	1.1403	1.21349
668	5,5-Diethyl-2,2-dimethylheptane	5,5-e-2,2-m-C7	CC(C)(C)CCC(CC)(CC)CC	0	0.457135	0.533713	0.559773	0.56154	0.663115	0.760318	0.852522	0.940061	1.02266	1.10059	1.17404
669	5,5-Diethyl-2,3-dimethylheptane	5,5-e-2,3-m-C7	CC(C)C(C)CC(CC)(CC)CC	0	0.480868	0.55586	0.581581	0.583309	0.683939	0.78026	0.871602	0.958571	1.04036	1.11759	1.1902
670	5,5-Diethyl-2,4-dimethylheptane	5,5-e-2,4-m-C7	CC(C)CC(C)C(CC)(CC)CC	0	0.49164	0.562711	0.587567	0.589328	0.688512	0.784573	0.876057	0.963039	1.04491	1.12183	1.19477
671	3,3,4-Triethylheptane	3,3,4-e-C7	CCC(CC)(CC)C(CC)CCC	0	0.509642	0.579969	0.604102	0.605712	0.701662	0.795119	0.884566	0.97029	1.05121	1.12706	1.19889
672	3,3,5-Triethylheptane	3,3,5-e-C7	CCC(CC)(CC)CC(CC)CC	0	0.480787	0.560171	0.586521	0.588326	0.689902	0.786334	0.877499	0.963998	1.0456	1.12236	1.19449
673	3,4,4-Triethylheptane	3,4,4-e-C7	CCC(CC)C(CC)(CC)CCC	0	0.507946	0.578282	0.602525	0.60417	0.700703	0.794757	0.884598	0.970672	1.0518	1.12772	1.19962
674	3,4,5-Triethylheptane	3,4,5-e-C7	CCC(CC)C(CC)C(CC)CC	0	0.511979	0.591823	0.618349	0.620325	0.722259	0.817994	0.908407	0.993793	1.07402	1.14963	1.221
675	2,2,3-Trimethyl-4-propylheptane	2,2,3-m-4-p-C7	CC(C)(C)C(C)C(CCC)CCC	0	0.498949	0.5752	0.601163	0.602893	0.703672	0.799866	0.89133	0.978008	1.05951	1.13617	1.20931
676	2,2,4-Trimethyl-4-propylheptane	2,2,4-m-4-p-C7	CC(C)(C)CC(C)(CCC)CCC	0	0.478014	0.554888	0.581033	0.583005	0.685595	0.784174	0.877614	0.965982	1.04923	1.12761	1.20186
677	2,2,5-Trimethyl-4-propylheptane	2,2,5-m-4-p-C7	CC(C)(C)CC(CCC)C(C)CC	0	0.505085	0.58099	0.606775	0.608566	0.709014	0.804839	0.896024	0.982705	1.06422	1.14107	1.21374
678	2,2,6-Trimethyl-4-propylheptane	2,2,6-m-4-p-C7	CC(C)(C)CC(CCC)CC(C)C	0	0.494746	0.572906	0.599119	0.600935	0.702653	0.799625	0.891751	0.9788	1.06104	1.13838	1.21129
679	2,3,3-Trimethyl-4-propylheptane	2,3,3-m-4-p-C7	CC(C)C(C)(C)C(CCC)CCC	0	0.495263	0.570166	0.595911	0.59771	0.698666	0.79556	0.887562	0.974776	1.05705	1.13441	1.2073
680	2,3,4-Trimethyl-4-propylheptane	2,3,4-m-4-p-C7	CC(C)C(C)C(C)(CCC)CCC	0	0.499103	0.572105	0.597808	0.599566	0.701135	0.798897	0.891547	0.979525	1.06187	1.13913	1.21234
681	2,3,5-Trimethyl-4-propylheptane	2,3,5-m-4-p-C7	CC(C)C(C)C(CCC)C(C)CC	0	0.512857	0.587425	0.613109	0.614882	0.715513	0.811674	0.903023	0.989483	1.07055	1.14698	1.21944
682	2,3,6-Trimethyl-4-propylheptane	2,3,6-m-4-p-C7	CC(C)C(C)C(CCC)CC(C)C	0	0.498308	0.57691	0.603804	0.605665	0.709703	0.80794	0.900578	0.987369	1.06908	1.14585	1.2184
683	2,4,5-Trimethyl-4-propylheptane	2,4,5-m-4-p-C7	CC(C)CC(C)(CCC)C(C)CC	0	0.501509	0.574651	0.600213	0.602157	0.703834	0.801542	0.894065	0.982096	1.0646	1.14212	1.21503
684	2,4,6-Trimethyl-4-propylheptane	2,4,6-m-4-p-C7	CC(C)CC(C)(CCC)CC(C)C	0	0.499357	0.573964	0.599637	0.60159	0.703229	0.801	0.893712	0.981743	1.06475	1.14233	1.21561
685	2,5,5-Trimethyl-4-propylheptane	2,5,5-m-4-p-C7	CC(C)CC(CCC)C(C)(C)CC	0	0.50546	0.578989	0.604293	0.606178	0.706456	0.802988	0.895011	0.981927	1.064	1.14164	1.2145
686	3,3,4-Trimethyl-4-propylheptane	3,3,4-m-4-p-C7	CCC(C)(C)C(C)(CCC)CCC	0	0.492085	0.561851	0.586713	0.588566	0.688096	0.785188	0.877812	0.965823	1.0487	1.1265	1.20064
687	3,3,5-Trimethyl-4-propylheptane	3,3,5-m-4-p-C7	CCC(C)(C)C(CCC)C(C)CC	0	0.518667	0.589959	0.614657	0.616481	0.71486	0.810146	0.901487	0.987993	1.06932	1.1463	1.21968
688	3,4,5-Trimethyl-4-propylheptane	3,4,5-m-4-p-C7	CCC(C)C(C)(CCC)C(C)CC	0	0.502643	0.57225	0.596796	0.598806	0.698337	0.795109	0.887659	0.974635	1.0564	1.13382	1.20741
689	2,2,3-Trimethyl-3-(1-methylethyl)heptane	2,2,3-m-3-ip-C7	CC(C)(C)C(C)(C(C)C)CCCC	0	0.469265	0.541455	0.566393	0.568118	0.666141	0.76079	0.851077	0.936709	1.01769	1.09407	1.16645
690	2,2,4-Trimethyl-3-(1-methylethyl)heptane	2,2,4-m-3-ip-C7	CC(C)(C)C(C(C)C)C(C)CCC	0	0.487014	0.555383	0.579082	0.580733	0.67426	0.764864	0.851535	0.934004	1.01185	1.08557	1.15536
691	2,2,5-Trimethyl-3-(1-methylethyl)heptane	2,2,5-m-3-ip-C7	CC(C)(C)C(C(C)C)CC(C)CC	0	0.499353	0.572295	0.597521	0.599213	0.69833	0.794125	0.885593	0.972047	1.05365	1.13095	1.20454
692	2,2,6-Trimethyl-3-(1-methylethyl)heptane	2,2,6-m-3-ip-C7	CC(C)(C)C(C(C)C)CCC(C)C	0	0.501821	0.5733	0.597925	0.599689	0.697229	0.791883	0.882645	0.968714	1.05029	1.12718	1.20057
693	2,3,4-Trimethyl-3-(1-methylethyl)heptane	2,3,4-m-3-ip-C7	CC(C)C(C)(C(C)C)C(C)CCC	0	0.486378	0.555364	0.579756	0.581498	0.678358	0.771978	0.861189	0.945733	1.02534	1.10055	1.17156
694	2,3,5-Trimethyl-3-(1-methylethyl)heptane	2,3,5-m-3-ip-C7	CC(C)C(C)(C(C)C)CC(C)CC	0	0.49464	0.565234	0.590053	0.591814	0.690572	0.786495	0.878314	0.965146	1.04712	1.12467	1.19834
695	2,3,6-Trimethyl-3-(1-methylethyl)heptane	2,3,6-m-3-ip-C7	CC(C)C(C)(C(C)C)CCC(C)C	0	0.487908	0.558094	0.582855	0.584702	0.683781	0.780015	0.872218	0.959054	1.04126	1.11887	1.19252
696	2,4,4-Trimethyl-3-(1-methylethyl)heptane	2,4,4-m-3-ip-C7	CC(C)C(C(C)C)C(C)(C)CCC	0	0.485643	0.553852	0.57768	0.579488	0.674321	0.766323	0.854057	0.937077	1.01554	1.08977	1.15992
697	2,4,5-Trimethyl-3-(1-methylethyl)heptane	2,4,5-m-3-ip-C7	CC(C)C(C(C)C)C(C)C(C)CC	0	0.484959	0.559863	0.585762	0.587687	0.68883	0.785622	0.87756	0.964445	1.04622	1.12286	1.19604
698	2,4,6-Trimethyl-3-(1-methylethyl)heptane	2,4,6-m-3-ip-C7	CC(C)C(C(C)C)C(C)CC(C)C	0	0.485148	0.559848	0.585667	0.587636	0.68889	0.785916	0.878117	0.965156	1.04709	1.12405	1.19706
699	2,5,5-Trimethyl-3-(1-methylethyl)heptane	2,5,5-m-3-ip-C7	CC(C)C(C(C)C)CC(C)(C)CC	0	0.500639	0.574205	0.599542	0.601323	0.701141	0.797207	0.88874	0.975768	1.05789	1.13574	1.20905
700	2,5,6-Trimethyl-3-(1-methylethyl)heptane	2,5,6-m-3-ip-C7	CC(C)C(C(C)C)CC(C)C(C)C	0	0.508449	0.580861	0.60613	0.607883	0.707658	0.803596	0.894899	0.981221	1.06247	1.13955	1.21194
701	2,2,3-Trimethyl-4-(1-methylethyl)heptane	2,2,3-m-4-ip-C7	CC(C)(C)C(C)C(C(C)C)CCC	0	0.491916	0.565335	0.590613	0.592308	0.691521	0.787049	0.878264	0.965056	1.04676	1.12383	1.19741
702	2,2,4-Trimethyl-4-(1-methylethyl)heptane	2,2,4-m-4-ip-C7	CC(C)(C)CC(C)(C(C)C)CCC	0	0.468675	0.544513	0.570664	0.572552	0.674955	0.773077	0.866061	0.954533	1.03775	1.11629	1.19039
703	2,2,5-Trimethyl-4-(1-methylethyl)heptane	2,2,5-m-4-ip-C7	CC(C)(C)CC(C(C)C)C(C)CC	0	0.498051	0.571126	0.596225	0.59798	0.696863	0.792022	0.882957	0.969753	1.05147	1.12873	1.20183
704	2,2,6-Trimethyl-4-(1-methylethyl)heptane	2,2,6-m-4-ip-C7	CC(C)(C)CC(C(C)C)CC(C)C	0	0.483502	0.560611	0.58692	0.588763	0.691052	0.788288	0.880512	0.96764	1.04999	1.1276	1.2008
705	2,3,3-Trimethyl-4-(1-methylethyl)heptane	2,3,3-m-4-ip-C7	CC(C)C(C)(C)C(C(C)C)CCC	0	0.486887	0.560756	0.586421	0.58821	0.689108	0.786167	0.878527	0.965777	1.04815	1.1256	1.19955
706	2,3,4-Trimethyl-4-(1-methylethyl)heptane	2,3,4-m-4-ip-C7	CC(C)C(C)C(C)(C(C)C)CCC	0	0.488746	0.558641	0.583444	0.585195	0.684393	0.780825	0.873233	0.960261	1.04234	1.11971	1.19382
707	2,3,5-Trimethyl-4-(1-methylethyl)heptane	2,3,5-m-4-ip-C7	CC(C)C(C)C(C(C)C)C(C)CC	0	0.484959	0.559863	0.585762	0.587687	0.68883	0.785622	0.87756	0.964445	1.04622	1.12286	1.19604
708	2,3,6-Trimethyl-4-(1-methylethyl)heptane	2,3,6-m-4-ip-C7	CC(C)C(C)C(C(C)C)CC(C)C	0	0.491274	0.567046	0.593254	0.59508	0.697551	0.795123	0.887511	0.974417	1.05633	1.13352	1.2065
709	2,4,5-Trimethyl-4-(1-methylethyl)heptane	2,4,5-m-4-ip-C7	CC(C)CC(C)(C(C)C)C(C)CC	0	0.491152	0.561188	0.58585	0.587786	0.687092	0.78347	0.875752	0.962833	1.04507	1.1227	1.19652
710	2,4,6-Trimethyl-4-(1-methylethyl)heptane	2,4,6-m-4-ip-C7	CC(C)CC(C)(C(C)C)CC(C)C	0	0.490018	0.56359	0.589268	0.591137	0.692589	0.789903	0.882158	0.970294	1.05327	1.13101	1.20414
711	2,5,5-Trimethyl-4-(1-methylethyl)heptane	2,5,5-m-4-ip-C7	CC(C)CC(C(C)C)C(C)(C)CC	0	0.497084	0.569579	0.594802	0.596678	0.696898	0.793595	0.885976	0.972928	1.05509	1.13284	1.20675
712	3,3,4-Trimethyl-4-(1-methylethyl)heptane	3,3,4-m-4-ip-C7	CCC(C)(C)C(C)(C(C)C)CCC	0	0.471793	0.542952	0.567979	0.569768	0.668838	0.764435	0.855397	0.94159	1.02296	1.09967	1.17225
713	3,3,5-Trimethyl-4-(1-methylethyl)heptane	3,3,5-m-4-ip-C7	CCC(C)(C)C(C(C)C)C(C)CC	0	0.492575	0.559906	0.583467	0.585278	0.679209	0.770322	0.857507	0.940192	1.01822	1.09232	1.16234
714	3,4,5-Trimethyl-4-(1-methylethyl)heptane	3,4,5-m-4-ip-C7	CCC(C)C(C)(C(C)C)C(C)CC	0	0.490721	0.558557	0.582658	0.584551	0.68126	0.774941	0.864216	0.948726	1.02823	1.10344	1.17451
715	2,2,6-Trimethyl-5-(1-methylethyl)heptane	2,2,6-m-5-ip-C7	CC(C)(C)CCC(C(C)C)C(C)C	0	0.493915	0.566859	0.591922	0.593702	0.692524	0.787892	0.878967	0.965471	1.04726	1.12458	1.19763
716	3-Ethyl-2-methyl-4-propylheptane	3-e-2-m-4-p-C7	CC(C)C(CC)C(CCC)CCC	0	0.518069	0.59544	0.621399	0.623232	0.723969	0.819621	0.910266	0.996029	1.07655	1.15242	1.22405
717	3-Ethyl-3-methyl-4-propylheptane	3-e-3-m-4-p-C7	CCC(CC)(C)C(CCC)CCC	0	0.513703	0.58714	0.612301	0.614039	0.713213	0.808574	0.89936	0.985825	1.06721	1.14401	1.21583
718	3-Ethyl-4-methyl-4-propylheptane	3-e-4-m-4-p-C7	CCC(CC)C(C)(CCC)CCC	0	0.510311	0.583765	0.609148	0.610954	0.711294	0.807849	0.899425	0.986588	1.0684	1.14533	1.21729
719	3-Ethyl-5-methyl-4-propylheptane	3-e-5-m-4-p-C7	CCC(CC)C(CCC)C(C)CC	0	0.523304	0.599807	0.625609	0.627479	0.727897	0.823257	0.913749	0.999526	1.07983	1.15563	1.2272
720	4-Ethyl-2-methyl-4-propylheptane	4-e-2-m-4-p-C7	CC(C)CC(CC)(CCC)CCC	0	0.476838	0.554669	0.581102	0.582925	0.686007	0.784272	0.876865	0.964811	1.04723	1.12431	1.19703
721	4-Ethyl-3-methyl-4-propylheptane	4-e-3-m-4-p-C7	CCC(C)C(CC)(CCC)CCC	0	0.504595	0.575349	0.600059	0.601798	0.700626	0.796764	0.888151	0.975371	1.05704	1.1334	1.20602
722	5-Ethyl-2-methyl-4-propylheptane	5-e-2-m-4-p-C7	CC(C)CC(CCC)C(CC)CC	0	0.508754	0.589292	0.616304	0.618262	0.722086	0.819523	0.911304	0.997412	1.07836	1.15451	1.22616
723	3-Ethyl-2-methyl-3-(1-methylethyl)heptane	3-e-2-m-3-ip-C7	CC(C)C(CC)(C(C)C)CCCC	0	0.487012	0.556633	0.58102	0.582672	0.67882	0.77173	0.860153	0.944077	1.02311	1.09762	1.1678
724	4-Ethyl-2-methyl-3-(1-methylethyl)heptane	4-e-2-m-3-ip-C7	CC(C)C(C(C)C)C(CC)CCC	0	0.49017	0.567877	0.594051	0.596036	0.697285	0.793569	0.884804	0.970992	1.05222	1.12831	1.20065
725	5-Ethyl-2-methyl-3-(1-methylethyl)heptane	5-e-2-m-3-ip-C7	CC(C)C(C(C)C)CC(CC)CC	0	0.508368	0.585172	0.611069	0.6129	0.713621	0.80967	0.900796	0.986648	1.06771	1.14432	1.21623
726	3-Ethyl-2-methyl-4-(1-methylethyl)heptane	3-e-2-m-4-ip-C7	CC(C)C(CC)C(C(C)C)CCC	0	0.511035	0.585576	0.610849	0.612647	0.711817	0.806803	0.8972	0.983078	1.06381	1.14009	1.21215
727	3-Ethyl-3-methyl-4-(1-methylethyl)heptane	3-e-3-m-4-ip-C7	CCC(CC)(C)C(C(C)C)CCC	0	0.505327	0.577731	0.602811	0.604539	0.703655	0.799181	0.890325	0.976826	1.05831	1.13521	1.20807
728	3-Ethyl-4-methyl-4-(1-methylethyl)heptane	3-e-4-m-4-ip-C7	CCC(CC)C(C)(C(C)C)CCC	0	0.499954	0.570302	0.594784	0.596583	0.694552	0.789778	0.881112	0.967324	1.04887	1.12591	1.19878
729	3-Ethyl-5-methyl-4-(1-methylethyl)heptane	3-e-5-m-4-ip-C7	CCC(CC)C(C(C)C)C(C)CC	0	0.495406	0.572244	0.598262	0.600284	0.701214	0.797205	0.888286	0.974488	1.0555	1.13152	1.2038
730	4-Ethyl-2-methyl-4-(1-methylethyl)heptane	4-e-2-m-4-ip-C7	CC(C)CC(CC)(C(C)C)CCC	0	0.493104	0.564287	0.589113	0.590778	0.689382	0.785125	0.876244	0.963569	1.04571	1.12228	1.19514
731	4-Ethyl-3-methyl-4-(1-methylethyl)heptane	4-e-3-m-4-ip-C7	CCC(C)C(CC)(C(C)C)CCC	0	0.489645	0.558104	0.582293	0.584054	0.680449	0.773729	0.862469	0.94661	1.02563	1.10025	1.17062
732	5-Ethyl-2-methyl-4-(1-methylethyl)heptane	5-e-2-m-4-ip-C7	CC(C)CC(C(C)C)C(CC)CC	0	0.501721	0.579427	0.605754	0.607677	0.709935	0.806705	0.898237	0.984461	1.06561	1.14217	1.21426
733	4,4-Dipropylheptane	4,4-ip-C7	CCCC(C(C)C)(C(C)C)CCC	0	0.483607	0.553223	0.577815	0.57946	0.676588	0.770405	0.859474	0.943999	1.02335	1.09802	1.16839
734	4-(1-Methylethyl)-4-propylheptane	4-ip-4-p-C7	CCCC(C(C)C)(CCC)CCC	0	0.498557	0.570468	0.59558	0.597203	0.696765	0.79344	0.885156	0.97276	1.05476	1.13117	1.2038
735	4,4-Bis(1-methylethyl)heptane	4,4-ip-C7	CCCC(C(C)C)(C(C)C)CCC	0	0.483607	0.553223	0.577815	0.57946	0.676588	0.770405	0.859474	0.943999	1.02335	1.09802	1.16839
736	2,5-Dimethyl-4-(1-methylpropyl)heptane	2,5-m-4-sb-C7	CC(C)CC(C(C)CC)C(C)CC	0	0.518281	0.591778	0.617224	0.619079	0.719502	0.815604	0.907062	0.993691	1.0747	1.15137	1.22361
737	2,6-Dimethyl-4-(1-methylpropyl)heptane	2,6-m-4-sb-C7	CC(C)CC(C(C)CC)CC(C)C	0	0.503731	0.581263	0.607919	0.609861	0.713691	0.81187	0.904617	0.991577	1.07322	1.15025	1.22257
738	3,5-Dimethyl-4-(1-methylpropyl)heptane	3,5-m-4-sb-C7	CCC(C)C(C(C)CC)C(C)CC	0	0.511966	0.584594	0.609732	0.611686	0.710781	0.806104	0.897111	0.983718	1.06459	1.14072	1.21315
739	2,6-Dimethyl-4-(2-methylpropyl)heptane	2,6-m-4-ib-C7	CC(C)CC(CC(C)C)CC(C)C	0	0.493393	0.573178	0.600263	0.60223	0.70733	0.806656	0.900344	0.987672	1.07005	1.14756	1.22012
740	3-(1,1-Dimethylethyl)-2,2-dimethylheptane	3-tb-2,2-m-C7	CC(C)(C)C(C(C)(C)C)CCCC	0	0.47392	0.545967	0.570283	0.571948	0.666776	0.758371	0.846017	0.929519	1.00873	1.08368	1.15482
741	4-(1,1-Dimethylethyl)-2,2-dimethylheptane	4-tb-2,2-m-C7	CC(C)(C)CC(C(C)(C)C)CCC	0	0.484905	0.558179	0.583119	0.584782	0.682796	0.777584	0.868417	0.955298	1.03768	1.11547	1.1889
742	4-(1,1-Dimethylethyl)-2,3-dimethylheptane	4-tb-2,3-m-C7	CC(C)C(C)C(C(C)(C)C)CCC	0	0.491334	0.56507	0.590512	0.592184	0.691889	0.787844	0.879447	0.966029	1.04786	1.12491	1.19875
743	4-(1,1-Dimethylethyl)-2,4-dimethylheptane	4-tb-2,4-m-C7	CC(C)CC(C(C)(C)C)(C)CCC	0	0.480699	0.550764	0.575455	0.577278	0.675784	0.771903	0.863901	0.951674	1.03463	1.11243	1.18677
744	4-(1,1-Dimethylethyl)-2,5-dimethylheptane	4-tb-2,5-m-C7	CC(C)CC(C(C)(C)C)C(C)CC	0	0.496758	0.569422	0.594627	0.59638	0.695877	0.791774	0.883486	0.970237	1.052	1.12931	1.20292
745	4-(1,1-Dimethylethyl)-2,6-dimethylheptane	4-tb-2,6-m-C7	CC(C)CC(C(C)(C)C)CC(C)C	0	0.483551	0.558452	0.584263	0.586078	0.687473	0.784615	0.87701	0.96417	1.04668	1.12465	1.19774
746	4-(1,1-Dimethylethyl)-3,3-dimethylheptane	4-tb-3,3-m-C7	CCC(C)(C)C(C(C)(C)C)CCC	0	0.477771	0.548768	0.57304	0.574823	0.670452	0.762866	0.851277	0.935248	1.01474	1.09017	1.16166
747	4-(1,1-Dimethylethyl)-3,4-dimethylheptane	4-tb-3,4-m-C7	CCC(C)C(C(C)(C)C)(C)CCC	0	0.471898	0.542926	0.567666	0.5695	0.66777	0.762789	0.853392	0.939243	1.02021	1.09671	1.16927
748	4-(1,1-Dimethylethyl)-3,5-dimethylheptane	4-tb-3,5-m-C7	CCC(C)C(C(C)(C)C)C(C)CC	0	0.492249	0.559749	0.583293	0.58498	0.678188	0.768501	0.855017	0.9375	1.01513	1.08878	1.15851
749	4-(1,1-Dimethylethyl)-3-ethylheptane	4-tb-3-e-C7	CCC(CC)C(C(C)(C)C)CCC	0	0.501781	0.577451	0.603012	0.604781	0.704273	0.799426	0.890173	0.976072	1.05714	1.13356	1.20651
750	4-(1,1-Dimethylethyl)-4-ethylheptane	4-tb-4-e-C7	CCCC(C(C)(C)C)(CC)CCC	0	0.484159	0.552996	0.577385	0.579117	0.676445	0.771591	0.862603	0.949262	1.0309	1.10773	1.18094
751	2,2,3,3,4,4,5-Heptamethylhexane	2,2,3,3,4,4,5-m-C6	CC(C)(C)C(C)(C)C(C)(C)C(C)C	0	0.447113	0.519609	0.545106	0.546893	0.647999	0.745834	0.839829	0.92918	1.01417	1.0938	1.16951
752	2,2,3,3,4,5,5-Heptamethylhexane	2,2,3,3,4,5,5-m-C6	CC(C)(C)C(C)(C)C(C)C(C)(C)C	0	0.433109	0.506476	0.531893	0.533828	0.634511	0.731878	0.825323	0.913833	0.998062	1.07772	1.15347
753	3-Ethyl-2,2,3,4,4-pentamethylhexane	3-e-2,2,3,4,4-m-C6	CC(C)(C)C(CC)(C)C(C)(C)CC	0	0.453764	0.525397	0.550577	0.552399	0.652497	0.749337	0.842109	0.930168	1.01376	1.0926	1.16737
754	3-Ethyl-2,2,3,4,5-pentamethylhexane	3-e-2,2,3,4,5-m-C6	CC(C)(C)C(CC)(C)C(C)C(C)C	0	0.464041	0.534199	0.558793	0.560484	0.657687	0.751829	0.841961	0.927481	1.00844	1.08483	1.1579
755	3-Ethyl-2,2,3,5,5-pentamethylhexane	3-e-2,2,3,5,5-m-C6	CC(C)(C)C(CC)(C)CC(C)(C)C	0	0.453904	0.525506	0.550384	0.552267	0.650766	0.746763	0.838891	0.926722	1.01006	1.08882	1.16434
756	3-Ethyl-2,2,4,4,5-pentamethylhexane	3-e-2,2,4,4,5-m-C6	CC(C)(C)C(CC)C(C)(C)C(C)C	0	0.451227	0.523933	0.549014	0.5508	0.648628	0.742523	0.8318	0.916528	0.996849	1.07268	1.14468
757	3-Ethyl-2,2,4,5,5-pentamethylhexane	3-e-2,2,4,5,5-m-C6	CC(C)(C)C(CC)C(C)C(C)(C)C	0	0.475628	0.547346	0.572227	0.573857	0.671825	0.766855	0.858171	0.945099	1.02734	1.10497	1.17987
758	3-Ethyl-2,3,4,4,5-pentamethylhexane	3-e-2,3,4,4,5-m-C6	CC(C)C(CC)(C)C(C)(C)C(C)C	0	0.46315	0.533215	0.557971	0.559676	0.657618	0.752305	0.842906	0.928998	1.01059	1.08729	1.15989
759	4-Ethyl-2,2,3,3,4-pentamethylhexane	4-e-2,2,3,3,4-m-C6	CC(C)(C)C(C)(C)C(CC)(C)CC	0	0.463702	0.532987	0.557542	0.559333	0.657476	0.753491	0.846036	0.934261	1.01815	1.09701	1.17243
760	4-Ethyl-2,2,3,3,5-pentamethylhexane	4-e-2,2,3,3,5-m-C6	CC(C)(C)C(C)(C)C(CC)C(C)C	0	0.472271	0.543658	0.568517	0.570271	0.669029	0.764848	0.856981	0.944316	1.02724	1.1052	1.17983
761	4-Ethyl-2,2,3,4,5-pentamethylhexane	4-e-2,2,3,4,5-m-C6	CC(C)(C)C(C)C(CC)(C)C(C)C	0	0.454112	0.525398	0.550246	0.552182	0.651435	0.747777	0.840385	0.927461	1.0102	1.08897	1.16393
762	3,3-Diethyl-2,2,4-trimethylhexane	3,3-e-2,2,4-m-C6	CC(C)(C)C(CC)(CC)C(C)CC	0	0.469906	0.538977	0.563129	0.564914	0.661048	0.754162	0.843182	0.92764	1.00744	1.08313	1.15477
763	3,3-Diethyl-2,2,5-trimethylhexane	3,3-e-2,2,5-m-C6	CC(C)(C)C(CC)(CC)CC(C)C	0	0.478707	0.546815	0.570918	0.572692	0.669062	0.763276	0.853691	0.940071	1.02186	1.09885	1.17227
764	3,3-Diethyl-2,4,4-trimethylhexane	3,3-e-2,4,4-m-C6	CC(C)C(CC)(CC)C(C)(C)CC	0	0.469801	0.539003	0.563442	0.565182	0.662116	0.755808	0.845187	0.929986	1.01018	1.08609	1.15775
765	3,3-Diethyl-2,4,5-trimethylhexane	3,3-e-2,4,5-m-C6	CC(C)C(CC)(CC)C(C)C(C)C	0	0.481788	0.549377	0.57342	0.575038	0.670366	0.762769	0.851038	0.934848	1.01386	1.08837	1.15925
766	3,4-Diethyl-2,2,3-trimethylhexane	3,4-e-2,2,3-m-C6	CC(C)(C)C(CC)(C)C(CC)CC	0	0.475248	0.545859	0.570132	0.571872	0.667846	0.760782	0.84984	0.934544	1.01497	1.09103	1.16286
767	3,4-Diethyl-2,2,4-trimethylhexane	3,4-e-2,2,4-m-C6	CC(C)(C)C(CC)C(CC)(C)CC	0	0.469667	0.540907	0.565404	0.567128	0.663175	0.755537	0.843598	0.927577	1.00701	1.08229	1.1532
768	3,4-Diethyl-2,2,5-trimethylhexane	3,4-e-2,2,5-m-C6	CC(C)(C)C(CC)C(CC)C(C)C	0	0.494748	0.567587	0.592463	0.594196	0.692121	0.786609	0.877107	0.963121	1.04439	1.12123	1.19461
769	3,4-Diethyl-2,3,4-trimethylhexane	3,4-e-2,3,4-m-C6	CC(C)C(CC)(C)C(CC)(C)CC	0	0.47974	0.546594	0.570407	0.572117	0.667095	0.759961	0.849113	0.934079	1.01457	1.0905	1.16282
770	3,4-Diethyl-2,3,5-trimethylhexane	3,4-e-2,3,5-m-C6	CC(C)C(CC)(C)C(CC)C(C)C	0	0.493274	0.56258	0.58687	0.588625	0.685953	0.780747	0.872044	0.957944	1.03938	1.11645	1.19029
771	4,4-Diethyl-2,2,3-trimethylhexane	4,4-e-2,2,3-m-C6	CC(C)(C)C(C)C(CC)(CC)CC	0	0.462104	0.533378	0.557987	0.559769	0.657586	0.752756	0.843872	0.930808	1.01312	1.09078	1.16477
772	4,4-Diethyl-2,2,5-trimethylhexane	4,4-e-2,2,5-m-C6	CC(C)(C)CC(CC)(CC)C(C)C	0	0.466309	0.53903	0.564042	0.565767	0.664364	0.759984	0.851234	0.938617	1.02115	1.09868	1.17271
773	4,4-Diethyl-2,3,3-trimethylhexane	4,4-e-2,3,3-m-C6	CC(C)C(C)(C)C(CC)(CC)CC	0	0.48145	0.548165	0.572169	0.573887	0.670155	0.764431	0.855112	0.941628	1.02357	1.10055	1.17378
774	3,3,4-Triethyl-2-methylhexane	3,3,4-e-2-m-C6	CC(C)C(CC)(CC)C(CC)CC	0	0.492996	0.561037	0.584759	0.586426	0.680525	0.771722	0.858916	0.941911	1.02039	1.09457	1.16421
775	3,3,4-Triethyl-4-methylhexane	3,3,4-e-4-m-C6	CCC(CC)(CC)C(CC)(C)CC	0	0.498039	0.561544	0.584605	0.586328	0.679632	0.772088	0.861319	0.946708	1.02754	1.10375	1.17671
776	3,4,4-Triethyl-2-methylhexane	3,4,4-e-2-m-C6	CC(C)C(CC)C(CC)(CC)CC	0	0.501266	0.57056	0.594611	0.596212	0.692104	0.785726	0.875531	0.961291	1.04231	1.11826	1.19113
777	2,2,3,4-Tetramethyl-3-(1-methylethyl)hexane	2,2,3,4-m-3-ip-C6	CC(C)(C)C(C)(C(C)C)C(C)CC	0	0.464943	0.534549	0.559016	0.560816	0.657998	0.752049	0.841935	0.927144	1.00775	1.08409	1.15644
778	2,2,3,5-Tetramethyl-3-(1-methylethyl)hexane	2,2,3,5-m-3-ip-C6	CC(C)(C)C(C)(C(C)C)CC(C)C	0	0.460407	0.531864	0.55672	0.55848	0.656525	0.75115	0.841485	0.927441	1.00888	1.08559	1.15838
779	2,2,4,4-Tetramethyl-3-(1-methylethyl)hexane	2,2,4,4-m-3-ip-C6	CC(C)(C)C(C(C)C)C(C)(C)CC	0	0.467138	0.536078	0.55996	0.561737	0.656284	0.747997	0.835838	0.919256	0.998471	1.07376	1.14508
780	2,2,4,5-Tetramethyl-3-(1-methylethyl)hexane	2,2,4,5-m-3-ip-C6	CC(C)(C)C(C(C)C)C(C)C(C)C	0	0.465243	0.535017	0.559322	0.560981	0.656238	0.748019	0.835467	0.918227	0.996758	1.07092	1.1414
781	2,2,5,5-Tetramethyl-3-(1-methylethyl)hexane	2,2,5,5-m-3-ip-C6	CC(C)(C)C(C(C)C)CC(C)(C)C	0	0.476529	0.54877	0.573628	0.575282	0.673238	0.768191	0.859382	0.9463	1.02877	1.10666	1.18114
782	2,3,4,4-Tetramethyl-3-(1-methylethyl)hexane	2,3,4,4-m-3-ip-C6	CC(C)C(C)(C(C)C)C(C)(C)CC	0	0.464837	0.534575	0.559329	0.561084	0.659066	0.753694	0.843939	0.92949	1.01049	1.08705	1.15943
783	2,3,4,5-Tetramethyl-3-(1-methylethyl)hexane	2,3,4,5-m-3-ip-C6	CC(C)C(C)(C(C)C)C(C)C(C)C	0	0.476824	0.544949	0.569306	0.57094	0.667316	0.760656	0.84979	0.934352	1.01417	1.08933	1.16093
784	2,2,3,5-Tetramethyl-4-(1-methylethyl)hexane	2,2,3,5-m-4-ip-C6	CC(C)(C)C(C)C(C(C)C)C(C)C	0	0.464018	0.537773	0.563266	0.565113	0.664837	0.760997	0.852801	0.940019	1.02243	1.09972	1.17401
785	2,2,4,5-Tetramethyl-4-(1-methylethyl)hexane	2,2,4,5-m-4-ip-C6	CC(C)(C)CC(C)(C(C)C)C(C)C	0	0.458318	0.53105	0.556301	0.55818	0.658213	0.755005	0.847747	0.935269	1.01822	1.09687	1.17187
786	2,3,3,5-Tetramethyl-4-(1-methylethyl)hexane	2,3,3,5-m-4-ip-C6	CC(C)C(C)(C)C(C(C)C)C(C)C	0	0.460795	0.530704	0.555231	0.557007	0.653456	0.746343	0.834547	0.917975	0.997049	1.07162	1.1422
787	3-Ethyl-2,2-dimethyl-3-(1-methylethyl)hexane	3-e-2,2-m-3-ip-C6	CC(C)(C)C(CC)(C(C)C)CCC	0	0.463867	0.534096	0.558651	0.56032	0.657187	0.750838	0.840188	0.925028	1.00515	1.0809	1.15255
788	3-Ethyl-2,4-dimethyl-3-(1-methylethyl)hexane	3-e-2,4-m-3-ip-C6	CC(C)C(CC)(C(C)C)C(C)CC	0	0.48269	0.549727	0.573643	0.57537	0.670677	0.762989	0.851011	0.934511	1.01317	1.08763	1.15779
789	3-Ethyl-2,5-dimethyl-3-(1-methylethyl)hexane	3-e-2,5-m-3-ip-C6	CC(C)C(CC)(C(C)C)CC(C)C	0	0.478154	0.547042	0.571347	0.573034	0.669204	0.76209	0.850562	0.934808	1.0143	1.08913	1.15973
790	4-Ethyl-2,2-dimethyl-3-(1-methylethyl)hexane	4-e-2,2-m-3-ip-C6	CC(C)(C)C(C(C)C)C(CC)CC	0	0.475689	0.547399	0.571822	0.573578	0.668622	0.759601	0.846193	0.928271	1.00604	1.07958	1.14916
791	4-Ethyl-2,3-dimethyl-3-(1-methylethyl)hexane	4-e-2,3-m-3-ip-C6	CC(C)C(C)(C(C)C)C(CC)CC	0	0.488032	0.556609	0.580646	0.582327	0.677475	0.769609	0.857669	0.941415	1.0207	1.09553	1.16588
792	4-Ethyl-2,4-dimethyl-3-(1-methylethyl)hexane	4-e-2,4-m-3-ip-C6	CC(C)C(C(C)C)C(CC)(C)CC	0	0.479236	0.547678	0.571621	0.573336	0.668003	0.759356	0.846345	0.929024	1.00721	1.08122	1.15072
793	4-Ethyl-2,5-dimethyl-3-(1-methylethyl)hexane	4-e-2,5-m-3-ip-C6	CC(C)C(C(C)C)C(CC)C(C)C	0	0.483137	0.558013	0.583502	0.585451	0.685134	0.780751	0.871737	0.95804	1.03947	1.11597	1.18875
794	2-Methyl-3,3-bis(1-methylethyl)hexane	2-m-3,3-sb-C6	CC(C)C(C(C)CC)(C(C)CC)CCC	0	0.546002	0.623651	0.651336	0.653459	0.764636	0.872355	0.974758	1.07167	1.1625	1.24824	1.32909
795	3-(1,1-Dimethylethyl)-2,2,3-trimethylhexane	3-tb-2,2,3-m-C6	CC(C)(C)C(C(C)(C)C)(C)CCC	0	0.44783	0.52049	0.545785	0.547536	0.647568	0.744367	0.837111	0.92521	1.00873	1.08741	1.16216
796	3-(1,1-Dimethylethyl)-2,2,4-trimethylhexane	3-tb-2,2,4-m-C6	CC(C)(C)C(C(C)(C)C)C(C)CC	0	0.466812	0.535921	0.559786	0.561439	0.655263	0.746176	0.833348	0.916565	0.995377	1.07023	1.14125
797	3-(1,1-Dimethylethyl)-2,2,5-trimethylhexane	3-tb-2,2,5-m-C6	CC(C)(C)C(C(C)(C)C)CC(C)C	0	0.455863	0.528232	0.55301	0.554723	0.651469	0.744494	0.833276	0.917491	0.997424	1.07317	1.1449
798	3,3-Diethyl-2,2,4,4-tetramethylpentane	3,3-e-2,2,4,4-m-C5	CC(C)(C)C(CC)(CC)C(C)(C)C	0	0.445838	0.516542	0.541249	0.54295	0.640846	0.73574	0.826901	0.913607	0.995963	1.07383	1.14766
799	2,2,3,4,4-Pentamethyl-3-(1-methylethyl)pentane	2,2,3,4,4-m-3-sb-C5	CC(C)(C)C(C)(C(C)CC)C(C)(C)C	0	0.47384	0.549944	0.57646	0.578423	0.683646	0.785502	0.883024	0.975449	1.06308	1.14616	1.22513
800	3-Ethyl-2,2,4-trimethyl-3-(1-methylethyl)pentane	3-e-2,2,4-m-3-sb-C5	CC(C)(C)C(CC)(C(C)CC)C(C)C	0	0.491587	0.565122	0.591087	0.592977	0.696325	0.796442	0.892101	0.982816	1.0685	1.1497	1.22648
801	2,4-Dimethyl-3,3-bis(1-methylethyl)pentane	2,4-m-3,3-sb-C5	CC(C)C(C(C)CC)(C(C)CC)C(C)C	0	0.539046	0.615275	0.642686	0.644774	0.754863	0.861614	0.963301	1.05957	1.15004	1.23561	1.31627
802	3-(1,1-Dimethylethyl)-2,2,4,4-tetramethylpentane	3-tb-2,2,4,4-m-C5	CC(C)(C)C(C(C)(C)C)C(C)(C)C	0	0.441375	0.512092	0.536279	0.537899	0.632338	0.723851	0.811679	0.895629	0.975629	1.05167	1.124

## Sheet: S0_C14
				S0/ [kJ/mol/K]
	IUPAC	Abbreviation	SMILES	0 K	200 K	273.15 K	298.15 K	300 K	400 K	500 K	600 K	700 K	800 K	900 K	1000 K
1	Tetradecane	C14	CCCCCCCCCCCCCC	0	0.595354	0.680291	0.707535	0.709567	0.814947	0.916243	1.01258	1.10351	1.18926	1.2692	1.34471
2	2-Methyltridecane	2-m-C13	CC(C)CCCCCCCCCCC	0	0.585886	0.669077	0.696141	0.698229	0.803648	0.905148	1.00177	1.093	1.17916	1.25952	1.33545
3	3-Methyltridecane	3-m-C13	CCC(C)CCCCCCCCCC	0	0.592007	0.674594	0.701617	0.703639	0.808756	0.910172	1.00665	1.09784	1.18372	1.26412	1.34009
4	4-Methyltridecane	4-m-C13	CCCC(C)CCCCCCCCC	0	0.590298	0.672872	0.699989	0.701969	0.807483	0.90921	1.00593	1.09738	1.18335	1.26387	1.33996
5	5-Methyltridecane	5-m-C13	CCCCC(C)CCCCCCCC	0	0.590298	0.672872	0.699989	0.701969	0.807483	0.90921	1.00593	1.09738	1.18335	1.26387	1.33996
6	6-Methyltridecane	6-m-C13	CCCCCC(C)CCCCCCC	0	0.590298	0.672872	0.699989	0.701969	0.807483	0.90921	1.00593	1.09738	1.18335	1.26387	1.33996
7	7-Methyltridecane	7-m-C13	CCCCCCC(C)CCCCCC	0	0.590298	0.672872	0.699989	0.701969	0.807483	0.90921	1.00593	1.09738	1.18335	1.26387	1.33996
8	2,2-Dimethyldodecane	2,2-m-C12	CC(C)(C)CCCCCCCCCC	0	0.559983	0.642925	0.670124	0.672121	0.777974	0.88	0.977285	1.06934	1.15635	1.2378	1.31484
9	2,3-Dimethyldodecane	2,3-m-C12	CC(C)C(C)CCCCCCCCC	0	0.583105	0.663449	0.690211	0.692188	0.797115	0.898486	0.995147	1.0866	1.17275	1.2536	1.32981
10	2,4-Dimethyldodecane	2,4-m-C12	CC(C)CC(C)CCCCCCCC	0	0.572241	0.655136	0.682716	0.684744	0.792176	0.895332	0.993194	1.08536	1.17204	1.25336	1.33003
11	2,5-Dimethyldodecane	2,5-m-C12	CC(C)CCC(C)CCCCCCC	0	0.580829	0.661658	0.688596	0.69063	0.796184	0.898114	0.995124	1.08687	1.17325	1.25419	1.3307
12	2,6-Dimethyldodecane	2,6-m-C12	CC(C)CCCC(C)CCCCCC	0	0.580829	0.661658	0.688596	0.69063	0.796184	0.898114	0.995124	1.08687	1.17325	1.25419	1.3307
13	2,7-Dimethyldodecane	2,7-m-C12	CC(C)CCCCC(C)CCCCC	0	0.580829	0.661658	0.688596	0.69063	0.796184	0.898114	0.995124	1.08687	1.17325	1.25419	1.3307
14	2,8-Dimethyldodecane	2,8-m-C12	CC(C)CCCCCC(C)CCCC	0	0.580829	0.661658	0.688596	0.69063	0.796184	0.898114	0.995124	1.08687	1.17325	1.25419	1.3307
15	2,9-Dimethyldodecane	2,9-m-C12	CC(C)CCCCCCC(C)CCC	0	0.580829	0.661658	0.688596	0.69063	0.796184	0.898114	0.995124	1.08687	1.17325	1.25419	1.3307
16	2,10-Dimethyldodecane	2,10-m-C12	CC(C)CCCCCCCC(C)CC	0	0.582539	0.663381	0.690224	0.6923	0.797457	0.899076	0.995835	1.08733	1.17361	1.25444	1.33084
17	2,11-Dimethyldodecane	2,11-m-C12	CC(C)CCCCCCCCC(C)C	0	0.576418	0.657864	0.684748	0.68689	0.792349	0.894052	0.990957	1.08248	1.16905	1.24984	1.3262
18	3,3-Dimethyldodecane	3,3-m-C12	CCC(C)(C)CCCCCCCCC	0	0.566096	0.648649	0.676023	0.67804	0.784908	0.887858	0.985839	1.07839	1.16568	1.24776	1.32507
19	3,4-Dimethyldodecane	3,4-m-C12	CCC(C)C(C)CCCCCCCC	0	0.586631	0.666094	0.692793	0.694765	0.79977	0.90116	0.997917	1.08964	1.17567	1.25656	1.33283
20	3,5-Dimethyldodecane	3,5-m-C12	CCC(C)CC(C)CCCCCCC	0	0.578362	0.660653	0.688193	0.690154	0.797285	0.900356	0.998072	1.0902	1.17661	1.25796	1.33467
21	3,6-Dimethyldodecane	3,6-m-C12	CCC(C)CCC(C)CCCCCC	0	0.58695	0.667175	0.694072	0.696041	0.801292	0.903138	1	1.09172	1.17781	1.25879	1.33534
22	3,7-Dimethyldodecane	3,7-m-C12	CCC(C)CCCC(C)CCCCC	0	0.58695	0.667175	0.694072	0.696041	0.801292	0.903138	1	1.09172	1.17781	1.25879	1.33534
23	3,8-Dimethyldodecane	3,8-m-C12	CCC(C)CCCCC(C)CCCC	0	0.58695	0.667175	0.694072	0.696041	0.801292	0.903138	1	1.09172	1.17781	1.25879	1.33534
24	3,9-Dimethyldodecane	3,9-m-C12	CCC(C)CCCCCC(C)CCC	0	0.58695	0.667175	0.694072	0.696041	0.801292	0.903138	1	1.09172	1.17781	1.25879	1.33534
25	3,10-Dimethyldodecane	3,10-m-C12	CCC(C)CCCCCCC(C)CC	0	0.58866	0.668897	0.6957	0.697711	0.802565	0.904101	1.00071	1.09218	1.17817	1.25904	1.33547
26	4,4-Dimethyldodecane	4,4-m-C12	CCCC(C)(C)CCCCCCCC	0	0.56269	0.645239	0.672818	0.674828	0.782675	0.886533	0.98516	1.07831	1.16591	1.24817	1.32567
27	4,5-Dimethyldodecane	4,5-m-C12	CCCC(C)C(C)CCCCCCC	0	0.584922	0.664371	0.691165	0.693095	0.798497	0.900197	0.997206	1.08918	1.1753	1.2563	1.3327
28	4,6-Dimethyldodecane	4,6-m-C12	CCCC(C)CC(C)CCCCCC	0	0.576652	0.65893	0.686565	0.688484	0.796011	0.899394	0.99736	1.08974	1.17624	1.2577	1.33454
29	4,7-Dimethyldodecane	4,7-m-C12	CCCC(C)CCC(C)CCCCC	0	0.585241	0.665452	0.692444	0.694371	0.800019	0.902176	0.99929	1.09126	1.17744	1.25853	1.33521
30	4,8-Dimethyldodecane	4,8-m-C12	CCCC(C)CCCC(C)CCCC	0	0.585241	0.665452	0.692444	0.694371	0.800019	0.902176	0.99929	1.09126	1.17744	1.25853	1.33521
31	4,9-Dimethyldodecane	4,9-m-C12	CCCC(C)CCCCC(C)CCC	0	0.585241	0.665452	0.692444	0.694371	0.800019	0.902176	0.99929	1.09126	1.17744	1.25853	1.33521
32	5,5-Dimethyldodecane	5,5-m-C12	CCCCC(C)(C)CCCCCCC	0	0.56269	0.645239	0.672818	0.674828	0.782675	0.886533	0.98516	1.07831	1.16591	1.24817	1.32567
33	5,6-Dimethyldodecane	5,6-m-C12	CCCCC(C)C(C)CCCCCC	0	0.584922	0.664371	0.691165	0.693095	0.798497	0.900197	0.997206	1.08918	1.1753	1.2563	1.3327
34	5,7-Dimethyldodecane	5,7-m-C12	CCCCC(C)CC(C)CCCCC	0	0.576652	0.65893	0.686565	0.688484	0.796011	0.899394	0.99736	1.08974	1.17624	1.2577	1.33454
35	5,8-Dimethyldodecane	5,8-m-C12	CCCCC(C)CCC(C)CCCC	0	0.585241	0.665452	0.692444	0.694371	0.800019	0.902176	0.99929	1.09126	1.17744	1.25853	1.33521
36	6,6-Dimethyldodecane	6,6-m-C12	CCCCCC(C)(C)CCCCCC	0	0.56269	0.645239	0.672818	0.674828	0.782675	0.886533	0.98516	1.07831	1.16591	1.24817	1.32567
37	6,7-Dimethyldodecane	6,7-m-C12	CCCCCC(C)C(C)CCCCC	0	0.584922	0.664371	0.691165	0.693095	0.798497	0.900197	0.997206	1.08918	1.1753	1.2563	1.3327
38	3-Ethyldodecane	3-e-C12	CCC(CC)CCCCCCCCC	0	0.583025	0.66776	0.695151	0.697205	0.803078	0.904561	1.00104	1.09203	1.178	1.25838	1.33411
39	4-Ethyldodecane	4-e-C12	CCCC(CC)CCCCCCCC	0	0.581315	0.666038	0.693523	0.695535	0.801805	0.903598	1.00033	1.09157	1.17763	1.25812	1.33397
40	5-Ethyldodecane	5-e-C12	CCCCC(CC)CCCCCCC	0	0.581315	0.666038	0.693523	0.695535	0.801805	0.903598	1.00033	1.09157	1.17763	1.25812	1.33397
41	6-Ethyldodecane	6-e-C12	CCCCCC(CC)CCCCCC	0	0.581315	0.666038	0.693523	0.695535	0.801805	0.903598	1.00033	1.09157	1.17763	1.25812	1.33397
42	2,2,3-Trimethylundecane	2,2,3-m-C11	CC(C)(C)C(C)CCCCCCCC	0	0.553472	0.634053	0.660987	0.662998	0.768798	0.871011	0.96849	1.06082	1.14797	1.22998	1.30747
43	2,2,4-Trimethylundecane	2,2,4-m-C11	CC(C)(C)CC(C)CCCCCCC	0	0.555537	0.637128	0.664299	0.666223	0.772193	0.874422	0.97186	1.06446	1.15173	1.23367	1.31127
44	2,2,5-Trimethylundecane	2,2,5-m-C11	CC(C)(C)CCC(C)CCCCCC	0	0.554926	0.635506	0.662578	0.664522	0.77051	0.872966	0.970641	1.06321	1.15044	1.23247	1.31009
45	2,2,6-Trimethylundecane	2,2,6-m-C11	CC(C)(C)CCCC(C)CCCCC	0	0.554926	0.635506	0.662578	0.664522	0.77051	0.872966	0.970641	1.06321	1.15044	1.23247	1.31009
46	2,2,7-Trimethylundecane	2,2,7-m-C11	CC(C)(C)CCCCC(C)CCCC	0	0.554926	0.635506	0.662578	0.664522	0.77051	0.872966	0.970641	1.06321	1.15044	1.23247	1.31009
47	2,2,8-Trimethylundecane	2,2,8-m-C11	CC(C)(C)CCCCCC(C)CCC	0	0.554926	0.635506	0.662578	0.664522	0.77051	0.872966	0.970641	1.06321	1.15044	1.23247	1.31009
48	2,2,9-Trimethylundecane	2,2,9-m-C11	CC(C)(C)CCCCCCC(C)CC	0	0.556635	0.637228	0.664206	0.666192	0.771783	0.873929	0.971353	1.06367	1.1508	1.23272	1.31022
49	2,2,10-Trimethylundecane	2,2,10-m-C11	CC(C)(C)CCCCCCCC(C)C	0	0.550514	0.631712	0.65873	0.660782	0.766674	0.868904	0.966475	1.05882	1.14624	1.22812	1.30558
50	2,3,3-Trimethylundecane	2,3,3-m-C11	CC(C)C(C)(C)CCCCCCCC	0	0.552994	0.633696	0.660894	0.662949	0.769886	0.873144	0.971467	1.06439	1.15205	1.23449	1.31223
51	2,3,4-Trimethylundecane	2,3,4-m-C11	CC(C)C(C)C(C)CCCCCCC	0	0.56315	0.644006	0.671405	0.673344	0.780475	0.883351	0.981138	1.0734	1.16021	1.24165	1.31874
52	2,3,5-Trimethylundecane	2,3,5-m-C11	CC(C)C(C)CC(C)CCCCCC	0	0.56946	0.649508	0.676786	0.678703	0.785643	0.88867	0.986573	1.07896	1.16564	1.24744	1.32439
53	2,3,6-Trimethylundecane	2,3,6-m-C11	CC(C)C(C)CCC(C)CCCCC	0	0.578049	0.65603	0.682666	0.68459	0.789651	0.891453	0.988503	1.08048	1.16684	1.24827	1.32506
54	2,3,7-Trimethylundecane	2,3,7-m-C11	CC(C)C(C)CCCC(C)CCCC	0	0.578049	0.65603	0.682666	0.68459	0.789651	0.891453	0.988503	1.08048	1.16684	1.24827	1.32506
55	2,3,8-Trimethylundecane	2,3,8-m-C11	CC(C)C(C)CCCCC(C)CCC	0	0.578049	0.65603	0.682666	0.68459	0.789651	0.891453	0.988503	1.08048	1.16684	1.24827	1.32506
56	2,3,9-Trimethylundecane	2,3,9-m-C11	CC(C)C(C)CCCCCC(C)CC	0	0.579758	0.657753	0.684294	0.68626	0.790924	0.892415	0.989214	1.08093	1.16721	1.24852	1.3252
57	2,3,10-Trimethylundecane	2,3,10-m-C11	CC(C)C(C)CCCCCCC(C)C	0	0.573637	0.652236	0.678818	0.680849	0.785816	0.887391	0.984336	1.07609	1.16265	1.24392	1.32056
58	2,4,4-Trimethylundecane	2,4,4-m-C11	CC(C)CC(C)(C)CCCCCCC	0	0.553833	0.635648	0.663145	0.66519	0.773059	0.876894	0.975568	1.06904	1.1571	1.23969	1.3176
59	2,4,5-Trimethylundecane	2,4,5-m-C11	CC(C)CC(C)C(C)CCCCCC	0	0.566865	0.646636	0.673892	0.67587	0.783191	0.886319	0.984466	1.07715	1.164	1.24579	1.32277
60	2,4,6-Trimethylundecane	2,4,6-m-C11	CC(C)CC(C)CC(C)CCCCC	0	0.558595	0.641195	0.669292	0.671259	0.780705	0.885516	0.98462	1.07772	1.16493	1.24719	1.32461
61	2,4,7-Trimethylundecane	2,4,7-m-C11	CC(C)CC(C)CCC(C)CCCC	0	0.567184	0.647717	0.675171	0.677146	0.784712	0.888298	0.98655	1.07923	1.16613	1.24802	1.32528
62	2,4,8-Trimethylundecane	2,4,8-m-C11	CC(C)CC(C)CCCC(C)CCC	0	0.567184	0.647717	0.675171	0.677146	0.784712	0.888298	0.98655	1.07923	1.16613	1.24802	1.32528
63	2,4,9-Trimethylundecane	2,4,9-m-C11	CC(C)CC(C)CCCCC(C)CC	0	0.568893	0.64944	0.676799	0.678816	0.785985	0.88926	0.987261	1.07969	1.1665	1.24828	1.32542
64	2,4,10-Trimethylundecane	2,4,10-m-C11	CC(C)CC(C)CCCCCC(C)C	0	0.562772	0.643923	0.671323	0.673405	0.780877	0.884236	0.982383	1.07484	1.16194	1.24368	1.32078
65	2,5,5-Trimethylundecane	2,5,5-m-C11	CC(C)CCC(C)(C)CCCCCC	0	0.553222	0.634026	0.661424	0.663489	0.771376	0.875438	0.974349	1.0678	1.1558	1.23849	1.31642
66	2,5,6-Trimethylundecane	2,5,6-m-C11	CC(C)CCC(C)C(C)CCCCC	0	0.575454	0.653158	0.679772	0.681757	0.787198	0.889101	0.986395	1.07867	1.1652	1.24662	1.32344
67	2,5,7-Trimethylundecane	2,5,7-m-C11	CC(C)CCC(C)CC(C)CCCC	0	0.567184	0.647717	0.675171	0.677146	0.784712	0.888298	0.98655	1.07923	1.16613	1.24802	1.32528
68	2,5,8-Trimethylundecane	2,5,8-m-C11	CC(C)CCC(C)CCC(C)CCC	0	0.575773	0.654239	0.681051	0.683032	0.78872	0.89108	0.98848	1.08074	1.16734	1.24885	1.32595
69	2,5,9-Trimethylundecane	2,5,9-m-C11	CC(C)CCC(C)CCCC(C)CC	0	0.577482	0.655962	0.682679	0.684702	0.789993	0.892043	0.989191	1.0812	1.1677	1.24911	1.32609
70	2,5,10-Trimethylundecane	2,5,10-m-C11	CC(C)CCC(C)CCCCC(C)C	0	0.571361	0.650445	0.677203	0.679291	0.784885	0.887018	0.984313	1.07636	1.16314	1.24451	1.32145
71	2,6,6-Trimethylundecane	2,6,6-m-C11	CC(C)CCCC(C)(C)CCCCC	0	0.553222	0.634026	0.661424	0.663489	0.771376	0.875438	0.974349	1.0678	1.1558	1.23849	1.31642
72	2,6,7-Trimethylundecane	2,6,7-m-C11	CC(C)CCCC(C)C(C)CCCC	0	0.575454	0.653158	0.679772	0.681757	0.787198	0.889101	0.986395	1.07867	1.1652	1.24662	1.32344
73	2,6,8-Trimethylundecane	2,6,8-m-C11	CC(C)CCCC(C)CC(C)CCC	0	0.567184	0.647717	0.675171	0.677146	0.784712	0.888298	0.98655	1.07923	1.16613	1.24802	1.32528
74	2,6,9-Trimethylundecane	2,6,9-m-C11	CC(C)CCCC(C)CCC(C)CC	0	0.577482	0.655962	0.682679	0.684702	0.789993	0.892043	0.989191	1.0812	1.1677	1.24911	1.32609
75	2,6,10-Trimethylundecane	2,6,10-m-C11	CC(C)CCCC(C)CCCC(C)C	0	0.571361	0.650445	0.677203	0.679291	0.784885	0.887018	0.984313	1.07636	1.16314	1.24451	1.32145
76	2,7,7-Trimethylundecane	2,7,7-m-C11	CC(C)CCCCC(C)(C)CCCC	0	0.553222	0.634026	0.661424	0.663489	0.771376	0.875438	0.974349	1.0678	1.1558	1.23849	1.31642
77	2,7,8-Trimethylundecane	2,7,8-m-C11	CC(C)CCCCC(C)C(C)CCC	0	0.575454	0.653158	0.679772	0.681757	0.787198	0.889101	0.986395	1.07867	1.1652	1.24662	1.32344
78	2,7,9-Trimethylundecane	2,7,9-m-C11	CC(C)CCCCC(C)CC(C)CC	0	0.568893	0.64944	0.676799	0.678816	0.785985	0.88926	0.987261	1.07969	1.1665	1.24828	1.32542
79	2,8,8-Trimethylundecane	2,8,8-m-C11	CC(C)CCCCCC(C)(C)CCC	0	0.553222	0.634026	0.661424	0.663489	0.771376	0.875438	0.974349	1.0678	1.1558	1.23849	1.31642
80	2,8,9-Trimethylundecane	2,8,9-m-C11	CC(C)CCCCCC(C)C(C)CC	0	0.577163	0.65488	0.6814	0.683427	0.788471	0.890064	0.987107	1.07912	1.16556	1.24688	1.32358
81	2,9,9-Trimethylundecane	2,9,9-m-C11	CC(C)CCCCCCC(C)(C)CC	0	0.556627	0.637435	0.664629	0.666701	0.773609	0.876763	0.975029	1.06788	1.15557	1.23808	1.31582
82	3,3,4-Trimethylundecane	3,3,4-m-C11	CCC(C)(C)C(C)CCCCCCC	0	0.557323	0.636854	0.663744	0.665874	0.772474	0.875506	0.97375	1.06654	1.15397	1.23647	1.31432
83	3,3,5-Trimethylundecane	3,3,5-m-C11	CCC(C)(C)CC(C)CCCCCC	0	0.56165	0.642852	0.670198	0.672143	0.779127	0.882281	0.980414	1.07351	1.16106	1.24363	1.32151
84	3,3,6-Trimethylundecane	3,3,6-m-C11	CCC(C)(C)CCC(C)CCCCC	0	0.561039	0.64123	0.668477	0.670442	0.777444	0.880824	0.979195	1.07226	1.15977	1.24243	1.32032
85	3,3,7-Trimethylundecane	3,3,7-m-C11	CCC(C)(C)CCCC(C)CCCC	0	0.561039	0.64123	0.668477	0.670442	0.777444	0.880824	0.979195	1.07226	1.15977	1.24243	1.32032
86	3,3,8-Trimethylundecane	3,3,8-m-C11	CCC(C)(C)CCCCC(C)CCC	0	0.561039	0.64123	0.668477	0.670442	0.777444	0.880824	0.979195	1.07226	1.15977	1.24243	1.32032
87	3,3,9-Trimethylundecane	3,3,9-m-C11	CCC(C)(C)CCCCCC(C)CC	0	0.562748	0.642952	0.670105	0.672112	0.778717	0.881787	0.979907	1.07272	1.16013	1.24268	1.32046
88	3,4,4-Trimethylundecane	3,4,4-m-C11	CCC(C)C(C)(C)CCCCCCC	0	0.555627	0.635167	0.662168	0.664331	0.771514	0.875144	0.973783	1.06693	1.15457	1.23712	1.31505
89	3,4,5-Trimethylundecane	3,4,5-m-C11	CCC(C)C(C)C(C)CCCCCC	0	0.566676	0.64665	0.673987	0.675921	0.783131	0.886025	0.983909	1.07644	1.16313	1.24461	1.32175
90	3,4,6-Trimethylundecane	3,4,6-m-C11	CCC(C)C(C)CC(C)CCCCC	0	0.572986	0.652152	0.679368	0.681281	0.788299	0.891344	0.989344	1.082	1.16856	1.25039	1.32741
91	3,4,7-Trimethylundecane	3,4,7-m-C11	CCC(C)C(C)CCC(C)CCCC	0	0.581575	0.658674	0.685248	0.687167	0.792307	0.894126	0.991274	1.08351	1.16976	1.25122	1.32808
92	3,4,8-Trimethylundecane	3,4,8-m-C11	CCC(C)C(C)CCCC(C)CCC	0	0.581575	0.658674	0.685248	0.687167	0.792307	0.894126	0.991274	1.08351	1.16976	1.25122	1.32808
93	3,4,9-Trimethylundecane	3,4,9-m-C11	CCC(C)C(C)CCCCC(C)CC	0	0.583284	0.660397	0.686876	0.688837	0.79358	0.895089	0.991985	1.08397	1.17012	1.25148	1.32821
94	3,5,5-Trimethylundecane	3,5,5-m-C11	CCC(C)CC(C)(C)CCCCCC	0	0.559954	0.641165	0.668621	0.670601	0.778167	0.881918	0.980446	1.07389	1.16166	1.24429	1.32224
95	3,5,6-Trimethylundecane	3,5,6-m-C11	CCC(C)CC(C)C(C)CCCCC	0	0.572986	0.652152	0.679368	0.681281	0.788299	0.891344	0.989344	1.082	1.16856	1.25039	1.32741
96	3,5,7-Trimethylundecane	3,5,7-m-C11	CCC(C)CC(C)CC(C)CCCC	0	0.564716	0.646712	0.674768	0.67667	0.785813	0.89054	0.989498	1.08256	1.16949	1.25179	1.32925
97	3,5,8-Trimethylundecane	3,5,8-m-C11	CCC(C)CC(C)CCC(C)CCC	0	0.573305	0.653234	0.680647	0.682556	0.789821	0.893322	0.991428	1.08408	1.17069	1.25262	1.32992
98	3,5,9-Trimethylundecane	3,5,9-m-C11	CCC(C)CC(C)CCCC(C)CC	0	0.575014	0.654956	0.682275	0.684226	0.791094	0.894285	0.99214	1.08454	1.17106	1.25288	1.33005
99	3,6,6-Trimethylundecane	3,6,6-m-C11	CCC(C)CCC(C)(C)CCCCC	0	0.559343	0.639542	0.6669	0.6689	0.776484	0.880462	0.979228	1.07265	1.16036	1.24309	1.32105
100	3,6,7-Trimethylundecane	3,6,7-m-C11	CCC(C)CCC(C)C(C)CCCC	0	0.581575	0.658674	0.685248	0.687167	0.792307	0.894126	0.991274	1.08351	1.16976	1.25122	1.32808
101	3,6,8-Trimethylundecane	3,6,8-m-C11	CCC(C)CCC(C)CC(C)CCC	0	0.573305	0.653234	0.680647	0.682556	0.789821	0.893322	0.991428	1.08408	1.17069	1.25262	1.32992
102	3,6,9-Trimethylundecane	3,6,9-m-C11	CCC(C)CCC(C)CCC(C)CC	0	0.583603	0.661478	0.688155	0.690112	0.795101	0.897067	0.994069	1.08605	1.17226	1.25371	1.33072
103	3,7,7-Trimethylundecane	3,7,7-m-C11	CCC(C)CCCC(C)(C)CCCC	0	0.559343	0.639542	0.6669	0.6689	0.776484	0.880462	0.979228	1.07265	1.16036	1.24309	1.32105
104	3,7,8-Trimethylundecane	3,7,8-m-C11	CCC(C)CCCC(C)C(C)CCC	0	0.581575	0.658674	0.685248	0.687167	0.792307	0.894126	0.991274	1.08351	1.16976	1.25122	1.32808
105	3,8,8-Trimethylundecane	3,8,8-m-C11	CCC(C)CCCCC(C)(C)CCC	0	0.559343	0.639542	0.6669	0.6689	0.776484	0.880462	0.979228	1.07265	1.16036	1.24309	1.32105
106	4,4,5-Trimethylundecane	4,4,5-m-C11	CCCC(C)(C)C(C)CCCCCC	0	0.553918	0.633445	0.66054	0.662661	0.770241	0.874181	0.973071	1.06647	1.1542	1.23687	1.31491
107	4,4,6-Trimethylundecane	4,4,6-m-C11	CCCC(C)(C)CC(C)CCCCC	0	0.558244	0.639442	0.666993	0.668931	0.776894	0.880956	0.979735	1.07343	1.16129	1.24403	1.3221
108	4,4,7-Trimethylundecane	4,4,7-m-C11	CCCC(C)(C)CCC(C)CCCC	0	0.557634	0.63782	0.665272	0.66723	0.775211	0.8795	0.978516	1.07219	1.16	1.24283	1.32092
109	4,4,8-Trimethylundecane	4,4,8-m-C11	CCCC(C)(C)CCCC(C)CCC	0	0.557634	0.63782	0.665272	0.66723	0.775211	0.8795	0.978516	1.07219	1.16	1.24283	1.32092
110	4,5,5-Trimethylundecane	4,5,5-m-C11	CCCC(C)C(C)(C)CCCCCC	0	0.553918	0.633445	0.66054	0.662661	0.770241	0.874181	0.973071	1.06647	1.1542	1.23687	1.31491
111	4,5,6-Trimethylundecane	4,5,6-m-C11	CCCC(C)C(C)C(C)CCCCC	0	0.564967	0.644928	0.672359	0.674251	0.781858	0.885062	0.983198	1.07598	1.16277	1.24435	1.32162
112	4,5,7-Trimethylundecane	4,5,7-m-C11	CCCC(C)C(C)CC(C)CCCC	0	0.571277	0.65043	0.67774	0.679611	0.787026	0.890381	0.988632	1.08154	1.16819	1.25014	1.32728
113	4,5,8-Trimethylundecane	4,5,8-m-C11	CCCC(C)C(C)CCC(C)CCC	0	0.579865	0.656952	0.68362	0.685497	0.791034	0.893163	0.990562	1.08305	1.16939	1.25097	1.32795
114	4,6,6-Trimethylundecane	4,6,6-m-C11	CCCC(C)CC(C)(C)CCCCC	0	0.558244	0.639442	0.666993	0.668931	0.776894	0.880956	0.979735	1.07343	1.16129	1.24403	1.3221
115	4,6,7-Trimethylundecane	4,6,7-m-C11	CCCC(C)CC(C)C(C)CCCC	0	0.571277	0.65043	0.67774	0.679611	0.787026	0.890381	0.988632	1.08154	1.16819	1.25014	1.32728
116	4,6,8-Trimethylundecane	4,6,8-m-C11	CCCC(C)CC(C)CC(C)CCC	0	0.563007	0.644989	0.67314	0.675	0.78454	0.889578	0.988787	1.0821	1.16913	1.25154	1.32912
117	4,7,7-Trimethylundecane	4,7,7-m-C11	CCCC(C)CCC(C)(C)CCCC	0	0.557634	0.63782	0.665272	0.66723	0.775211	0.8795	0.978516	1.07219	1.16	1.24283	1.32092
118	5,5,6-Trimethylundecane	5,5,6-m-C11	CCCCC(C)(C)C(C)CCCCC	0	0.553918	0.633445	0.66054	0.662661	0.770241	0.874181	0.973071	1.06647	1.1542	1.23687	1.31491
119	5,5,7-Trimethylundecane	5,5,7-m-C11	CCCCC(C)(C)CC(C)CCCC	0	0.558244	0.639442	0.666993	0.668931	0.776894	0.880956	0.979735	1.07343	1.16129	1.24403	1.3221
120	5,6,6-Trimethylundecane	5,6,6-m-C11	CCCCC(C)C(C)(C)CCCCC	0	0.553918	0.633445	0.66054	0.662661	0.770241	0.874181	0.973071	1.06647	1.1542	1.23687	1.31491
121	5,6,7-Trimethylundecane	5,6,7-m-C11	CCCCC(C)C(C)C(C)CCCC	0	0.564967	0.644928	0.672359	0.674251	0.781858	0.885062	0.983198	1.07598	1.16277	1.24435	1.32162
122	3-Ethyl-2-methylundecane	3-e-2-m-C11	CC(C)C(CC)CCCCCCCC	0	0.570071	0.653743	0.681323	0.683363	0.790204	0.892261	0.989093	1.08041	1.16658	1.24735	1.32348
123	3-Ethyl-3-methylundecane	3-e-3-m-C11	CCC(CC)(C)CCCCCCCC	0	0.555925	0.637897	0.665204	0.66725	0.774208	0.877274	0.975309	1.06779	1.15521	1.23727	1.3145
124	3-Ethyl-4-methylundecane	3-e-4-m-C11	CCC(CC)C(C)CCCCCCC	0	0.573597	0.656387	0.683905	0.685941	0.792859	0.894934	0.991864	1.08345	1.16949	1.2503	1.3265
125	3-Ethyl-5-methylundecane	3-e-5-m-C11	CCC(CC)CC(C)CCCCCC	0	0.569379	0.653819	0.681726	0.68372	0.791606	0.894744	0.99247	1.08439	1.17088	1.25221	1.32869
126	3-Ethyl-6-methylundecane	3-e-6-m-C11	CCC(CC)CCC(C)CCCCC	0	0.577968	0.660341	0.687605	0.689607	0.795614	0.897527	0.9944	1.0859	1.17209	1.25304	1.32935
127	3-Ethyl-7-methylundecane	3-e-7-m-C11	CCC(CC)CCCC(C)CCCC	0	0.577968	0.660341	0.687605	0.689607	0.795614	0.897527	0.9944	1.0859	1.17209	1.25304	1.32935
128	3-Ethyl-8-methylundecane	3-e-8-m-C11	CCC(CC)CCCCC(C)CCC	0	0.577968	0.660341	0.687605	0.689607	0.795614	0.897527	0.9944	1.0859	1.17209	1.25304	1.32935
129	3-Ethyl-9-methylundecane	3-e-9-m-C11	CCC(CC)CCCCCC(C)CC	0	0.579677	0.662064	0.689233	0.691277	0.796887	0.898489	0.995111	1.08636	1.17245	1.2533	1.32949
130	4-Ethyl-2-methylundecane	4-e-2-m-C11	CC(C)CC(CC)CCCCCCC	0	0.563258	0.648303	0.67625	0.67831	0.786498	0.88972	0.987592	1.07954	1.16632	1.24761	1.32405
131	4-Ethyl-3-methylundecane	4-e-3-m-C11	CCC(C)C(CC)CCCCCCC	0	0.573597	0.656387	0.683905	0.685941	0.792859	0.894934	0.991864	1.08345	1.16949	1.2503	1.3265
132	4-Ethyl-4-methylundecane	4-e-4-m-C11	CCCC(CC)(C)CCCCCCC	0	0.552519	0.634487	0.661999	0.664038	0.771976	0.875949	0.974629	1.06771	1.15544	1.23767	1.3151
133	4-Ethyl-5-methylundecane	4-e-5-m-C11	CCCC(CC)C(C)CCCCCC	0	0.571888	0.654665	0.682277	0.684271	0.791586	0.893971	0.991153	1.08299	1.16913	1.25005	1.32636
134	4-Ethyl-6-methylundecane	4-e-6-m-C11	CCCC(CC)CC(C)CCCCC	0	0.56767	0.652097	0.680098	0.68205	0.790333	0.893782	0.991758	1.08393	1.17052	1.25196	1.32855
135	4-Ethyl-7-methylundecane	4-e-7-m-C11	CCCC(CC)CCC(C)CCCC	0	0.576259	0.658619	0.685977	0.687937	0.794341	0.896564	0.993688	1.08544	1.17172	1.25279	1.32922
136	4-Ethyl-8-methylundecane	4-e-8-m-C11	CCCC(CC)CCCC(C)CCC	0	0.576259	0.658619	0.685977	0.687937	0.794341	0.896564	0.993688	1.08544	1.17172	1.25279	1.32922
137	5-Ethyl-2-methylundecane	5-e-2-m-C11	CC(C)CCC(CC)CCCCCC	0	0.571847	0.654825	0.682129	0.684196	0.790506	0.892502	0.989521	1.08106	1.16752	1.24844	1.32472
138	5-Ethyl-3-methylundecane	5-e-3-m-C11	CCC(C)CC(CC)CCCCCC	0	0.569379	0.653819	0.681726	0.68372	0.791606	0.894744	0.99247	1.08439	1.17088	1.25221	1.32869
139	5-Ethyl-4-methylundecane	5-e-4-m-C11	CCCC(C)C(CC)CCCCCC	0	0.571888	0.654665	0.682277	0.684271	0.791586	0.893971	0.991153	1.08299	1.16913	1.25005	1.32636
140	5-Ethyl-5-methylundecane	5-e-5-m-C11	CCCCC(CC)(C)CCCCCC	0	0.552519	0.634487	0.661999	0.664038	0.771976	0.875949	0.974629	1.06771	1.15544	1.23767	1.3151
141	5-Ethyl-6-methylundecane	5-e-6-m-C11	CCCCC(CC)C(C)CCCCC	0	0.571888	0.654665	0.682277	0.684271	0.791586	0.893971	0.991153	1.08299	1.16913	1.25005	1.32636
142	5-Ethyl-7-methylundecane	5-e-7-m-C11	CCCCC(CC)CC(C)CCCC	0	0.56767	0.652097	0.680098	0.68205	0.790333	0.893782	0.991758	1.08393	1.17052	1.25196	1.32855
143	6-Ethyl-2-methylundecane	6-e-2-m-C11	CC(C)CCCC(CC)CCCCC	0	0.571847	0.654825	0.682129	0.684196	0.790506	0.892502	0.989521	1.08106	1.16752	1.24844	1.32472
144	6-Ethyl-3-methylundecane	6-e-3-m-C11	CCC(C)CCC(CC)CCCCC	0	0.577968	0.660341	0.687605	0.689607	0.795614	0.897527	0.9944	1.0859	1.17209	1.25304	1.32935
145	6-Ethyl-4-methylundecane	6-e-4-m-C11	CCCC(C)CC(CC)CCCCC	0	0.56767	0.652097	0.680098	0.68205	0.790333	0.893782	0.991758	1.08393	1.17052	1.25196	1.32855
146	6-Ethyl-5-methylundecane	6-e-5-m-C11	CCCCC(C)C(CC)CCCCC	0	0.571888	0.654665	0.682277	0.684271	0.791586	0.893971	0.991153	1.08299	1.16913	1.25005	1.32636
147	6-Ethyl-6-methylundecane	6-e-6-m-C11	CCCCCC(CC)(C)CCCCC	0	0.552519	0.634487	0.661999	0.664038	0.771976	0.875949	0.974629	1.06771	1.15544	1.23767	1.3151
148	7-Ethyl-2-methylundecane	7-e-2-m-C11	CC(C)CCCCC(CC)CCCC	0	0.571847	0.654825	0.682129	0.684196	0.790506	0.892502	0.989521	1.08106	1.16752	1.24844	1.32472
149	7-Ethyl-3-methylundecane	7-e-3-m-C11	CCC(C)CCCC(CC)CCCC	0	0.577968	0.660341	0.687605	0.689607	0.795614	0.897527	0.9944	1.0859	1.17209	1.25304	1.32935
150	7-Ethyl-4-methylundecane	7-e-4-m-C11	CCCC(C)CCC(CC)CCCC	0	0.576259	0.658619	0.685977	0.687937	0.794341	0.896564	0.993688	1.08544	1.17172	1.25279	1.32922
151	8-Ethyl-2-methylundecane	8-e-2-m-C11	CC(C)CCCCCC(CC)CCC	0	0.571847	0.654825	0.682129	0.684196	0.790506	0.892502	0.989521	1.08106	1.16752	1.24844	1.32472
152	8-Ethyl-3-methylundecane	8-e-3-m-C11	CCC(C)CCCCC(CC)CCC	0	0.577968	0.660341	0.687605	0.689607	0.795614	0.897527	0.9944	1.0859	1.17209	1.25304	1.32935
153	9-Ethyl-2-methylundecane	9-e-2-m-C11	CC(C)CCCCCCC(CC)CC	0	0.573556	0.656547	0.683757	0.685866	0.791779	0.893465	0.990233	1.08151	1.16789	1.2487	1.32485
154	4-Propylundecane	4-p-C11	CCCC(CCC)CCCCCCC	0	0.579606	0.664315	0.691895	0.693865	0.800532	0.902635	0.99962	1.09111	1.17727	1.25787	1.33384
155	5-Propylundecane	5-p-C11	CCCCC(CCC)CCCCCC	0	0.579606	0.664315	0.691895	0.693865	0.800532	0.902635	0.99962	1.09111	1.17727	1.25787	1.33384
156	6-Propylundecane	6-p-C11	CCCCCC(CCC)CCCCC	0	0.579606	0.664315	0.691895	0.693865	0.800532	0.902635	0.99962	1.09111	1.17727	1.25787	1.33384
157	4-(1-Methylethyl)undecane	4-ip-C11	CCCC(C(C)C)CCCCCCC	0	0.568362	0.652021	0.679695	0.681693	0.78893	0.891298	0.988382	1.07995	1.16622	1.2471	1.32335
158	5-(1-Methylethyl)undecane	5-ip-C11	CCCCC(C(C)C)CCCCCC	0	0.568362	0.652021	0.679695	0.681693	0.78893	0.891298	0.988382	1.07995	1.16622	1.2471	1.32335
159	6-(1-Methylethyl)undecane	6-ip-C11	CCCCCC(C(C)C)CCCCC	0	0.568362	0.652021	0.679695	0.681693	0.78893	0.891298	0.988382	1.07995	1.16622	1.2471	1.32335
160	2,2,3,3-Tetramethyldecane	2,2,3,3-m-C10	CC(C)(C)C(C)(C)CCCCCCC	0	0.520463	0.601464	0.628921	0.630951	0.738889	0.843011	0.94219	1.03596	1.12466	1.20805	1.28702
161	2,2,3,4-Tetramethyldecane	2,2,3,4-m-C10	CC(C)(C)C(C)C(C)CCCCCC	0	0.545735	0.62456	0.651492	0.653347	0.759138	0.8614	0.95915	1.05201	1.13934	1.22146	1.29972
162	2,2,3,5-Tetramethyldecane	2,2,3,5-m-C10	CC(C)(C)C(C)CC(C)CCCCC	0	0.539827	0.620112	0.647563	0.649514	0.757326	0.861195	0.959916	1.05318	1.14085	1.22381	1.30205
163	2,2,3,6-Tetramethyldecane	2,2,3,6-m-C10	CC(C)(C)C(C)CCC(C)CCCC	0	0.548415	0.626634	0.653442	0.6554	0.761334	0.863977	0.961846	1.05469	1.14206	1.22464	1.30272
164	2,2,3,7-Tetramethyldecane	2,2,3,7-m-C10	CC(C)(C)C(C)CCCC(C)CCC	0	0.548415	0.626634	0.653442	0.6554	0.761334	0.863977	0.961846	1.05469	1.14206	1.22464	1.30272
165	2,2,3,8-Tetramethyldecane	2,2,3,8-m-C10	CC(C)(C)C(C)CCCCC(C)CC	0	0.550125	0.628357	0.65507	0.65707	0.762607	0.86494	0.962557	1.05515	1.14242	1.2249	1.30286
166	2,2,3,9-Tetramethyldecane	2,2,3,9-m-C10	CC(C)(C)C(C)CCCCCC(C)C	0	0.544004	0.62284	0.649594	0.65166	0.757498	0.859915	0.957679	1.0503	1.13786	1.2203	1.29822
167	2,2,4,4-Tetramethyldecane	2,2,4,4-m-C10	CC(C)(C)CC(C)(C)CCCCCC	0	0.523632	0.606981	0.63487	0.636967	0.745809	0.850428	0.949879	1.04401	1.13276	1.21649	1.29577
168	2,2,4,5-Tetramethyldecane	2,2,4,5-m-C10	CC(C)(C)CC(C)C(C)CCCCC	0	0.550161	0.628628	0.655475	0.65735	0.763207	0.86541	0.963132	1.05625	1.14368	1.2261	1.30401
169	2,2,4,6-Tetramethyldecane	2,2,4,6-m-C10	CC(C)(C)CC(C)CC(C)CCCC	0	0.541892	0.623187	0.650875	0.652739	0.760721	0.864606	0.963287	1.05682	1.14462	1.2275	1.30585
170	2,2,4,7-Tetramethyldecane	2,2,4,7-m-C10	CC(C)(C)CC(C)CCC(C)CCC	0	0.55048	0.629709	0.656754	0.658625	0.764729	0.867389	0.965216	1.05833	1.14582	1.22833	1.30652
171	2,2,4,8-Tetramethyldecane	2,2,4,8-m-C10	CC(C)(C)CC(C)CCCC(C)CC	0	0.55219	0.631432	0.658382	0.660295	0.766002	0.868351	0.965928	1.05879	1.14619	1.22859	1.30666
172	2,2,4,9-Tetramethyldecane	2,2,4,9-m-C10	CC(C)(C)CC(C)CCCCC(C)C	0	0.546069	0.625915	0.652906	0.654884	0.760893	0.863327	0.96105	1.05394	1.14162	1.22399	1.30202
173	2,2,5,5-Tetramethyldecane	2,2,5,5-m-C10	CC(C)(C)CCC(C)(C)CCCCC	0	0.527319	0.607873	0.635407	0.637381	0.745702	0.85029	0.949867	1.04414	1.13299	1.21677	1.2958
174	2,2,5,6-Tetramethyldecane	2,2,5,6-m-C10	CC(C)(C)CCC(C)C(C)CCCC	0	0.54955	0.627005	0.653754	0.655649	0.761524	0.863954	0.961913	1.05501	1.14239	1.2249	1.30283
175	2,2,5,7-Tetramethyldecane	2,2,5,7-m-C10	CC(C)(C)CCC(C)CC(C)CCC	0	0.541281	0.621565	0.649154	0.651038	0.759038	0.86315	0.962068	1.05557	1.14332	1.2263	1.30467
176	2,2,5,8-Tetramethyldecane	2,2,5,8-m-C10	CC(C)(C)CCC(C)CCC(C)CC	0	0.551579	0.629809	0.656661	0.658594	0.764319	0.866895	0.964709	1.05754	1.14489	1.22739	1.30547
177	2,2,5,9-Tetramethyldecane	2,2,5,9-m-C10	CC(C)(C)CCC(C)CCCC(C)C	0	0.545458	0.624293	0.651185	0.653183	0.759211	0.861871	0.959831	1.0527	1.14033	1.22279	1.30083
178	2,2,6,6-Tetramethyldecane	2,2,6,6-m-C10	CC(C)(C)CCCC(C)(C)CCCC	0	0.527319	0.607873	0.635407	0.637381	0.745702	0.85029	0.949867	1.04414	1.13299	1.21677	1.2958
179	2,2,6,7-Tetramethyldecane	2,2,6,7-m-C10	CC(C)(C)CCCC(C)C(C)CCC	0	0.54955	0.627005	0.653754	0.655649	0.761524	0.863954	0.961913	1.05501	1.14239	1.2249	1.30283
180	2,2,6,8-Tetramethyldecane	2,2,6,8-m-C10	CC(C)(C)CCCC(C)CC(C)CC	0	0.54299	0.623287	0.650782	0.652708	0.760311	0.864113	0.962779	1.05603	1.14369	1.22656	1.3048
181	2,2,6,9-Tetramethyldecane	2,2,6,9-m-C10	CC(C)(C)CCCC(C)CCC(C)C	0	0.545458	0.624293	0.651185	0.653183	0.759211	0.861871	0.959831	1.0527	1.14033	1.22279	1.30083
182	2,2,7,7-Tetramethyldecane	2,2,7,7-m-C10	CC(C)(C)CCCCC(C)(C)CCC	0	0.527319	0.607873	0.635407	0.637381	0.745702	0.85029	0.949867	1.04414	1.13299	1.21677	1.2958
183	2,2,7,8-Tetramethyldecane	2,2,7,8-m-C10	CC(C)(C)CCCCC(C)C(C)CC	0	0.55126	0.628728	0.655382	0.657319	0.762797	0.864917	0.962625	1.05547	1.14275	1.22516	1.30296
184	2,2,7,9-Tetramethyldecane	2,2,7,9-m-C10	CC(C)(C)CCCCC(C)CC(C)C	0	0.536869	0.617771	0.645305	0.647297	0.755203	0.859088	0.957901	1.05118	1.13913	1.22196	1.30016
185	2,2,8,8-Tetramethyldecane	2,2,8,8-m-C10	CC(C)(C)CCCCCC(C)(C)CC	0	0.530724	0.611283	0.638612	0.640593	0.747934	0.851615	0.950546	1.04422	1.13276	1.21637	1.2952
186	2,2,8,9-Tetramethyldecane	2,2,8,9-m-C10	CC(C)(C)CCCCCC(C)C(C)C	0	0.547734	0.626084	0.6528	0.654741	0.760142	0.862243	0.959854	1.05243	1.13984	1.22221	1.29995
187	2,2,9,9-Tetramethyldecane	2,2,9,9-m-C10	CC(C)(C)CCCCCCC(C)(C)C	0	0.524611	0.605559	0.632713	0.634674	0.741	0.843757	0.941993	1.03516	1.12343	1.20641	1.28497
188	2,3,3,4-Tetramethyldecane	2,3,3,4-m-C10	CC(C)C(C)(C)C(C)CCCCCC	0	0.52907	0.610296	0.63809	0.640181	0.749377	0.8542	0.953561	1.04737	1.13572	1.21872	1.29719
189	2,3,3,5-Tetramethyldecane	2,3,3,5-m-C10	CC(C)C(C)(C)CC(C)CCCCC	0	0.548548	0.6279	0.65507	0.657052	0.764105	0.867566	0.966042	1.05951	1.14743	1.23035	1.30866
190	2,3,3,6-Tetramethyldecane	2,3,3,6-m-C10	CC(C)C(C)(C)CCC(C)CCCC	0	0.547937	0.626277	0.653349	0.655351	0.762422	0.86611	0.964823	1.05827	1.14614	1.22915	1.30748
191	2,3,3,7-Tetramethyldecane	2,3,3,7-m-C10	CC(C)C(C)(C)CCCC(C)CCC	0	0.547937	0.626277	0.653349	0.655351	0.762422	0.86611	0.964823	1.05827	1.14614	1.22915	1.30748
192	2,3,3,8-Tetramethyldecane	2,3,3,8-m-C10	CC(C)C(C)(C)CCCCC(C)CC	0	0.549646	0.628	0.654977	0.657021	0.763695	0.867073	0.965535	1.05873	1.1465	1.22941	1.30761
193	2,3,3,9-Tetramethyldecane	2,3,3,9-m-C10	CC(C)C(C)(C)CCCCCC(C)C	0	0.543525	0.622483	0.649501	0.65161	0.758587	0.862048	0.960657	1.05388	1.14194	1.22481	1.30297
194	2,3,4,4-Tetramethyldecane	2,3,4,4-m-C10	CC(C)C(C)C(C)(C)CCCCCC	0	0.544364	0.62303	0.65009	0.652103	0.759199	0.862859	0.961672	1.05509	1.14303	1.22565	1.30428
195	2,3,4,5-Tetramethyldecane	2,3,4,5-m-C10	CC(C)C(C)C(C)C(C)CCCCC	0	0.543195	0.624563	0.652599	0.6545	0.763836	0.868216	0.96713	1.0602	1.14768	1.2297	1.30766
196	2,3,4,6-Tetramethyldecane	2,3,4,6-m-C10	CC(C)C(C)C(C)CC(C)CCCC	0	0.549505	0.630065	0.65798	0.659859	0.769004	0.873535	0.972565	1.06576	1.1531	1.23549	1.31332
197	2,3,4,7-Tetramethyldecane	2,3,4,7-m-C10	CC(C)C(C)C(C)CCC(C)CCC	0	0.558094	0.636587	0.66386	0.665745	0.773011	0.876318	0.974494	1.06728	1.1543	1.23632	1.31398
198	2,3,4,8-Tetramethyldecane	2,3,4,8-m-C10	CC(C)C(C)C(C)CCCC(C)CC	0	0.559803	0.638309	0.665488	0.667415	0.774285	0.87728	0.975206	1.06774	1.15467	1.23657	1.31412
199	2,3,4,9-Tetramethyldecane	2,3,4,9-m-C10	CC(C)C(C)C(C)CCCCC(C)C	0	0.553682	0.632793	0.660012	0.662005	0.769176	0.872256	0.970328	1.06289	1.15011	1.23197	1.30948
200	2,3,5,5-Tetramethyldecane	2,3,5,5-m-C10	CC(C)C(C)CC(C)(C)CCCCC	0	0.551052	0.63002	0.657215	0.65915	0.766526	0.870233	0.968947	1.06265	1.1507	1.23377	1.31196
201	2,3,5,6-Tetramethyldecane	2,3,5,6-m-C10	CC(C)C(C)CC(C)C(C)CCCC	0	0.564084	0.641008	0.667962	0.66983	0.776658	0.879658	0.977845	1.07076	1.15759	1.23987	1.31713
202	2,3,5,7-Tetramethyldecane	2,3,5,7-m-C10	CC(C)C(C)CC(C)CC(C)CCC	0	0.555815	0.635567	0.663361	0.665219	0.774172	0.878854	0.977999	1.07132	1.15853	1.24128	1.31897
203	2,3,5,8-Tetramethyldecane	2,3,5,8-m-C10	CC(C)C(C)CC(C)CCC(C)CC	0	0.566113	0.643812	0.670869	0.672775	0.779453	0.882599	0.98064	1.07329	1.1601	1.24236	1.31978
204	2,3,5,9-Tetramethyldecane	2,3,5,9-m-C10	CC(C)C(C)CC(C)CCCC(C)C	0	0.559992	0.638295	0.665393	0.667365	0.774344	0.877575	0.975762	1.06845	1.15553	1.23776	1.31514
205	2,3,6,6-Tetramethyldecane	2,3,6,6-m-C10	CC(C)C(C)CCC(C)(C)CCCC	0	0.550441	0.628397	0.655494	0.657448	0.764843	0.868776	0.967728	1.0614	1.1494	1.23257	1.31078
206	2,3,6,7-Tetramethyldecane	2,3,6,7-m-C10	CC(C)C(C)CCC(C)C(C)CCC	0	0.572673	0.64753	0.673842	0.675716	0.780665	0.88244	0.979774	1.07227	1.15879	1.2407	1.3178
207	2,3,6,8-Tetramethyldecane	2,3,6,8-m-C10	CC(C)C(C)CCC(C)CC(C)CC	0	0.566113	0.643812	0.670869	0.672775	0.779453	0.882599	0.98064	1.07329	1.1601	1.24236	1.31978
208	2,3,6,9-Tetramethyldecane	2,3,6,9-m-C10	CC(C)C(C)CCC(C)CCC(C)C	0	0.56858	0.644817	0.671272	0.673251	0.778352	0.880357	0.977692	1.06996	1.15674	1.23859	1.31581
209	2,3,7,7-Tetramethyldecane	2,3,7,7-m-C10	CC(C)C(C)CCCC(C)(C)CCC	0	0.550441	0.628397	0.655494	0.657448	0.764843	0.868776	0.967728	1.0614	1.1494	1.23257	1.31078
210	2,3,7,8-Tetramethyldecane	2,3,7,8-m-C10	CC(C)C(C)CCCC(C)C(C)CC	0	0.574382	0.649252	0.67547	0.677386	0.781939	0.883403	0.980486	1.07273	1.15916	1.24096	1.31794
211	2,3,7,9-Tetramethyldecane	2,3,7,9-m-C10	CC(C)C(C)CCCC(C)CC(C)C	0	0.559992	0.638295	0.665393	0.667365	0.774344	0.877575	0.975762	1.06845	1.15553	1.23776	1.31514
212	2,3,8,8-Tetramethyldecane	2,3,8,8-m-C10	CC(C)C(C)CCCCC(C)(C)CC	0	0.553847	0.631807	0.658699	0.660661	0.767076	0.870101	0.968408	1.06148	1.14917	1.23217	1.31018
213	2,3,8,9-Tetramethyldecane	2,3,8,9-m-C10	CC(C)C(C)CCCCC(C)C(C)C	0	0.570856	0.646608	0.672888	0.674809	0.779283	0.880729	0.977715	1.06969	1.15624	1.23801	1.31492
214	2,4,4,5-Tetramethyldecane	2,4,4,5-m-C10	CC(C)CC(C)(C)C(C)CCCCC	0	0.54506	0.623854	0.650867	0.653024	0.760625	0.864541	0.96348	1.0572	1.14539	1.22839	1.30684
215	2,4,4,6-Tetramethyldecane	2,4,4,6-m-C10	CC(C)CC(C)(C)CC(C)CCCC	0	0.549387	0.629852	0.657321	0.659293	0.767278	0.871316	0.970143	1.06416	1.15248	1.23555	1.31403
216	2,4,4,7-Tetramethyldecane	2,4,4,7-m-C10	CC(C)CC(C)(C)CCC(C)CCC	0	0.548776	0.628229	0.6556	0.657592	0.765595	0.86986	0.968924	1.06292	1.15119	1.23435	1.31285
217	2,4,4,8-Tetramethyldecane	2,4,4,8-m-C10	CC(C)CC(C)(C)CCCC(C)CC	0	0.550485	0.629951	0.657228	0.659262	0.766868	0.870823	0.969636	1.06338	1.15155	1.23461	1.31298
218	2,4,4,9-Tetramethyldecane	2,4,4,9-m-C10	CC(C)CC(C)(C)CCCCC(C)C	0	0.544364	0.624435	0.651752	0.653851	0.76176	0.865798	0.964758	1.05853	1.14699	1.23001	1.30835
219	2,4,5,5-Tetramethyldecane	2,4,5,5-m-C10	CC(C)CC(C)C(C)(C)CCCCC	0	0.535861	0.615709	0.643267	0.645436	0.754935	0.860303	0.960331	1.05444	1.14289	1.22636	1.30499
220	2,4,5,6-Tetramethyldecane	2,4,5,6-m-C10	CC(C)CC(C)C(C)C(C)CCCC	0	0.54691	0.627192	0.655086	0.657026	0.766551	0.871184	0.970457	1.06395	1.15146	1.23384	1.31169
221	2,4,5,7-Tetramethyldecane	2,4,5,7-m-C10	CC(C)CC(C)C(C)CC(C)CCC	0	0.553219	0.632695	0.660467	0.662386	0.771719	0.876503	0.975892	1.06951	1.15688	1.23963	1.31735
222	2,4,5,8-Tetramethyldecane	2,4,5,8-m-C10	CC(C)CC(C)C(C)CCC(C)CC	0	0.563517	0.640939	0.667975	0.669942	0.777	0.880248	0.978533	1.07148	1.15845	1.24071	1.31816
223	2,4,5,9-Tetramethyldecane	2,4,5,9-m-C10	CC(C)CC(C)C(C)CCCC(C)C	0	0.557396	0.635423	0.662499	0.664532	0.771892	0.875224	0.973655	1.06664	1.15389	1.23611	1.31352
224	2,4,6,6-Tetramethyldecane	2,4,6,6-m-C10	CC(C)CC(C)CC(C)(C)CCCC	0	0.540187	0.621707	0.64972	0.651706	0.761587	0.867078	0.966995	1.0614	1.14999	1.23352	1.31218
225	2,4,6,7-Tetramethyldecane	2,4,6,7-m-C10	CC(C)CC(C)CC(C)C(C)CCC	0	0.553219	0.632695	0.660467	0.662386	0.771719	0.876503	0.975892	1.06951	1.15688	1.23963	1.31735
226	2,4,6,8-Tetramethyldecane	2,4,6,8-m-C10	CC(C)CC(C)CC(C)CC(C)CC	0	0.546659	0.628977	0.657495	0.659445	0.770506	0.876662	0.976758	1.07053	1.15818	1.24128	1.31933
227	2,4,6,9-Tetramethyldecane	2,4,6,9-m-C10	CC(C)CC(C)CC(C)CCC(C)C	0	0.549127	0.629982	0.657898	0.659921	0.769406	0.87442	0.97381	1.0672	1.15482	1.23751	1.31536
228	2,4,7,7-Tetramethyldecane	2,4,7,7-m-C10	CC(C)CC(C)CCC(C)(C)CCC	0	0.539577	0.620084	0.647999	0.650004	0.759905	0.865622	0.965776	1.06016	1.14869	1.23232	1.311
229	2,4,7,8-Tetramethyldecane	2,4,7,8-m-C10	CC(C)CC(C)CCC(C)C(C)CC	0	0.563517	0.640939	0.667975	0.669942	0.777	0.880248	0.978533	1.07148	1.15845	1.24071	1.31816
230	2,4,7,9-Tetramethyldecane	2,4,7,9-m-C10	CC(C)CC(C)CCC(C)CC(C)C	0	0.549127	0.629982	0.657898	0.659921	0.769406	0.87442	0.97381	1.0672	1.15482	1.23751	1.31536
231	2,4,8,8-Tetramethyldecane	2,4,8,8-m-C10	CC(C)CC(C)CCCC(C)(C)CC	0	0.542982	0.623494	0.651204	0.653217	0.762137	0.866947	0.966455	1.06024	1.14846	1.23192	1.3104
232	2,5,5,6-Tetramethyldecane	2,5,5,6-m-C10	CC(C)CCC(C)(C)C(C)CCCC	0	0.544449	0.622231	0.649146	0.651323	0.758942	0.863085	0.962261	1.05595	1.1441	1.22719	1.30566
233	2,5,5,7-Tetramethyldecane	2,5,5,7-m-C10	CC(C)CCC(C)(C)CC(C)CCC	0	0.548776	0.628229	0.6556	0.657592	0.765595	0.86986	0.968924	1.06292	1.15119	1.23435	1.31285
234	2,5,5,8-Tetramethyldecane	2,5,5,8-m-C10	CC(C)CCC(C)(C)CCC(C)CC	0	0.549875	0.628329	0.655507	0.657561	0.765185	0.869366	0.968417	1.06213	1.15025	1.23341	1.3118
235	2,5,5,9-Tetramethyldecane	2,5,5,9-m-C10	CC(C)CCC(C)(C)CCCC(C)C	0	0.543754	0.622812	0.650031	0.65215	0.760077	0.864342	0.963539	1.05728	1.14569	1.22881	1.30716
236	2,5,6,6-Tetramethyldecane	2,5,6,6-m-C10	CC(C)CCC(C)C(C)(C)CCCC	0	0.544449	0.622231	0.649146	0.651323	0.758942	0.863085	0.962261	1.05595	1.1441	1.22719	1.30566
237	2,5,6,7-Tetramethyldecane	2,5,6,7-m-C10	CC(C)CCC(C)C(C)C(C)CCC	0	0.555498	0.633714	0.660966	0.662912	0.770559	0.873966	0.972387	1.06547	1.15266	1.23467	1.31236
238	2,5,6,8-Tetramethyldecane	2,5,6,8-m-C10	CC(C)CCC(C)C(C)CC(C)CC	0	0.563517	0.640939	0.667975	0.669942	0.777	0.880248	0.978533	1.07148	1.15845	1.24071	1.31816
239	2,5,6,9-Tetramethyldecane	2,5,6,9-m-C10	CC(C)CCC(C)C(C)CCC(C)C	0	0.565985	0.641945	0.668378	0.670418	0.775899	0.878006	0.975585	1.06815	1.15509	1.23694	1.31419
240	2,5,7,7-Tetramethyldecane	2,5,7,7-m-C10	CC(C)CCC(C)CC(C)(C)CCC	0	0.548776	0.628229	0.6556	0.657592	0.765595	0.86986	0.968924	1.06292	1.15119	1.23435	1.31285
241	2,5,7,8-Tetramethyldecane	2,5,7,8-m-C10	CC(C)CCC(C)CC(C)C(C)CC	0	0.563517	0.640939	0.667975	0.669942	0.777	0.880248	0.978533	1.07148	1.15845	1.24071	1.31816
242	2,5,8,8-Tetramethyldecane	2,5,8,8-m-C10	CC(C)CCC(C)CCC(C)(C)CC	0	0.551571	0.630016	0.657084	0.659103	0.766145	0.869729	0.968385	1.06175	1.14966	1.23275	1.31107
243	2,6,6,7-Tetramethyldecane	2,6,6,7-m-C10	CC(C)CCCC(C)(C)C(C)CCC	0	0.544449	0.622231	0.649146	0.651323	0.758942	0.863085	0.962261	1.05595	1.1441	1.22719	1.30566
244	2,6,6,8-Tetramethyldecane	2,6,6,8-m-C10	CC(C)CCCC(C)(C)CC(C)CC	0	0.550485	0.629951	0.657228	0.659262	0.766868	0.870823	0.969636	1.06338	1.15155	1.23461	1.31298
245	2,6,7,7-Tetramethyldecane	2,6,7,7-m-C10	CC(C)CCCC(C)C(C)(C)CCC	0	0.544449	0.622231	0.649146	0.651323	0.758942	0.863085	0.962261	1.05595	1.1441	1.22719	1.30566
246	2,6,7,8-Tetramethyldecane	2,6,7,8-m-C10	CC(C)CCCC(C)C(C)C(C)CC	0	0.557208	0.635437	0.662594	0.664583	0.771832	0.874929	0.973099	1.06593	1.15302	1.23493	1.3125
247	2,6,8,8-Tetramethyldecane	2,6,8,8-m-C10	CC(C)CCCC(C)CC(C)(C)CC	0	0.552182	0.631639	0.658805	0.660804	0.767827	0.871185	0.969604	1.06299	1.15096	1.23395	1.31225
248	2,7,7,8-Tetramethyldecane	2,7,7,8-m-C10	CC(C)CCCCC(C)(C)C(C)CC	0	0.546159	0.623954	0.650774	0.652993	0.760215	0.864048	0.962972	1.05641	1.14446	1.22744	1.30579
249	2,7,8,8-Tetramethyldecane	2,7,8,8-m-C10	CC(C)CCCCC(C)C(C)(C)CC	0	0.547855	0.625641	0.652351	0.654535	0.761175	0.86441	0.96294	1.05603	1.14387	1.22679	1.30506
250	3,3,4,4-Tetramethyldecane	3,3,4,4-m-C10	CCC(C)(C)C(C)(C)CCCCCC	0	0.522991	0.602961	0.630507	0.632602	0.741585	0.846656	0.94651	1.04084	1.12992	1.21365	1.29282
251	3,3,4,5-Tetramethyldecane	3,3,4,5-m-C10	CCC(C)(C)C(C)C(C)CCCCC	0	0.549586	0.627361	0.654249	0.656223	0.762814	0.865894	0.964411	1.05774	1.14535	1.22794	1.30656
252	3,3,4,6-Tetramethyldecane	3,3,4,6-m-C10	CCC(C)(C)C(C)CC(C)CCCC	0	0.543678	0.622913	0.65032	0.652389	0.761002	0.86569	0.965177	1.0589	1.14686	1.2303	1.3089
253	3,3,4,7-Tetramethyldecane	3,3,4,7-m-C10	CCC(C)(C)C(C)CCC(C)CCC	0	0.552267	0.629435	0.656199	0.658275	0.76501	0.868472	0.967106	1.06042	1.14806	1.23113	1.30956
254	3,3,4,8-Tetramethyldecane	3,3,4,8-m-C10	CCC(C)(C)C(C)CCCC(C)CC	0	0.553976	0.631158	0.657827	0.659945	0.766283	0.869434	0.967818	1.06088	1.14843	1.23138	1.3097
255	3,3,5,5-Tetramethyldecane	3,3,5,5-m-C10	CCC(C)(C)CC(C)(C)CCCCC	0	0.529745	0.612704	0.640768	0.642887	0.752743	0.858286	0.958432	1.05307	1.1421	1.22645	1.30601
256	3,3,5,6-Tetramethyldecane	3,3,5,6-m-C10	CCC(C)(C)CC(C)C(C)CCCC	0	0.556274	0.634352	0.661374	0.663269	0.770141	0.873268	0.971686	1.0653	1.15302	1.23606	1.31425
257	3,3,5,7-Tetramethyldecane	3,3,5,7-m-C10	CCC(C)(C)CC(C)CC(C)CCC	0	0.548005	0.628911	0.656773	0.658658	0.767655	0.872465	0.97184	1.06587	1.15395	1.23746	1.31609
258	3,3,5,8-Tetramethyldecane	3,3,5,8-m-C10	CCC(C)(C)CC(C)CCC(C)CC	0	0.558303	0.637155	0.664281	0.666215	0.772936	0.876209	0.974482	1.06784	1.15552	1.23855	1.31689
259	3,3,6,6-Tetramethyldecane	3,3,6,6-m-C10	CCC(C)(C)CCC(C)(C)CCCC	0	0.533432	0.613597	0.641306	0.643301	0.752636	0.858148	0.958421	1.05319	1.14232	1.22673	1.30604
260	3,3,6,7-Tetramethyldecane	3,3,6,7-m-C10	CCC(C)(C)CCC(C)C(C)CCC	0	0.555663	0.632729	0.659653	0.661568	0.768458	0.871812	0.970467	1.06406	1.15172	1.23486	1.31306
261	3,3,6,8-Tetramethyldecane	3,3,6,8-m-C10	CCC(C)(C)CCC(C)CC(C)CC	0	0.549103	0.629011	0.65668	0.658627	0.767245	0.871971	0.971333	1.06508	1.15302	1.23652	1.31504
262	3,3,7,7-Tetramethyldecane	3,3,7,7-m-C10	CCC(C)(C)CCCC(C)(C)CCC	0	0.533432	0.613597	0.641306	0.643301	0.752636	0.858148	0.958421	1.05319	1.14232	1.22673	1.30604
263	3,3,7,8-Tetramethyldecane	3,3,7,8-m-C10	CCC(C)(C)CCCC(C)C(C)CC	0	0.557373	0.634451	0.661281	0.663238	0.769731	0.872775	0.971179	1.06452	1.15208	1.23512	1.3132
264	3,3,8,8-Tetramethyldecane	3,3,8,8-m-C10	CCC(C)(C)CCCCC(C)(C)CC	0	0.536837	0.617007	0.64451	0.646513	0.754868	0.859473	0.9591	1.05327	1.14209	1.22633	1.30544
265	3,4,4,5-Tetramethyldecane	3,4,4,5-m-C10	CCC(C)C(C)(C)C(C)CCCCC	0	0.531703	0.611767	0.639363	0.641563	0.751005	0.8562	0.955876	1.0499	1.13824	1.22136	1.30001
266	3,4,4,6-Tetramethyldecane	3,4,4,6-m-C10	CCC(C)C(C)(C)CC(C)CCCC	0	0.551181	0.629371	0.656343	0.658434	0.765733	0.869566	0.968358	1.06204	1.14995	1.23299	1.31148
267	3,4,4,7-Tetramethyldecane	3,4,4,7-m-C10	CCC(C)C(C)(C)CCC(C)CCC	0	0.55057	0.627748	0.654622	0.656733	0.764051	0.86811	0.967139	1.0608	1.14866	1.23179	1.3103
268	3,4,4,8-Tetramethyldecane	3,4,4,8-m-C10	CCC(C)C(C)(C)CCCC(C)CC	0	0.55228	0.62947	0.65625	0.658403	0.765324	0.869072	0.96785	1.06126	1.14902	1.23204	1.31043
269	3,4,5,5-Tetramethyldecane	3,4,5,5-m-C10	CCC(C)C(C)C(C)(C)CCCCC	0	0.54789	0.625674	0.652672	0.65468	0.761855	0.865532	0.964443	1.05812	1.14594	1.2286	1.3073
270	3,4,5,6-Tetramethyldecane	3,4,5,6-m-C10	CCC(C)C(C)C(C)C(C)CCCC	0	0.546721	0.627207	0.655181	0.657077	0.766491	0.87089	0.969901	1.06324	1.15059	1.23265	1.31067
271	3,4,5,7-Tetramethyldecane	3,4,5,7-m-C10	CCC(C)C(C)C(C)CC(C)CCC	0	0.553031	0.632709	0.660562	0.662437	0.771659	0.876209	0.975336	1.0688	1.15602	1.23844	1.31633
272	3,4,5,8-Tetramethyldecane	3,4,5,8-m-C10	CCC(C)C(C)C(C)CCC(C)CC	0	0.563329	0.640953	0.66807	0.669993	0.77694	0.879954	0.977977	1.07077	1.15758	1.23953	1.31713
273	3,4,6,6-Tetramethyldecane	3,4,6,6-m-C10	CCC(C)C(C)CC(C)(C)CCCC	0	0.554578	0.632664	0.659797	0.661727	0.769182	0.872906	0.971718	1.06569	1.15361	1.23672	1.31498
274	3,4,6,7-Tetramethyldecane	3,4,6,7-m-C10	CCC(C)C(C)CC(C)C(C)CCC	0	0.56761	0.643652	0.670544	0.672407	0.779313	0.882331	0.980616	1.07379	1.16051	1.24283	1.32015
275	3,4,6,8-Tetramethyldecane	3,4,6,8-m-C10	CCC(C)C(C)CC(C)CC(C)CC	0	0.56105	0.639934	0.667572	0.669466	0.7781	0.88249	0.981482	1.07482	1.16181	1.24448	1.32212
276	3,4,7,7-Tetramethyldecane	3,4,7,7-m-C10	CCC(C)C(C)CCC(C)(C)CCC	0	0.553967	0.631042	0.658076	0.660026	0.767499	0.87145	0.970499	1.06444	1.15231	1.23552	1.31379
277	3,4,7,8-Tetramethyldecane	3,4,7,8-m-C10	CCC(C)C(C)CCC(C)C(C)CC	0	0.577908	0.651896	0.678052	0.679964	0.784594	0.886076	0.983257	1.07577	1.16207	1.24391	1.32095
278	3,5,5,6-Tetramethyldecane	3,5,5,6-m-C10	CCC(C)CC(C)(C)C(C)CCCC	0	0.551181	0.629371	0.656343	0.658434	0.765733	0.869566	0.968358	1.06204	1.14995	1.23299	1.31148
279	3,5,5,7-Tetramethyldecane	3,5,5,7-m-C10	CCC(C)CC(C)(C)CC(C)CCC	0	0.555508	0.635368	0.662797	0.664703	0.772386	0.876341	0.975021	1.06901	1.15704	1.24015	1.31867
280	3,5,5,8-Tetramethyldecane	3,5,5,8-m-C10	CCC(C)CC(C)(C)CCC(C)CC	0	0.556606	0.635468	0.662704	0.664672	0.771976	0.875847	0.974514	1.06822	1.15611	1.23921	1.31762
281	3,5,6,6-Tetramethyldecane	3,5,6,6-m-C10	CCC(C)CC(C)C(C)(C)CCCC	0	0.541982	0.621226	0.648743	0.650847	0.760043	0.865328	0.965209	1.05929	1.14746	1.23096	1.30963
282	3,5,6,7-Tetramethyldecane	3,5,6,7-m-C10	CCC(C)CC(C)C(C)C(C)CCC	0	0.553031	0.632709	0.660562	0.662437	0.771659	0.876209	0.975336	1.0688	1.15602	1.23844	1.31633
283	3,5,6,8-Tetramethyldecane	3,5,6,8-m-C10	CCC(C)CC(C)C(C)CC(C)CC	0	0.56105	0.639934	0.667572	0.669466	0.7781	0.88249	0.981482	1.07482	1.16181	1.24448	1.32212
284	3,5,7,7-Tetramethyldecane	3,5,7,7-m-C10	CCC(C)CC(C)CC(C)(C)CCC	0	0.546308	0.627224	0.655197	0.657116	0.766696	0.872102	0.971873	1.06625	1.15455	1.23812	1.31682
285	3,6,6,7-Tetramethyldecane	3,6,6,7-m-C10	CCC(C)CCC(C)(C)C(C)CCC	0	0.55057	0.627748	0.654622	0.656733	0.764051	0.86811	0.967139	1.0608	1.14866	1.23179	1.3103
286	3,6,7,7-Tetramethyldecane	3,6,7,7-m-C10	CCC(C)CCC(C)C(C)(C)CCC	0	0.55057	0.627748	0.654622	0.656733	0.764051	0.86811	0.967139	1.0608	1.14866	1.23179	1.3103
287	4,4,5,5-Tetramethyldecane	4,4,5,5-m-C10	CCCC(C)(C)C(C)(C)CCCCC	0	0.519586	0.599551	0.627303	0.629389	0.739353	0.845331	0.945831	1.04077	1.13015	1.21405	1.29342
288	4,4,5,6-Tetramethyldecane	4,4,5,6-m-C10	CCCC(C)(C)C(C)C(C)CCCC	0	0.546181	0.623951	0.651044	0.65301	0.760582	0.86457	0.963732	1.05766	1.14558	1.22835	1.30716
289	4,4,5,7-Tetramethyldecane	4,4,5,7-m-C10	CCCC(C)(C)C(C)CC(C)CCC	0	0.540272	0.619503	0.647115	0.649177	0.75877	0.864365	0.964497	1.05883	1.14709	1.2307	1.30949
290	4,4,6,6-Tetramethyldecane	4,4,6,6-m-C10	CCCC(C)(C)CC(C)(C)CCCC	0	0.52634	0.609294	0.637563	0.639675	0.75051	0.856962	0.957753	1.05299	1.14233	1.22685	1.30661
291	4,4,6,7-Tetramethyldecane	4,4,6,7-m-C10	CCCC(C)(C)CC(C)C(C)CCC	0	0.552869	0.630942	0.658169	0.660057	0.767908	0.871943	0.971007	1.06523	1.15325	1.23647	1.31484
292	4,4,7,7-Tetramethyldecane	4,4,7,7-m-C10	CCCC(C)(C)CCC(C)(C)CCC	0	0.530026	0.610187	0.638101	0.640088	0.750403	0.856824	0.957742	1.05311	1.14256	1.22713	1.30663
293	4,5,5,6-Tetramethyldecane	4,5,5,6-m-C10	CCCC(C)C(C)(C)C(C)CCCC	0	0.529994	0.610045	0.637735	0.639893	0.749732	0.855237	0.955165	1.04944	1.13787	1.2211	1.29988
294	4,5,5,7-Tetramethyldecane	4,5,5,7-m-C10	CCCC(C)C(C)(C)CC(C)CCC	0	0.549472	0.627648	0.654715	0.656764	0.76446	0.868603	0.967646	1.06159	1.14959	1.23273	1.31135
295	4,5,6,6-Tetramethyldecane	4,5,6,6-m-C10	CCCC(C)C(C)C(C)(C)CCCC	0	0.546181	0.623951	0.651044	0.65301	0.760582	0.86457	0.963732	1.05766	1.14558	1.22835	1.30716
296	4,5,6,7-Tetramethyldecane	4,5,6,7-m-C10	CCCC(C)C(C)C(C)C(C)CCC	0	0.545012	0.625484	0.653553	0.655407	0.765218	0.869927	0.969189	1.06278	1.15023	1.2324	1.31054
297	5,5,6,6-Tetramethyldecane	5,5,6,6-m-C10	CCCCC(C)(C)C(C)(C)CCCC	0	0.519586	0.599551	0.627303	0.629389	0.739353	0.845331	0.945831	1.04077	1.13015	1.21405	1.29342
298	3-Ethyl-2,2-dimethyldecane	3-e-2,2-m-C10	CC(C)(C)C(CC)CCCCCCC	0	0.553417	0.633576	0.660249	0.662158	0.766641	0.867679	0.964258	1.05604	1.14296	1.2247	1.30166
299	3-Ethyl-2,3-dimethyldecane	3-e-2,3-m-C10	CC(C)C(CC)(C)CCCCCCC	0	0.54318	0.624112	0.65163	0.653584	0.761336	0.864852	0.963076	1.05626	1.14396	1.22635	1.30363
300	3-Ethyl-2,4-dimethyldecane	3-e-2,4-m-C10	CC(C)C(CC)C(C)CCCCCC	0	0.564854	0.6448	0.671728	0.673686	0.779435	0.881154	0.978086	1.07003	1.15638	1.23771	1.31446
301	3-Ethyl-2,5-dimethyldecane	3-e-2,5-m-C10	CC(C)C(CC)CC(C)CCCCC	0	0.556426	0.639802	0.667898	0.669879	0.778732	0.882445	0.98052	1.07277	1.15947	1.24119	1.31806
302	3-Ethyl-2,6-dimethyldecane	3-e-2,6-m-C10	CC(C)C(CC)CCC(C)CCCC	0	0.565014	0.646324	0.673778	0.675765	0.78274	0.885227	0.982449	1.07428	1.16067	1.24202	1.31873
303	3-Ethyl-2,7-dimethyldecane	3-e-2,7-m-C10	CC(C)C(CC)CCCC(C)CCC	0	0.565014	0.646324	0.673778	0.675765	0.78274	0.885227	0.982449	1.07428	1.16067	1.24202	1.31873
304	3-Ethyl-2,8-dimethyldecane	3-e-2,8-m-C10	CC(C)C(CC)CCCCC(C)CC	0	0.566724	0.648046	0.675406	0.677435	0.784013	0.886189	0.983161	1.07474	1.16103	1.24227	1.31887
305	3-Ethyl-2,9-dimethyldecane	3-e-2,9-m-C10	CC(C)C(CC)CCCCCC(C)C	0	0.560603	0.64253	0.66993	0.672025	0.778904	0.881165	0.978283	1.06989	1.15647	1.23767	1.31423
306	3-Ethyl-3,4-dimethyldecane	3-e-3,4-m-C10	CCC(CC)(C)C(C)CCCCCC	0	0.54751	0.627271	0.65448	0.656509	0.763924	0.867214	0.965359	1.05841	1.14588	1.22833	1.30572
307	3-Ethyl-3,5-dimethyldecane	3-e-3,5-m-C10	CCC(CC)(C)CC(C)CCCCC	0	0.551479	0.6321	0.659379	0.661353	0.768427	0.871696	0.969884	1.06291	1.1506	1.23313	1.31094
308	3-Ethyl-3,6-dimethyldecane	3-e-3,6-m-C10	CCC(CC)(C)CCC(C)CCCC	0	0.550868	0.630478	0.657658	0.659652	0.766744	0.87024	0.968665	1.06166	1.1493	1.23193	1.30975
309	3-Ethyl-3,7-dimethyldecane	3-e-3,7-m-C10	CCC(CC)(C)CCCC(C)CCC	0	0.550868	0.630478	0.657658	0.659652	0.766744	0.87024	0.968665	1.06166	1.1493	1.23193	1.30975
310	3-Ethyl-3,8-dimethyldecane	3-e-3,8-m-C10	CCC(CC)(C)CCCCC(C)CC	0	0.552577	0.6322	0.659286	0.661322	0.768017	0.871203	0.969376	1.06212	1.14966	1.23219	1.30989
311	3-Ethyl-4,4-dimethyldecane	3-e-4,4-m-C10	CCC(CC)C(C)(C)CCCCCC	0	0.555572	0.63469	0.661429	0.663491	0.769358	0.871811	0.969551	1.06215	1.14956	1.23185	1.30924
312	3-Ethyl-4,5-dimethyldecane	3-e-4,5-m-C10	CCC(CC)C(C)C(C)CCCCC	0	0.553642	0.636944	0.665099	0.667097	0.776219	0.879799	0.977856	1.07025	1.15696	1.23835	1.31542
313	3-Ethyl-4,6-dimethyldecane	3-e-4,6-m-C10	CCC(CC)C(C)CC(C)CCCC	0	0.559951	0.642446	0.67048	0.672456	0.781388	0.885118	0.983291	1.07581	1.16238	1.24414	1.32108
314	3-Ethyl-4,7-dimethyldecane	3-e-4,7-m-C10	CCC(CC)C(C)CCC(C)CCC	0	0.56854	0.648968	0.67636	0.678343	0.785395	0.8879	0.98522	1.07732	1.16358	1.24497	1.32175
315	3-Ethyl-4,8-dimethyldecane	3-e-4,8-m-C10	CCC(CC)C(C)CCCC(C)CC	0	0.570249	0.650691	0.677988	0.680013	0.786668	0.888863	0.985932	1.07778	1.16395	1.24522	1.32188
316	3-Ethyl-5,5-dimethyldecane	3-e-5,5-m-C10	CCC(CC)CC(C)(C)CCCCC	0	0.550971	0.634331	0.662155	0.664167	0.772489	0.876307	0.974844	1.06808	1.15594	1.23854	1.31625
317	3-Ethyl-5,6-dimethyldecane	3-e-5,6-m-C10	CCC(CC)CC(C)C(C)CCCC	0	0.564003	0.645319	0.672902	0.674847	0.782621	0.885732	0.983742	1.07618	1.16283	1.24465	1.32142
318	3-Ethyl-5,7-dimethyldecane	3-e-5,7-m-C10	CCC(CC)CC(C)CC(C)CCC	0	0.555734	0.639878	0.668301	0.670236	0.780135	0.884928	0.983896	1.07675	1.16377	1.24605	1.32326
319	3-Ethyl-5,8-dimethyldecane	3-e-5,8-m-C10	CCC(CC)CC(C)CCC(C)CC	0	0.566032	0.648123	0.675808	0.677792	0.785415	0.888673	0.986537	1.07872	1.16534	1.24713	1.32407
320	3-Ethyl-6,6-dimethyldecane	3-e-6,6-m-C10	CCC(CC)CCC(C)(C)CCCC	0	0.55036	0.632708	0.660434	0.662465	0.770806	0.874851	0.973625	1.06683	1.15464	1.23734	1.31507
321	3-Ethyl-6,7-dimethyldecane	3-e-6,7-m-C10	CCC(CC)CCC(C)C(C)CCC	0	0.572592	0.651841	0.678781	0.680733	0.786628	0.888514	0.985671	1.0777	1.16404	1.24548	1.32209
322	3-Ethyl-7,7-dimethyldecane	3-e-7,7-m-C10	CCC(CC)CCCC(C)(C)CCC	0	0.55036	0.632708	0.660434	0.662465	0.770806	0.874851	0.973625	1.06683	1.15464	1.23734	1.31507
323	4-Ethyl-2,2-dimethyldecane	4-e-2,2-m-C10	CC(C)(C)CC(CC)CCCCCC	0	0.546555	0.630295	0.657833	0.659789	0.766514	0.868811	0.966258	1.05864	1.14601	1.22792	1.30529
324	4-Ethyl-2,3-dimethyldecane	4-e-2,3-m-C10	CC(C)C(C)C(CC)CCCCCC	0	0.550116	0.6343	0.662517	0.664519	0.773564	0.877126	0.975085	1.06721	1.15404	1.2354	1.3124
325	4-Ethyl-2,4-dimethyldecane	4-e-2,4-m-C10	CC(C)CC(CC)(C)CCCCCC	0	0.543662	0.624896	0.652326	0.6544	0.762359	0.866309	0.965038	1.05844	1.14663	1.22919	1.30703
326	4-Ethyl-2,5-dimethyldecane	4-e-2,5-m-C10	CC(C)CC(CC)C(C)CCCCC	0	0.55383	0.636929	0.665004	0.667046	0.776279	0.880094	0.978413	1.07096	1.15782	1.23954	1.31644
327	4-Ethyl-2,6-dimethyldecane	4-e-2,6-m-C10	CC(C)CC(CC)CC(C)CCCC	0	0.549613	0.634362	0.662825	0.664825	0.775026	0.879904	0.979018	1.0719	1.15921	1.24145	1.31863
328	4-Ethyl-2,7-dimethyldecane	4-e-2,7-m-C10	CC(C)CC(CC)CCC(C)CCC	0	0.558202	0.640883	0.668704	0.670712	0.779034	0.882686	0.980948	1.07342	1.16041	1.24228	1.3193
329	4-Ethyl-2,8-dimethyldecane	4-e-2,8-m-C10	CC(C)CC(CC)CCCC(C)CC	0	0.559911	0.642606	0.670332	0.672382	0.780307	0.883649	0.981659	1.07387	1.16078	1.24253	1.31943
330	4-Ethyl-2,9-dimethyldecane	4-e-2,9-m-C10	CC(C)CC(CC)CCCCC(C)C	0	0.55379	0.637089	0.664856	0.666971	0.775199	0.878624	0.976781	1.06903	1.15622	1.23794	1.31479
331	4-Ethyl-3,3-dimethyldecane	4-e-3,3-m-C10	CCC(C)(C)C(CC)CCCCCC	0	0.557268	0.636378	0.663006	0.665033	0.770318	0.872173	0.969519	1.06177	1.14896	1.23119	1.3085
332	4-Ethyl-3,4-dimethyldecane	4-e-3,4-m-C10	CCC(C)C(CC)(C)CCCCCC	0	0.545814	0.625583	0.652903	0.654967	0.762964	0.866852	0.965392	1.0588	1.14647	1.22898	1.30645
333	4-Ethyl-3,5-dimethyldecane	4-e-3,5-m-C10	CCC(C)C(CC)C(C)CCCCC	0	0.56838	0.647444	0.67431	0.676263	0.78209	0.883828	0.980857	1.07307	1.1593	1.24067	1.31747
334	4-Ethyl-3,6-dimethyldecane	4-e-3,6-m-C10	CCC(C)C(CC)CC(C)CCCC	0	0.559951	0.642446	0.67048	0.672456	0.781388	0.885118	0.983291	1.07581	1.16238	1.24414	1.32108
335	4-Ethyl-3,7-dimethyldecane	4-e-3,7-m-C10	CCC(C)C(CC)CCC(C)CCC	0	0.56854	0.648968	0.67636	0.678343	0.785395	0.8879	0.98522	1.07732	1.16358	1.24497	1.32175
336	4-Ethyl-3,8-dimethyldecane	4-e-3,8-m-C10	CCC(C)C(CC)CCCC(C)CC	0	0.570249	0.650691	0.677988	0.680013	0.786668	0.888863	0.985932	1.07778	1.16395	1.24522	1.32188
337	4-Ethyl-4,5-dimethyldecane	4-e-4,5-m-C10	CCCC(CC)(C)C(C)CCCCC	0	0.544104	0.623861	0.651275	0.653297	0.761691	0.865889	0.96468	1.05834	1.14611	1.22873	1.30631
338	4-Ethyl-4,6-dimethyldecane	4-e-4,6-m-C10	CCCC(CC)(C)CC(C)CCCC	0	0.548073	0.62869	0.656174	0.65814	0.766195	0.870371	0.969204	1.06283	1.15083	1.23354	1.31153
339	4-Ethyl-4,7-dimethyldecane	4-e-4,7-m-C10	CCCC(CC)(C)CCC(C)CCC	0	0.547463	0.627068	0.654454	0.656439	0.764512	0.868915	0.967986	1.06159	1.14953	1.23234	1.31035
340	4-Ethyl-5,5-dimethyldecane	4-e-5,5-m-C10	CCCC(CC)C(C)(C)CCCCC	0	0.553863	0.632968	0.659801	0.66182	0.768085	0.870849	0.968839	1.06169	1.14919	1.23159	1.3091
341	4-Ethyl-5,6-dimethyldecane	4-e-5,6-m-C10	CCCC(CC)C(C)C(C)CCCC	0	0.551933	0.635221	0.663471	0.665427	0.774946	0.878837	0.977144	1.06979	1.15659	1.2381	1.31528
342	4-Ethyl-5,7-dimethyldecane	4-e-5,7-m-C10	CCCC(CC)C(C)CC(C)CCC	0	0.558242	0.640724	0.668852	0.670786	0.780114	0.884155	0.982579	1.07535	1.16202	1.24389	1.32094
343	4-Ethyl-6,6-dimethyldecane	4-e-6,6-m-C10	CCCC(CC)CC(C)(C)CCCC	0	0.549262	0.632608	0.660527	0.662497	0.771216	0.875344	0.974133	1.06762	1.15557	1.23829	1.31612
344	5-Ethyl-2,2-dimethyldecane	5-e-2,2-m-C10	CC(C)(C)CCC(CC)CCCCC	0	0.545944	0.628672	0.656112	0.658088	0.764831	0.867355	0.965039	1.0574	1.14472	1.22673	1.3041
345	5-Ethyl-2,3-dimethyldecane	5-e-2,3-m-C10	CC(C)C(C)CC(CC)CCCCC	0	0.560478	0.642675	0.670319	0.672269	0.779965	0.883059	0.980971	1.07315	1.15992	1.2417	1.31841
346	5-Ethyl-2,4-dimethyldecane	5-e-2,4-m-C10	CC(C)CC(C)C(CC)CCCCC	0	0.55383	0.636929	0.665004	0.667046	0.776279	0.880094	0.978413	1.07096	1.15782	1.23954	1.31644
347	5-Ethyl-2,5-dimethyldecane	5-e-2,5-m-C10	CC(C)CCC(CC)(C)CCCCC	0	0.543051	0.623274	0.650605	0.652699	0.760677	0.864853	0.963819	1.0572	1.14533	1.22799	1.30584
348	5-Ethyl-2,6-dimethyldecane	5-e-2,6-m-C10	CC(C)CCC(CC)C(C)CCCC	0	0.562419	0.643451	0.670884	0.672932	0.780287	0.882876	0.980342	1.07247	1.15902	1.24037	1.31711
349	5-Ethyl-2,7-dimethyldecane	5-e-2,7-m-C10	CC(C)CCC(CC)CC(C)CCC	0	0.558202	0.640883	0.668704	0.670712	0.779034	0.882686	0.980948	1.07342	1.16041	1.24228	1.3193
350	5-Ethyl-2,8-dimethyldecane	5-e-2,8-m-C10	CC(C)CCC(CC)CCC(C)CC	0	0.5685	0.649128	0.676212	0.678268	0.784315	0.886431	0.983589	1.07539	1.16198	1.24336	1.3201
351	5-Ethyl-2,9-dimethyldecane	5-e-2,9-m-C10	CC(C)CCC(CC)CCCC(C)C	0	0.562379	0.643611	0.670736	0.672857	0.779206	0.881406	0.978711	1.07054	1.15742	1.23876	1.31546
352	5-Ethyl-3,3-dimethyldecane	5-e-3,3-m-C10	CCC(C)(C)CC(CC)CCCCC	0	0.552667	0.636018	0.663731	0.665709	0.773448	0.876669	0.974812	1.06769	1.15534	1.23788	1.31552
353	5-Ethyl-3,4-dimethyldecane	5-e-3,4-m-C10	CCC(C)C(C)C(CC)CCCCC	0	0.553642	0.636944	0.665099	0.667097	0.776219	0.879799	0.977856	1.07025	1.15696	1.23835	1.31542
354	5-Ethyl-3,5-dimethyldecane	5-e-3,5-m-C10	CCC(C)CC(CC)(C)CCCCC	0	0.549783	0.630413	0.657802	0.65981	0.767468	0.871334	0.969916	1.06329	1.15119	1.23379	1.31167
355	5-Ethyl-3,6-dimethyldecane	5-e-3,6-m-C10	CCC(C)CC(CC)C(C)CCCC	0	0.559951	0.642446	0.67048	0.672456	0.781388	0.885118	0.983291	1.07581	1.16238	1.24414	1.32108
356	5-Ethyl-3,7-dimethyldecane	5-e-3,7-m-C10	CCC(C)CC(CC)CC(C)CCC	0	0.555734	0.639878	0.668301	0.670236	0.780135	0.884928	0.983896	1.07675	1.16377	1.24605	1.32326
357	5-Ethyl-3,8-dimethyldecane	5-e-3,8-m-C10	CCC(C)CC(CC)CCC(C)CC	0	0.566032	0.648123	0.675808	0.677792	0.785415	0.888673	0.986537	1.07872	1.16534	1.24713	1.32407
358	5-Ethyl-4,4-dimethyldecane	5-e-4,4-m-C10	CCCC(C)(C)C(CC)CCCCC	0	0.553863	0.632968	0.659801	0.66182	0.768085	0.870849	0.968839	1.06169	1.14919	1.23159	1.3091
359	5-Ethyl-4,5-dimethyldecane	5-e-4,5-m-C10	CCCC(C)C(CC)(C)CCCCC	0	0.544104	0.623861	0.651275	0.653297	0.761691	0.865889	0.96468	1.05834	1.14611	1.22873	1.30631
360	5-Ethyl-4,6-dimethyldecane	5-e-4,6-m-C10	CCCC(C)C(CC)C(C)CCCC	0	0.566671	0.645722	0.672682	0.674593	0.780817	0.882865	0.980146	1.07261	1.15894	1.24041	1.31734
361	5-Ethyl-4,7-dimethyldecane	5-e-4,7-m-C10	CCCC(C)C(CC)CC(C)CCC	0	0.558242	0.640724	0.668852	0.670786	0.780114	0.884155	0.982579	1.07535	1.16202	1.24389	1.32094
362	5-Ethyl-5,6-dimethyldecane	5-e-5,6-m-C10	CCCCC(CC)(C)C(C)CCCC	0	0.544104	0.623861	0.651275	0.653297	0.761691	0.865889	0.96468	1.05834	1.14611	1.22873	1.30631
363	6-Ethyl-2,2-dimethyldecane	6-e-2,2-m-C10	CC(C)(C)CCCC(CC)CCCC	0	0.545944	0.628672	0.656112	0.658088	0.764831	0.867355	0.965039	1.0574	1.14472	1.22673	1.3041
364	6-Ethyl-2,3-dimethyldecane	6-e-2,3-m-C10	CC(C)C(C)CCC(CC)CCCC	0	0.569066	0.649197	0.676199	0.678156	0.783973	0.885841	0.9829	1.07466	1.16112	1.24253	1.31908
365	6-Ethyl-2,4-dimethyldecane	6-e-2,4-m-C10	CC(C)CC(C)CC(CC)CCCC	0	0.549613	0.634362	0.662825	0.664825	0.775026	0.879904	0.979018	1.0719	1.15921	1.24145	1.31863
366	6-Ethyl-2,5-dimethyldecane	6-e-2,5-m-C10	CC(C)CCC(C)C(CC)CCCC	0	0.562419	0.643451	0.670884	0.672932	0.780287	0.882876	0.980342	1.07247	1.15902	1.24037	1.31711
367	6-Ethyl-2,6-dimethyldecane	6-e-2,6-m-C10	CC(C)CCCC(CC)(C)CCCC	0	0.543051	0.623274	0.650605	0.652699	0.760677	0.864853	0.963819	1.0572	1.14533	1.22799	1.30584
368	6-Ethyl-2,7-dimethyldecane	6-e-2,7-m-C10	CC(C)CCCC(CC)C(C)CCC	0	0.562419	0.643451	0.670884	0.672932	0.780287	0.882876	0.980342	1.07247	1.15902	1.24037	1.31711
369	6-Ethyl-2,8-dimethyldecane	6-e-2,8-m-C10	CC(C)CCCC(CC)CC(C)CC	0	0.559911	0.642606	0.670332	0.672382	0.780307	0.883649	0.981659	1.07387	1.16078	1.24253	1.31943
370	6-Ethyl-3,3-dimethyldecane	6-e-3,3-m-C10	CCC(C)(C)CCC(CC)CCCC	0	0.552057	0.634396	0.66201	0.664008	0.771765	0.875213	0.973593	1.06645	1.15405	1.23669	1.31434
371	6-Ethyl-3,4-dimethyldecane	6-e-3,4-m-C10	CCC(C)C(C)CC(CC)CCCC	0	0.564003	0.645319	0.672902	0.674847	0.782621	0.885732	0.983742	1.07618	1.16283	1.24465	1.32142
372	6-Ethyl-3,5-dimethyldecane	6-e-3,5-m-C10	CCC(C)CC(C)C(CC)CCCC	0	0.559951	0.642446	0.67048	0.672456	0.781388	0.885118	0.983291	1.07581	1.16238	1.24414	1.32108
373	6-Ethyl-3,6-dimethyldecane	6-e-3,6-m-C10	CCC(C)CCC(CC)(C)CCCC	0	0.549172	0.62879	0.656082	0.658109	0.765785	0.869878	0.968697	1.06204	1.14989	1.23259	1.31048
374	6-Ethyl-3,7-dimethyldecane	6-e-3,7-m-C10	CCC(C)CCC(CC)C(C)CCC	0	0.56854	0.648968	0.67636	0.678343	0.785395	0.8879	0.98522	1.07732	1.16358	1.24497	1.32175
375	6-Ethyl-4,4-dimethyldecane	6-e-4,4-m-C10	CCCC(C)(C)CC(CC)CCCC	0	0.549262	0.632608	0.660527	0.662497	0.771216	0.875344	0.974133	1.06762	1.15557	1.23829	1.31612
376	6-Ethyl-4,5-dimethyldecane	6-e-4,5-m-C10	CCCC(C)C(C)C(CC)CCCC	0	0.551933	0.635221	0.663471	0.665427	0.774946	0.878837	0.977144	1.06979	1.15659	1.2381	1.31528
377	6-Ethyl-4,6-dimethyldecane	6-e-4,6-m-C10	CCCC(C)CC(CC)(C)CCCC	0	0.548073	0.62869	0.656174	0.65814	0.766195	0.870371	0.969204	1.06283	1.15083	1.23354	1.31153
378	6-Ethyl-5,5-dimethyldecane	6-e-5,5-m-C10	CCCCC(C)(C)C(CC)CCCC	0	0.553863	0.632968	0.659801	0.66182	0.768085	0.870849	0.968839	1.06169	1.14919	1.23159	1.3091
379	7-Ethyl-2,2-dimethyldecane	7-e-2,2-m-C10	CC(C)(C)CCCCC(CC)CCC	0	0.545944	0.628672	0.656112	0.658088	0.764831	0.867355	0.965039	1.0574	1.14472	1.22673	1.3041
380	7-Ethyl-2,3-dimethyldecane	7-e-2,3-m-C10	CC(C)C(C)CCCC(CC)CCC	0	0.569066	0.649197	0.676199	0.678156	0.783973	0.885841	0.9829	1.07466	1.16112	1.24253	1.31908
381	7-Ethyl-2,4-dimethyldecane	7-e-2,4-m-C10	CC(C)CC(C)CCC(CC)CCC	0	0.558202	0.640883	0.668704	0.670712	0.779034	0.882686	0.980948	1.07342	1.16041	1.24228	1.3193
382	7-Ethyl-2,5-dimethyldecane	7-e-2,5-m-C10	CC(C)CCC(C)CC(CC)CCC	0	0.558202	0.640883	0.668704	0.670712	0.779034	0.882686	0.980948	1.07342	1.16041	1.24228	1.3193
383	7-Ethyl-2,6-dimethyldecane	7-e-2,6-m-C10	CC(C)CCCC(C)C(CC)CCC	0	0.562419	0.643451	0.670884	0.672932	0.780287	0.882876	0.980342	1.07247	1.15902	1.24037	1.31711
384	7-Ethyl-2,7-dimethyldecane	7-e-2,7-m-C10	CC(C)CCCCC(CC)(C)CCC	0	0.543051	0.623274	0.650605	0.652699	0.760677	0.864853	0.963819	1.0572	1.14533	1.22799	1.30584
385	7-Ethyl-2,8-dimethyldecane	7-e-2,8-m-C10	CC(C)CCCCC(CC)C(C)CC	0	0.564128	0.645174	0.672512	0.674602	0.78156	0.883838	0.981054	1.07293	1.15939	1.24063	1.31724
386	7-Ethyl-3,3-dimethyldecane	7-e-3,3-m-C10	CCC(C)(C)CCCC(CC)CCC	0	0.552057	0.634396	0.66201	0.664008	0.771765	0.875213	0.973593	1.06645	1.15405	1.23669	1.31434
387	7-Ethyl-3,4-dimethyldecane	7-e-3,4-m-C10	CCC(C)C(C)CCC(CC)CCC	0	0.572592	0.651841	0.678781	0.680733	0.786628	0.888514	0.985671	1.0777	1.16404	1.24548	1.32209
388	7-Ethyl-3,5-dimethyldecane	7-e-3,5-m-C10	CCC(C)CC(C)CC(CC)CCC	0	0.555734	0.639878	0.668301	0.670236	0.780135	0.884928	0.983896	1.07675	1.16377	1.24605	1.32326
389	7-Ethyl-3,6-dimethyldecane	7-e-3,6-m-C10	CCC(C)CCC(C)C(CC)CCC	0	0.56854	0.648968	0.67636	0.678343	0.785395	0.8879	0.98522	1.07732	1.16358	1.24497	1.32175
390	7-Ethyl-3,7-dimethyldecane	7-e-3,7-m-C10	CCC(C)CCCC(CC)(C)CCC	0	0.549172	0.62879	0.656082	0.658109	0.765785	0.869878	0.968697	1.06204	1.14989	1.23259	1.31048
391	7-Ethyl-4,4-dimethyldecane	7-e-4,4-m-C10	CCCC(C)(C)CCC(CC)CCC	0	0.548651	0.630986	0.658806	0.660795	0.769533	0.873888	0.972914	1.06637	1.15428	1.23709	1.31493
392	7-Ethyl-4,5-dimethyldecane	7-e-4,5-m-C10	CCCC(C)C(C)CC(CC)CCC	0	0.562294	0.643596	0.671274	0.673177	0.781348	0.884769	0.98303	1.07572	1.16247	1.24439	1.32129
393	8-Ethyl-2,2-dimethyldecane	8-e-2,2-m-C10	CC(C)(C)CCCCCC(CC)CC	0	0.547653	0.630395	0.65774	0.659758	0.766104	0.868317	0.965751	1.05786	1.14508	1.22698	1.30424
394	8-Ethyl-2,3-dimethyldecane	8-e-2,3-m-C10	CC(C)C(C)CCCCC(CC)CC	0	0.570776	0.650919	0.677827	0.679826	0.785246	0.886803	0.983612	1.07512	1.16149	1.24278	1.31921
395	8-Ethyl-2,4-dimethyldecane	8-e-2,4-m-C10	CC(C)CC(C)CCCC(CC)CC	0	0.559911	0.642606	0.670332	0.672382	0.780307	0.883649	0.981659	1.07387	1.16078	1.24253	1.31943
396	8-Ethyl-2,5-dimethyldecane	8-e-2,5-m-C10	CC(C)CCC(C)CCC(CC)CC	0	0.5685	0.649128	0.676212	0.678268	0.784315	0.886431	0.983589	1.07539	1.16198	1.24336	1.3201
397	8-Ethyl-2,6-dimethyldecane	8-e-2,6-m-C10	CC(C)CCCC(C)CC(CC)CC	0	0.559911	0.642606	0.670332	0.672382	0.780307	0.883649	0.981659	1.07387	1.16078	1.24253	1.31943
398	8-Ethyl-2,7-dimethyldecane	8-e-2,7-m-C10	CC(C)CCCCC(C)C(CC)CC	0	0.564128	0.645174	0.672512	0.674602	0.78156	0.883838	0.981054	1.07293	1.15939	1.24063	1.31724
399	8-Ethyl-2,8-dimethyldecane	8-e-2,8-m-C10	CC(C)CCCCCC(CC)(C)CC	0	0.546456	0.626684	0.65381	0.655911	0.762909	0.866178	0.964498	1.05728	1.1451	1.22759	1.30525
400	8-Ethyl-3,3-dimethyldecane	8-e-3,3-m-C10	CCC(C)(C)CCCCC(CC)CC	0	0.553766	0.636118	0.663638	0.665678	0.773039	0.876175	0.974305	1.06691	1.15441	1.23694	1.31447
401	8-Ethyl-3,4-dimethyldecane	8-e-3,4-m-C10	CCC(C)C(C)CCCC(CC)CC	0	0.574301	0.653563	0.680409	0.682403	0.787901	0.889477	0.986383	1.07816	1.1644	1.24573	1.32223
402	8-Ethyl-3,5-dimethyldecane	8-e-3,5-m-C10	CCC(C)CC(C)CCC(CC)CC	0	0.566032	0.648123	0.675808	0.677792	0.785415	0.888673	0.986537	1.07872	1.16534	1.24713	1.32407
403	3,3-Diethyldecane	3,3-e-C10	CCC(CC)(CC)CCCCCCC	0	0.524548	0.609011	0.636996	0.638947	0.74737	0.850906	0.94887	1.04159	1.12887	1.21077	1.28785
404	3,4-Diethyldecane	3,4-e-C10	CCC(CC)C(CC)CCCCCC	0	0.560562	0.646681	0.675017	0.677116	0.785948	0.888708	0.985811	1.07725	1.16332	1.24405	1.32016
405	3,5-Diethyldecane	3,5-e-C10	CCC(CC)CC(CC)CCCCC	0	0.560397	0.646985	0.675259	0.677286	0.785928	0.889133	0.986868	1.07857	1.16516	1.24647	1.3227
406	3,6-Diethyldecane	3,6-e-C10	CCC(CC)CCC(CC)CCCC	0	0.568986	0.653507	0.681138	0.683173	0.789936	0.891915	0.988797	1.08009	1.16636	1.2473	1.32337
407	3,7-Diethyldecane	3,7-e-C10	CCC(CC)CCCC(CC)CCC	0	0.568986	0.653507	0.681138	0.683173	0.789936	0.891915	0.988797	1.08009	1.16636	1.2473	1.32337
408	3,8-Diethyldecane	3,8-e-C10	CCC(CC)CCCCC(CC)CC	0	0.570695	0.65523	0.682766	0.684843	0.791209	0.892878	0.989509	1.08055	1.16673	1.24755	1.3235
409	4,4-Diethyldecane	4,4-e-C10	CCCC(CC)(CC)CCCCCC	0	0.521143	0.605601	0.633791	0.635734	0.745137	0.849581	0.948191	1.04151	1.1291	1.21117	1.28844
410	4,5-Diethyldecane	4,5-e-C10	CCCC(CC)C(CC)CCCCC	0	0.558853	0.644958	0.673389	0.675446	0.784675	0.887746	0.9851	1.07679	1.16296	1.2438	1.32003
411	4,6-Diethyldecane	4,6-e-C10	CCCC(CC)CC(CC)CCCC	0	0.558688	0.645263	0.673631	0.675616	0.784655	0.88817	0.986156	1.07811	1.1648	1.24622	1.32256
412	4,7-Diethyldecane	4,7-e-C10	CCCC(CC)CCC(CC)CCC	0	0.567276	0.651785	0.67951	0.681503	0.788663	0.890952	0.988086	1.07963	1.166	1.24705	1.32323
413	5,5-Diethyldecane	5,5-e-C10	CCCCC(CC)(CC)CCCCC	0	0.521143	0.605601	0.633791	0.635734	0.745137	0.849581	0.948191	1.04151	1.1291	1.21117	1.28844
414	5,6-Diethyldecane	5,6-e-C10	CCCCC(CC)C(CC)CCCC	0	0.558853	0.644958	0.673389	0.675446	0.784675	0.887746	0.9851	1.07679	1.16296	1.2438	1.32003
415	2-Methyl-4-propyldecane	2-m-4-p-C10	CC(C)CC(CCC)CCCCCC	0	0.561549	0.64658	0.674622	0.67664	0.785225	0.888757	0.98688	1.07908	1.16596	1.24736	1.32391
416	3-Methyl-4-propyldecane	3-m-4-p-C10	CCC(C)C(CCC)CCCCCC	0	0.571888	0.654665	0.682277	0.684271	0.791586	0.893971	0.991153	1.08299	1.16913	1.25005	1.32636
417	4-Methyl-4-propyldecane	4-m-4-p-C10	CCCC(C)(CCC)CCCCCC	0	0.549114	0.631077	0.658794	0.660825	0.769743	0.874624	0.97395	1.06763	1.15567	1.23808	1.3157
418	5-Methyl-4-propyldecane	5-m-4-p-C10	CCCC(CCC)C(C)CCCCC	0	0.570178	0.652942	0.680649	0.682601	0.790313	0.893009	0.990441	1.08253	1.16877	1.24979	1.32623
419	6-Methyl-4-propyldecane	6-m-4-p-C10	CCCC(CCC)CC(C)CCCC	0	0.565961	0.650374	0.67847	0.68038	0.78906	0.892819	0.991047	1.08347	1.17016	1.2517	1.32842
420	7-Methyl-4-propyldecane	7-m-4-p-C10	CCCC(CCC)CCC(C)CCC	0	0.574549	0.656896	0.684349	0.686267	0.793068	0.895601	0.992976	1.08498	1.17136	1.25253	1.32909
421	2-Methyl-5-propyldecane	2-m-5-p-C10	CC(C)CCC(CCC)CCCCC	0	0.570138	0.653102	0.680501	0.682526	0.789233	0.891539	0.98881	1.0806	1.16716	1.24819	1.32458
422	3-Methyl-5-propyldecane	3-m-5-p-C10	CCC(C)CC(CCC)CCCCC	0	0.56767	0.652097	0.680098	0.68205	0.790333	0.893782	0.991758	1.08393	1.17052	1.25196	1.32855
423	4-Methyl-5-propyldecane	4-m-5-p-C10	CCCC(C)C(CCC)CCCCC	0	0.570178	0.652942	0.680649	0.682601	0.790313	0.893009	0.990441	1.08253	1.16877	1.24979	1.32623
424	5-Methyl-5-propyldecane	5-m-5-p-C10	CCCCC(C)(CCC)CCCCC	0	0.549114	0.631077	0.658794	0.660825	0.769743	0.874624	0.97395	1.06763	1.15567	1.23808	1.3157
425	6-Methyl-5-propyldecane	6-m-5-p-C10	CCCCC(CCC)C(C)CCCC	0	0.570178	0.652942	0.680649	0.682601	0.790313	0.893009	0.990441	1.08253	1.16877	1.24979	1.32623
426	2-Methyl-6-propyldecane	2-m-6-p-C10	CC(C)CCCC(CCC)CCCC	0	0.570138	0.653102	0.680501	0.682526	0.789233	0.891539	0.98881	1.0806	1.16716	1.24819	1.32458
427	3-Methyl-6-propyldecane	3-m-6-p-C10	CCC(C)CCC(CCC)CCCC	0	0.576259	0.658619	0.685977	0.687937	0.794341	0.896564	0.993688	1.08544	1.17172	1.25279	1.32922
428	4-Methyl-6-propyldecane	4-m-6-p-C10	CCCC(C)CC(CCC)CCCC	0	0.565961	0.650374	0.67847	0.68038	0.78906	0.892819	0.991047	1.08347	1.17016	1.2517	1.32842
429	2-Methyl-7-propyldecane	2-m-7-p-C10	CC(C)CCCCC(CCC)CCC	0	0.570138	0.653102	0.680501	0.682526	0.789233	0.891539	0.98881	1.0806	1.16716	1.24819	1.32458
430	3-Methyl-7-propyldecane	3-m-7-p-C10	CCC(C)CCCC(CCC)CCC	0	0.576259	0.658619	0.685977	0.687937	0.794341	0.896564	0.993688	1.08544	1.17172	1.25279	1.32922
431	2-Methyl-3-(1-methylethyl)decane	2-m-3-ip-C10	CC(C)C(C(C)C)CCCCCCC	0	0.561328	0.642156	0.669145	0.671108	0.776779	0.878481	0.975315	1.067	1.15347	1.23476	1.31144
432	2-Methyl-4-(1-methylethyl)decane	2-m-4-ip-C10	CC(C)CC(C(C)C)CCCCCC	0	0.550305	0.634285	0.662422	0.664468	0.773624	0.87742	0.975642	1.06792	1.15491	1.23659	1.31342
433	3-Methyl-4-(1-methylethyl)decane	3-m-4-ip-C10	CCC(C)C(C(C)C)CCCCCC	0	0.564854	0.6448	0.671728	0.673686	0.779435	0.881154	0.978086	1.07003	1.15638	1.23771	1.31446
434	4-Methyl-4-(1-methylethyl)decane	4-m-4-ip-C10	CCCC(C)(C(C)C)CCCCCC	0	0.539775	0.620702	0.648425	0.650372	0.759103	0.863527	0.962397	1.05618	1.14419	1.22675	1.30423
435	5-Methyl-4-(1-methylethyl)decane	5-m-4-ip-C10	CCCC(C(C)C)C(C)CCCCC	0	0.563145	0.643078	0.6701	0.672016	0.778161	0.880192	0.977375	1.06958	1.15602	1.23746	1.31433
436	6-Methyl-4-(1-methylethyl)decane	6-m-4-ip-C10	CCCC(C(C)C)CC(C)CCCC	0	0.554716	0.63808	0.66627	0.668209	0.777459	0.881482	0.979808	1.07231	1.15911	1.24093	1.31793
437	7-Methyl-4-(1-methylethyl)decane	7-m-4-ip-C10	CCCC(C(C)C)CCC(C)CCC	0	0.563305	0.644601	0.67215	0.674095	0.781467	0.884264	0.981738	1.07382	1.16031	1.24176	1.3186
438	2-Methyl-5-(1-methylethyl)decane	2-m-5-ip-C10	CC(C)CCC(C(C)C)CCCCC	0	0.558893	0.640807	0.668302	0.670355	0.777631	0.880202	0.977571	1.06944	1.15611	1.23742	1.31409
439	3-Methyl-5-(1-methylethyl)decane	3-m-5-ip-C10	CCC(C)CC(C(C)C)CCCCC	0	0.556426	0.639802	0.667898	0.669879	0.778732	0.882445	0.98052	1.07277	1.15947	1.24119	1.31806
440	4-Methyl-5-(1-methylethyl)decane	4-m-5-ip-C10	CCCC(C)C(C(C)C)CCCCC	0	0.563145	0.643078	0.6701	0.672016	0.778161	0.880192	0.977375	1.06958	1.15602	1.23746	1.31433
441	5-Methyl-5-(1-methylethyl)decane	5-m-5-ip-C10	CCCCC(C)(C(C)C)CCCCC	0	0.539775	0.620702	0.648425	0.650372	0.759103	0.863527	0.962397	1.05618	1.14419	1.22675	1.30423
442	6-Methyl-5-(1-methylethyl)decane	6-m-5-ip-C10	CCCCC(C(C)C)C(C)CCCC	0	0.563145	0.643078	0.6701	0.672016	0.778161	0.880192	0.977375	1.06958	1.15602	1.23746	1.31433
443	2-Methyl-6-(1-methylethyl)decane	2-m-6-ip-C10	CC(C)CCCC(C(C)C)CCCC	0	0.558893	0.640807	0.668302	0.670355	0.777631	0.880202	0.977571	1.06944	1.15611	1.23742	1.31409
444	3-Methyl-6-(1-methylethyl)decane	3-m-6-ip-C10	CCC(C)CCC(C(C)C)CCCC	0	0.565014	0.646324	0.673778	0.675765	0.78274	0.885227	0.982449	1.07428	1.16067	1.24202	1.31873
445	4-Methyl-6-(1-methylethyl)decane	4-m-6-ip-C10	CCCC(C)CC(C(C)C)CCCC	0	0.554716	0.63808	0.66627	0.668209	0.777459	0.881482	0.979808	1.07231	1.15911	1.24093	1.31793
446	2-Methyl-7-(1-methylethyl)decane	2-m-7-ip-C10	CC(C)CCCCC(C(C)C)CCC	0	0.558893	0.640807	0.668302	0.670355	0.777631	0.880202	0.977571	1.06944	1.15611	1.23742	1.31409
447	3-Methyl-7-(1-methylethyl)decane	3-m-7-ip-C10	CCC(C)CCCC(C(C)C)CCC	0	0.565014	0.646324	0.673778	0.675765	0.78274	0.885227	0.982449	1.07428	1.16067	1.24202	1.31873
448	5-Butyldecane	5-b-C10	CCCCC(CCCC)CCCCC	0	0.579606	0.664315	0.691895	0.693865	0.800532	0.902635	0.99962	1.09111	1.17727	1.25787	1.33384
449	5-(1-Methylpropyl)decane	5-sb-C10	CCCCC(C(C)CC)CCCCC	0	0.571888	0.654665	0.682277	0.684271	0.791586	0.893971	0.991153	1.08299	1.16913	1.25005	1.32636
450	5-(2-Methylpropyl)decane	5-ib-C10	CCCCC(CC(C)C)CCCCC	0	0.561549	0.64658	0.674622	0.67664	0.785225	0.888757	0.98688	1.07908	1.16596	1.24736	1.32391
451	4-(1,1-Dimethylethyl)decane	4-tb-C10	CCCC(C(C)(C)C)CCCCCC	0	0.551707	0.631854	0.658621	0.660488	0.765368	0.866716	0.963546	1.05558	1.14259	1.22445	1.30153
452	5-(1,1-Dimethylethyl)decane	5-tb-C10	CCCCC(C(C)(C)C)CCCCC	0	0.551707	0.631854	0.658621	0.660488	0.765368	0.866716	0.963546	1.05558	1.14259	1.22445	1.30153
453	2,2,3,3,4-Pentamethylnonane	2,2,3,3,4-m-C9	CC(C)(C)C(C)(C)C(C)CCCCC	0	0.512744	0.591475	0.618559	0.620572	0.728025	0.831918	0.931304	1.02545	1.11445	1.19806	1.27734
454	2,2,3,3,5-Pentamethylnonane	2,2,3,3,5-m-C9	CC(C)(C)C(C)(C)CC(C)CCCC	0	0.516017	0.595667	0.623097	0.625054	0.733108	0.837434	0.936765	1.03108	1.12004	1.20392	1.28345
455	2,2,3,3,6-Pentamethylnonane	2,2,3,3,6-m-C9	CC(C)(C)C(C)(C)CCC(C)CCC	0	0.515406	0.594045	0.621376	0.623353	0.731425	0.835977	0.935546	1.02984	1.11875	1.20272	1.28226
456	2,2,3,3,7-Pentamethylnonane	2,2,3,3,7-m-C9	CC(C)(C)C(C)(C)CCCC(C)CC	0	0.517115	0.595767	0.623004	0.625023	0.732698	0.83694	0.936258	1.0303	1.11911	1.20297	1.2824
457	2,2,3,3,8-Pentamethylnonane	2,2,3,3,8-m-C9	CC(C)(C)C(C)(C)CCCCC(C)C	0	0.510994	0.590251	0.617528	0.619612	0.72759	0.831916	0.93138	1.02545	1.11455	1.19837	1.27776
458	2,2,3,4,4-Pentamethylnonane	2,2,3,4,4-m-C9	CC(C)(C)C(C)C(C)(C)CCCCC	0	0.506324	0.586377	0.613686	0.615878	0.724009	0.828486	0.928145	1.02221	1.11111	1.19532	1.27498
459	2,2,3,4,5-Pentamethylnonane	2,2,3,4,5-m-C9	CC(C)(C)C(C)C(C)C(C)CCCC	0	0.52578	0.605117	0.632686	0.634503	0.742498	0.846265	0.945142	1.03881	1.1268	1.2095	1.28864
460	2,2,3,4,6-Pentamethylnonane	2,2,3,4,6-m-C9	CC(C)(C)C(C)C(C)CC(C)CCC	0	0.532089	0.610619	0.638067	0.639863	0.747667	0.851584	0.950577	1.04437	1.13223	1.21529	1.2943
461	2,2,3,4,7-Pentamethylnonane	2,2,3,4,7-m-C9	CC(C)(C)C(C)C(C)CCC(C)CC	0	0.542387	0.618863	0.645574	0.647419	0.752947	0.855329	0.953218	1.04635	1.13379	1.21638	1.2951
462	2,2,3,4,8-Pentamethylnonane	2,2,3,4,8-m-C9	CC(C)(C)C(C)C(C)CCCC(C)C	0	0.536266	0.613347	0.640098	0.642009	0.747839	0.850304	0.94834	1.0415	1.12923	1.21178	1.29047
463	2,2,3,5,5-Pentamethylnonane	2,2,3,5,5-m-C9	CC(C)(C)C(C)CC(C)(C)CCCC	0	0.521419	0.600624	0.627991	0.62996	0.738209	0.842757	0.94229	1.03686	1.12591	1.21014	1.28962
464	2,2,3,5,6-Pentamethylnonane	2,2,3,5,6-m-C9	CC(C)(C)C(C)CC(C)C(C)CCC	0	0.534451	0.611612	0.638738	0.64064	0.74834	0.852183	0.951188	1.04497	1.13281	1.21625	1.29479
465	2,2,3,5,7-Pentamethylnonane	2,2,3,5,7-m-C9	CC(C)(C)C(C)CC(C)CC(C)CC	0	0.52789	0.607893	0.635766	0.637699	0.747128	0.852342	0.952054	1.04599	1.13411	1.2179	1.29677
466	2,2,3,5,8-Pentamethylnonane	2,2,3,5,8-m-C9	CC(C)(C)C(C)CC(C)CCC(C)C	0	0.530358	0.608899	0.636169	0.638175	0.746027	0.850099	0.949105	1.04266	1.13075	1.21413	1.2928
467	2,2,3,6,6-Pentamethylnonane	2,2,3,6,6-m-C9	CC(C)(C)C(C)CCC(C)(C)CCC	0	0.520808	0.599001	0.62627	0.628259	0.736526	0.841301	0.941072	1.03562	1.12461	1.20894	1.28844
468	2,2,3,6,7-Pentamethylnonane	2,2,3,6,7-m-C9	CC(C)(C)C(C)CCC(C)C(C)CC	0	0.544749	0.619856	0.646246	0.648197	0.753621	0.855927	0.953829	1.04694	1.13437	1.21733	1.29559
469	2,2,3,6,8-Pentamethylnonane	2,2,3,6,8-m-C9	CC(C)(C)C(C)CCC(C)CC(C)C	0	0.530358	0.608899	0.636169	0.638175	0.746027	0.850099	0.949105	1.04266	1.13075	1.21413	1.2928
470	2,2,3,7,7-Pentamethylnonane	2,2,3,7,7-m-C9	CC(C)(C)C(C)CCCC(C)(C)CC	0	0.524213	0.602411	0.629475	0.631471	0.738758	0.842626	0.941751	1.0357	1.12438	1.20854	1.28784
471	2,2,3,7,8-Pentamethylnonane	2,2,3,7,8-m-C9	CC(C)(C)C(C)CCCC(C)C(C)C	0	0.541223	0.617212	0.643664	0.645619	0.750966	0.853254	0.951058	1.04391	1.13146	1.21438	1.29258
472	2,2,3,8,8-Pentamethylnonane	2,2,3,8,8-m-C9	CC(C)(C)C(C)CCCCC(C)(C)C	0	0.5181	0.596688	0.623576	0.625552	0.731824	0.834768	0.933197	1.02664	1.11505	1.19858	1.2776
473	2,2,4,4,5-Pentamethylnonane	2,2,4,4,5-m-C9	CC(C)(C)CC(C)(C)C(C)CCCC	0	0.51486	0.595186	0.622591	0.624801	0.733375	0.838076	0.93779	1.03217	1.12106	1.20519	1.28502
474	2,2,4,4,6-Pentamethylnonane	2,2,4,4,6-m-C9	CC(C)(C)CC(C)(C)CC(C)CCC	0	0.519186	0.601184	0.629045	0.63107	0.740028	0.84485	0.944454	1.03913	1.12815	1.21235	1.29221
475	2,2,4,4,7-Pentamethylnonane	2,2,4,4,7-m-C9	CC(C)(C)CC(C)(C)CCC(C)CC	0	0.520285	0.601284	0.628952	0.631039	0.739618	0.844357	0.943946	1.03835	1.12722	1.21141	1.29116
476	2,2,4,4,8-Pentamethylnonane	2,2,4,4,8-m-C9	CC(C)(C)CC(C)(C)CCCC(C)C	0	0.514164	0.595767	0.623476	0.625628	0.73451	0.839333	0.939068	1.0335	1.12266	1.20681	1.28652
477	2,2,4,5,5-Pentamethylnonane	2,2,4,5,5-m-C9	CC(C)(C)CC(C)C(C)(C)CCCC	0	0.519157	0.597701	0.62485	0.626916	0.734951	0.839394	0.938997	1.03354	1.12258	1.20667	1.28623
478	2,2,4,5,6-Pentamethylnonane	2,2,4,5,6-m-C9	CC(C)(C)CC(C)C(C)C(C)CCC	0	0.530206	0.609184	0.636669	0.638505	0.746567	0.850275	0.949124	1.04305	1.13114	1.21415	1.29293
479	2,2,4,5,7-Pentamethylnonane	2,2,4,5,7-m-C9	CC(C)(C)CC(C)C(C)CC(C)CC	0	0.538225	0.616409	0.643678	0.645535	0.753008	0.856557	0.95527	1.04907	1.13693	1.22019	1.29872
480	2,2,4,5,8-Pentamethylnonane	2,2,4,5,8-m-C9	CC(C)(C)CC(C)C(C)CCC(C)C	0	0.540693	0.617415	0.644082	0.646011	0.751908	0.854314	0.952322	1.04574	1.13358	1.21642	1.29476
481	2,2,4,6,6-Pentamethylnonane	2,2,4,6,6-m-C9	CC(C)(C)CC(C)CC(C)(C)CCC	0	0.523484	0.603699	0.631303	0.633185	0.741604	0.846169	0.945661	1.0405	1.12967	1.21383	1.29342
482	2,2,4,6,7-Pentamethylnonane	2,2,4,6,7-m-C9	CC(C)(C)CC(C)CC(C)C(C)CC	0	0.538225	0.616409	0.643678	0.645535	0.753008	0.856557	0.95527	1.04907	1.13693	1.22019	1.29872
483	2,2,4,6,8-Pentamethylnonane	2,2,4,6,8-m-C9	CC(C)(C)CC(C)CC(C)CC(C)C	0	0.523835	0.605452	0.633602	0.635514	0.745414	0.850729	0.950546	1.04479	1.13331	1.21699	1.29593
484	2,2,4,7,7-Pentamethylnonane	2,2,4,7,7-m-C9	CC(C)(C)CC(C)CCC(C)(C)CC	0	0.526278	0.605486	0.632787	0.634696	0.742153	0.846037	0.945121	1.03934	1.12815	1.21223	1.29164
485	2,2,4,7,8-Pentamethylnonane	2,2,4,7,8-m-C9	CC(C)(C)CC(C)CCC(C)C(C)C	0	0.543288	0.620287	0.646976	0.648844	0.754361	0.856665	0.954429	1.04755	1.13522	1.21807	1.29638
486	2,2,4,8,8-Pentamethylnonane	2,2,4,8,8-m-C9	CC(C)(C)CC(C)CCCC(C)(C)C	0	0.520165	0.599763	0.626888	0.628776	0.735219	0.838179	0.936568	1.03028	1.11881	1.20227	1.2814
487	2,2,5,5,6-Pentamethylnonane	2,2,5,5,6-m-C9	CC(C)(C)CCC(C)(C)C(C)CCC	0	0.518546	0.596079	0.623129	0.625215	0.733268	0.837938	0.937779	1.03229	1.12129	1.20547	1.28504
488	2,2,5,5,7-Pentamethylnonane	2,2,5,5,7-m-C9	CC(C)(C)CCC(C)(C)CC(C)CC	0	0.524582	0.603799	0.63121	0.633154	0.741194	0.845675	0.945154	1.03972	1.12874	1.21289	1.29237
489	2,2,5,5,8-Pentamethylnonane	2,2,5,5,8-m-C9	CC(C)(C)CCC(C)(C)CCC(C)C	0	0.51785	0.59666	0.624013	0.626042	0.734403	0.839195	0.939057	1.03363	1.12288	1.20709	1.28655
490	2,2,5,6,6-Pentamethylnonane	2,2,5,6,6-m-C9	CC(C)(C)CCC(C)C(C)(C)CCC	0	0.518546	0.596079	0.623129	0.625215	0.733268	0.837938	0.937779	1.03229	1.12129	1.20547	1.28504
491	2,2,5,6,7-Pentamethylnonane	2,2,5,6,7-m-C9	CC(C)(C)CCC(C)C(C)C(C)CC	0	0.531305	0.609284	0.636576	0.638474	0.746158	0.849782	0.948617	1.04227	1.13021	1.21321	1.29188
492	2,2,5,6,8-Pentamethylnonane	2,2,5,6,8-m-C9	CC(C)(C)CCC(C)C(C)CC(C)C	0	0.531493	0.60927	0.636481	0.638424	0.746217	0.850076	0.949173	1.04298	1.13108	1.2144	1.2929
493	2,2,5,7,7-Pentamethylnonane	2,2,5,7,7-m-C9	CC(C)(C)CCC(C)CC(C)(C)CC	0	0.526278	0.605486	0.632787	0.634696	0.742153	0.846037	0.945121	1.03934	1.12815	1.21223	1.29164
494	2,2,5,7,8-Pentamethylnonane	2,2,5,7,8-m-C9	CC(C)(C)CCC(C)CC(C)C(C)C	0	0.534088	0.612143	0.639375	0.641256	0.74867	0.852427	0.95128	1.04479	1.13272	1.21604	1.29453
495	2,2,5,8,8-Pentamethylnonane	2,2,5,8,8-m-C9	CC(C)(C)CCC(C)CCC(C)(C)C	0	0.519555	0.59814	0.625167	0.627075	0.733536	0.836723	0.935349	1.02904	1.11752	1.20107	1.28022
496	2,2,6,6,7-Pentamethylnonane	2,2,6,6,7-m-C9	CC(C)(C)CCCC(C)(C)C(C)CC	0	0.520255	0.597801	0.624757	0.626885	0.734541	0.8389	0.93849	1.03275	1.12165	1.20573	1.28518
497	2,2,6,6,8-Pentamethylnonane	2,2,6,6,8-m-C9	CC(C)(C)CCCC(C)(C)CC(C)C	0	0.518461	0.598282	0.625734	0.627743	0.736086	0.840651	0.940276	1.03487	1.12418	1.20829	1.28773
498	2,2,6,7,7-Pentamethylnonane	2,2,6,7,7-m-C9	CC(C)(C)CCCC(C)C(C)(C)CC	0	0.521952	0.599489	0.626333	0.628427	0.735501	0.839263	0.938458	1.03237	1.12106	1.20507	1.28445
499	2,2,6,7,8-Pentamethylnonane	2,2,6,7,8-m-C9	CC(C)(C)CCCC(C)C(C)C(C)C	0	0.527779	0.60664	0.633994	0.635897	0.743502	0.847108	0.945846	1.03923	1.1273	1.21025	1.28887
500	2,2,7,7,8-Pentamethylnonane	2,2,7,7,8-m-C9	CC(C)(C)CCCCC(C)(C)C(C)C	0	0.517622	0.59633	0.623483	0.625502	0.732913	0.836901	0.936175	1.03022	1.11913	1.20309	1.28236
501	2,3,3,4,4-Pentamethylnonane	2,3,3,4,4-m-C9	CC(C)C(C)(C)C(C)(C)CCCCC	0	0.510943	0.589814	0.617295	0.619297	0.728133	0.833201	0.933341	1.02817	1.11779	1.20167	1.28106
502	2,3,3,4,5-Pentamethylnonane	2,3,3,4,5-m-C9	CC(C)C(C)(C)C(C)C(C)CCCC	0	0.521332	0.600803	0.628594	0.63053	0.739717	0.844589	0.944222	1.03856	1.12709	1.2102	1.28944
503	2,3,3,4,6-Pentamethylnonane	2,3,3,4,6-m-C9	CC(C)C(C)(C)C(C)CC(C)CCC	0	0.515424	0.596355	0.624665	0.626696	0.737905	0.844384	0.944987	1.03973	1.12861	1.21256	1.29177
504	2,3,3,4,7-Pentamethylnonane	2,3,3,4,7-m-C9	CC(C)C(C)(C)C(C)CCC(C)CC	0	0.525722	0.6046	0.632172	0.634252	0.743186	0.848129	0.947629	1.0417	1.13017	1.21364	1.29258
505	2,3,3,4,8-Pentamethylnonane	2,3,3,4,8-m-C9	CC(C)C(C)(C)C(C)CCCC(C)C	0	0.519601	0.599083	0.626696	0.628842	0.738078	0.843104	0.942751	1.03685	1.12561	1.20904	1.28794
506	2,3,3,5,5-Pentamethylnonane	2,3,3,5,5-m-C9	CC(C)C(C)(C)CC(C)(C)CCCC	0	0.516643	0.597752	0.62564	0.627796	0.737721	0.843572	0.944061	1.03907	1.12847	1.21317	1.29316
507	2,3,3,5,6-Pentamethylnonane	2,3,3,5,6-m-C9	CC(C)C(C)(C)CC(C)C(C)CCC	0	0.543172	0.619399	0.646246	0.648178	0.755119	0.858554	0.957314	1.05131	1.13939	1.22279	1.3014
508	2,3,3,5,7-Pentamethylnonane	2,3,3,5,7-m-C9	CC(C)C(C)(C)CC(C)CC(C)CC	0	0.536612	0.615681	0.643273	0.645237	0.753906	0.858713	0.95818	1.05233	1.14069	1.22444	1.30338
509	2,3,3,5,8-Pentamethylnonane	2,3,3,5,8-m-C9	CC(C)C(C)(C)CC(C)CCC(C)C	0	0.539079	0.616686	0.643676	0.645713	0.752806	0.85647	0.955232	1.049	1.13733	1.22067	1.29941
510	2,3,3,6,6-Pentamethylnonane	2,3,3,6,6-m-C9	CC(C)C(C)(C)CCC(C)(C)CCC	0	0.52033	0.598644	0.626177	0.628209	0.737614	0.843434	0.944049	1.03919	1.1287	1.21345	1.29319
511	2,3,3,6,7-Pentamethylnonane	2,3,3,6,7-m-C9	CC(C)C(C)(C)CCC(C)C(C)CC	0	0.54427	0.619499	0.646153	0.648147	0.754709	0.85806	0.956807	1.05052	1.13845	1.22184	1.30035
512	2,3,3,6,8-Pentamethylnonane	2,3,3,6,8-m-C9	CC(C)C(C)(C)CCC(C)CC(C)C	0	0.52988	0.608542	0.636076	0.638126	0.747115	0.852232	0.952083	1.04624	1.13483	1.21864	1.29755
513	2,3,3,7,7-Pentamethylnonane	2,3,3,7,7-m-C9	CC(C)C(C)(C)CCCC(C)(C)CC	0	0.523735	0.602054	0.629382	0.631422	0.739847	0.844759	0.944728	1.03927	1.12846	1.21305	1.29259
514	2,3,3,7,8-Pentamethylnonane	2,3,3,7,8-m-C9	CC(C)C(C)(C)CCCC(C)C(C)C	0	0.540745	0.616855	0.643571	0.64557	0.752054	0.855387	0.954036	1.04748	1.13554	1.21889	1.29733
515	2,3,4,4,5-Pentamethylnonane	2,3,4,4,5-m-C9	CC(C)C(C)C(C)(C)C(C)CCCC	0	0.52044	0.59963	0.627285	0.629335	0.73869	0.843915	0.943766	1.03806	1.12669	1.20988	1.28924
516	2,3,4,4,6-Pentamethylnonane	2,3,4,4,6-m-C9	CC(C)C(C)C(C)(C)CC(C)CCC	0	0.539918	0.617233	0.644265	0.646205	0.753418	0.857281	0.956247	1.05021	1.13841	1.22151	1.30071
517	2,3,4,4,7-Pentamethylnonane	2,3,4,4,7-m-C9	CC(C)C(C)C(C)(C)CCC(C)CC	0	0.541017	0.617333	0.644172	0.646174	0.753009	0.856788	0.95574	1.04942	1.13748	1.22057	1.29966
518	2,3,4,4,8-Pentamethylnonane	2,3,4,4,8-m-C9	CC(C)C(C)C(C)(C)CCCC(C)C	0	0.534896	0.611817	0.638696	0.640764	0.7479	0.851763	0.950862	1.04457	1.13292	1.21597	1.29503
519	2,3,4,5,5-Pentamethylnonane	2,3,4,5,5-m-C9	CC(C)C(C)C(C)C(C)(C)CCCC	0	0.524409	0.603586	0.631284	0.633259	0.74256	0.847724	0.947664	1.04189	1.13049	1.2137	1.2932
520	2,3,4,5,6-Pentamethylnonane	2,3,4,5,6-m-C9	CC(C)C(C)C(C)C(C)C(C)CCC	0	0.52324	0.605119	0.633793	0.635655	0.747196	0.853081	0.953122	1.04701	1.13514	1.21775	1.29658
521	2,3,4,5,7-Pentamethylnonane	2,3,4,5,7-m-C9	CC(C)C(C)C(C)C(C)CC(C)CC	0	0.531259	0.612344	0.640802	0.642685	0.753637	0.859363	0.959268	1.05302	1.14093	1.22379	1.30237
522	2,3,4,5,8-Pentamethylnonane	2,3,4,5,8-m-C9	CC(C)C(C)C(C)C(C)CCC(C)C	0	0.533727	0.613349	0.641206	0.643161	0.752537	0.857121	0.95632	1.04969	1.13757	1.22002	1.2984
523	2,3,4,6,6-Pentamethylnonane	2,3,4,6,6-m-C9	CC(C)C(C)C(C)CC(C)(C)CCC	0	0.531097	0.610577	0.638409	0.640305	0.749886	0.855098	0.954939	1.04945	1.13816	1.22182	1.30088
524	2,3,4,6,7-Pentamethylnonane	2,3,4,6,7-m-C9	CC(C)C(C)C(C)CC(C)C(C)CC	0	0.545838	0.623287	0.650784	0.652656	0.761291	0.865486	0.964548	1.05802	1.14542	1.22818	1.30619
525	2,3,4,6,8-Pentamethylnonane	2,3,4,6,8-m-C9	CC(C)C(C)C(C)CC(C)CC(C)C	0	0.531448	0.61233	0.640707	0.642634	0.753697	0.859658	0.959824	1.05373	1.14179	1.22498	1.30339
526	2,3,4,7,7-Pentamethylnonane	2,3,4,7,7-m-C9	CC(C)C(C)C(C)CCC(C)(C)CC	0	0.533892	0.612364	0.639893	0.641817	0.750436	0.854966	0.954399	1.04828	1.13663	1.22021	1.2991
527	2,3,4,7,8-Pentamethylnonane	2,3,4,7,8-m-C9	CC(C)C(C)C(C)CCC(C)C(C)C	0	0.550901	0.627165	0.654082	0.655964	0.762643	0.865594	0.963707	1.05649	1.1437	1.22605	1.30384
528	2,3,5,5,6-Pentamethylnonane	2,3,5,5,6-m-C9	CC(C)C(C)CC(C)(C)C(C)CCC	0	0.542279	0.618226	0.644937	0.646983	0.754092	0.85788	0.956859	1.0508	1.13899	1.22247	1.3012
529	2,3,5,5,7-Pentamethylnonane	2,3,5,5,7-m-C9	CC(C)C(C)CC(C)(C)CC(C)CC	0	0.548315	0.625946	0.653019	0.654922	0.762018	0.865617	0.964234	1.05823	1.14644	1.22989	1.30853
530	2,3,5,5,8-Pentamethylnonane	2,3,5,5,8-m-C9	CC(C)C(C)CC(C)(C)CCC(C)C	0	0.541584	0.618807	0.645822	0.647811	0.755227	0.859137	0.958137	1.05213	1.14059	1.22409	1.30271
531	2,3,5,6,6-Pentamethylnonane	2,3,5,6,6-m-C9	CC(C)C(C)CC(C)C(C)(C)CCC	0	0.53308	0.610081	0.637336	0.639396	0.748402	0.853642	0.95371	1.04804	1.13649	1.22044	1.29935
532	2,3,5,6,7-Pentamethylnonane	2,3,5,6,7-m-C9	CC(C)C(C)CC(C)C(C)C(C)CC	0	0.545838	0.623287	0.650784	0.652656	0.761291	0.865486	0.964548	1.05802	1.14542	1.22818	1.30619
533	2,3,5,6,8-Pentamethylnonane	2,3,5,6,8-m-C9	CC(C)C(C)CC(C)C(C)CC(C)C	0	0.546027	0.623272	0.650689	0.652605	0.761351	0.86578	0.965104	1.05873	1.14628	1.22937	1.30721
534	2,3,5,7,7-Pentamethylnonane	2,3,5,7,7-m-C9	CC(C)C(C)CC(C)CC(C)(C)CC	0	0.540812	0.619489	0.646995	0.648877	0.757287	0.861741	0.961053	1.05509	1.14335	1.2272	1.30594
535	2,3,5,7,8-Pentamethylnonane	2,3,5,7,8-m-C9	CC(C)C(C)CC(C)CC(C)C(C)C	0	0.548622	0.626145	0.653583	0.655438	0.763804	0.868131	0.967212	1.06054	1.14793	1.23101	1.30883
536	2,3,6,6,7-Pentamethylnonane	2,3,6,6,7-m-C9	CC(C)C(C)CCC(C)(C)C(C)CC	0	0.543378	0.618326	0.644844	0.646952	0.753682	0.857386	0.956351	1.05002	1.13806	1.22153	1.30015
537	2,3,6,6,8-Pentamethylnonane	2,3,6,6,8-m-C9	CC(C)C(C)CCC(C)(C)CC(C)C	0	0.541584	0.618807	0.645822	0.647811	0.755227	0.859137	0.958137	1.05213	1.14059	1.22409	1.30271
538	2,3,6,7,7-Pentamethylnonane	2,3,6,7,7-m-C9	CC(C)C(C)CCC(C)C(C)(C)CC	0	0.545074	0.620013	0.646421	0.648494	0.754642	0.857749	0.956319	1.04964	1.13746	1.22087	1.29942
539	2,4,4,5,5-Pentamethylnonane	2,4,4,5,5-m-C9	CC(C)CC(C)(C)C(C)(C)CCCC	0	0.510728	0.58996	0.61763	0.619752	0.729736	0.835692	0.936239	1.0315	1.12134	1.20557	1.28535
540	2,4,4,5,6-Pentamethylnonane	2,4,4,5,6-m-C9	CC(C)CC(C)(C)C(C)C(C)CCC	0	0.537323	0.614361	0.641371	0.643373	0.750966	0.85493	0.95414	1.0484	1.13676	1.21987	1.29909
541	2,4,4,5,7-Pentamethylnonane	2,4,4,5,7-m-C9	CC(C)CC(C)(C)C(C)CC(C)CC	0	0.533124	0.611635	0.63907	0.641209	0.750427	0.855688	0.955617	1.05002	1.13864	1.22248	1.30156
542	2,4,4,5,8-Pentamethylnonane	2,4,4,5,8-m-C9	CC(C)CC(C)(C)C(C)CCC(C)C	0	0.535592	0.612641	0.639474	0.641685	0.749326	0.853445	0.952669	1.04668	1.13528	1.21871	1.29759
543	2,4,4,6,6-Pentamethylnonane	2,4,4,6,6-m-C9	CC(C)CC(C)(C)CC(C)(C)CCC	0	0.517482	0.599704	0.627891	0.630037	0.740894	0.847322	0.948162	1.04372	1.13351	1.21837	1.29854
544	2,4,4,6,7-Pentamethylnonane	2,4,4,6,7-m-C9	CC(C)CC(C)(C)CC(C)C(C)CC	0	0.54572	0.623073	0.650125	0.652089	0.759565	0.863266	0.962127	1.05642	1.1448	1.22824	1.30691
545	2,4,4,6,8-Pentamethylnonane	2,4,4,6,8-m-C9	CC(C)CC(C)(C)CC(C)CC(C)C	0	0.53133	0.612116	0.640048	0.642068	0.751971	0.857438	0.957403	1.05213	1.14117	1.22504	1.30411
546	2,4,4,7,7-Pentamethylnonane	2,4,4,7,7-m-C9	CC(C)CC(C)(C)CCC(C)(C)CC	0	0.524574	0.604006	0.631633	0.633663	0.74302	0.848509	0.948829	1.04392	1.13351	1.21825	1.29797
547	2,4,5,5,6-Pentamethylnonane	2,4,5,5,6-m-C9	CC(C)CC(C)C(C)(C)C(C)CCC	0	0.511937	0.59231	0.620462	0.622668	0.734425	0.841359	0.942425	1.03741	1.12656	1.21059	1.28995
548	2,4,5,5,7-Pentamethylnonane	2,4,5,5,7-m-C9	CC(C)CC(C)C(C)(C)CC(C)CC	0	0.533124	0.611635	0.63907	0.641209	0.750427	0.855688	0.955617	1.05002	1.13864	1.22248	1.30156
549	2,4,5,5,8-Pentamethylnonane	2,4,5,5,8-m-C9	CC(C)CC(C)C(C)(C)CCC(C)C	0	0.526392	0.604496	0.631873	0.634098	0.743635	0.849207	0.94952	1.04393	1.13279	1.21668	1.29573
550	2,4,5,6,6-Pentamethylnonane	2,4,5,6,6-m-C9	CC(C)CC(C)C(C)C(C)(C)CCC	0	0.528123	0.606216	0.633771	0.635785	0.745275	0.850692	0.950992	1.04564	1.13427	1.21784	1.29724
551	2,4,5,6,7-Pentamethylnonane	2,4,5,6,7-m-C9	CC(C)CC(C)C(C)C(C)C(C)CC	0	0.528664	0.609471	0.637908	0.639852	0.751185	0.857012	0.957161	1.05121	1.13928	1.22214	1.30075
552	2,4,5,6,8-Pentamethylnonane	2,4,5,6,8-m-C9	CC(C)CC(C)C(C)C(C)CC(C)C	0	0.528853	0.609457	0.637813	0.639801	0.751244	0.857306	0.957717	1.05192	1.14015	1.22333	1.30177
553	2,4,5,7,7-Pentamethylnonane	2,4,5,7,7-m-C9	CC(C)CC(C)C(C)CC(C)(C)CC	0	0.538217	0.616616	0.644101	0.646044	0.754834	0.85939	0.958946	1.05328	1.14171	1.22555	1.30432
554	2,4,6,6,7-Pentamethylnonane	2,4,6,6,7-m-C9	CC(C)CC(C)CC(C)(C)C(C)CC	0	0.533124	0.611635	0.63907	0.641209	0.750427	0.855688	0.955617	1.05002	1.13864	1.22248	1.30156
555	2,4,6,7,7-Pentamethylnonane	2,4,6,7,7-m-C9	CC(C)CC(C)CC(C)C(C)(C)CC	0	0.525621	0.605178	0.633047	0.635164	0.745696	0.851812	0.952436	1.04688	1.13555	1.21979	1.29897
556	2,5,5,6,6-Pentamethylnonane	2,5,5,6,6-m-C9	CC(C)CCC(C)(C)C(C)(C)CCC	0	0.510117	0.588338	0.615909	0.61805	0.728054	0.834236	0.93502	1.03025	1.12004	1.20437	1.28416
557	2,5,5,6,7-Pentamethylnonane	2,5,5,6,7-m-C9	CC(C)CCC(C)(C)C(C)C(C)CC	0	0.538421	0.614461	0.641278	0.643342	0.750556	0.854436	0.953633	1.04761	1.13583	1.21892	1.29804
558	2,5,5,7,7-Pentamethylnonane	2,5,5,7,7-m-C9	CC(C)CCC(C)(C)CC(C)(C)CC	0	0.520277	0.601491	0.629375	0.631548	0.741444	0.847191	0.947622	1.04255	1.13199	1.21677	1.29675
559	2,5,6,6,7-Pentamethylnonane	2,5,6,6,7-m-C9	CC(C)CCC(C)C(C)(C)C(C)CC	0	0.522235	0.600554	0.62797	0.630224	0.739706	0.845104	0.945066	1.03939	1.12813	1.21168	1.29076
560	2,5,6,7,7-Pentamethylnonane	2,5,6,7,7-m-C9	CC(C)CCC(C)C(C)C(C)(C)CC	0	0.540118	0.616148	0.642855	0.644884	0.751515	0.854799	0.953601	1.04723	1.13524	1.21827	1.29731
561	2,6,6,7,7-Pentamethylnonane	2,6,6,7,7-m-C9	CC(C)CCCC(C)(C)C(C)(C)CC	0	0.513523	0.591747	0.619114	0.621263	0.730286	0.83556	0.935699	1.03033	1.11981	1.20397	1.28357
562	3,3,4,4,5-Pentamethylnonane	3,3,4,4,5-m-C9	CCC(C)(C)C(C)(C)C(C)CCCC	0	0.515272	0.592972	0.620145	0.622222	0.730721	0.835563	0.935624	1.03033	1.11971	1.20365	1.28315
563	3,3,4,4,6-Pentamethylnonane	3,3,4,4,6-m-C9	CCC(C)(C)C(C)(C)CC(C)CCC	0	0.518545	0.597164	0.624683	0.626704	0.735804	0.841078	0.941085	1.03596	1.1253	1.20951	1.28925
564	3,3,4,4,7-Pentamethylnonane	3,3,4,4,7-m-C9	CCC(C)(C)C(C)(C)CCC(C)CC	0	0.519644	0.597264	0.62459	0.626673	0.735394	0.840585	0.940577	1.03518	1.12437	1.20857	1.2882
565	3,3,4,5,5-Pentamethylnonane	3,3,4,5,5-m-C9	CCC(C)(C)C(C)C(C)(C)CCCC	0	0.510176	0.589178	0.616443	0.618753	0.727685	0.832981	0.933406	1.02794	1.11712	1.2018	1.28183
566	3,3,4,5,6-Pentamethylnonane	3,3,4,5,6-m-C9	CCC(C)(C)C(C)C(C)C(C)CCC	0	0.529631	0.607918	0.635443	0.637378	0.746175	0.850759	0.950403	1.04454	1.13281	1.21599	1.29549
567	3,3,4,5,7-Pentamethylnonane	3,3,4,5,7-m-C9	CCC(C)(C)C(C)C(C)CC(C)CC	0	0.53765	0.615143	0.642452	0.644408	0.752616	0.857041	0.956549	1.05056	1.1386	1.22204	1.30128
568	3,3,4,6,6-Pentamethylnonane	3,3,4,6,6-m-C9	CCC(C)(C)C(C)CC(C)(C)CCC	0	0.52527	0.603425	0.630748	0.632835	0.741885	0.847252	0.947551	1.04259	1.13191	1.21663	1.29646
569	3,3,4,6,7-Pentamethylnonane	3,3,4,6,7-m-C9	CCC(C)(C)C(C)CC(C)C(C)CC	0	0.540011	0.616135	0.643123	0.645186	0.75329	0.85764	0.95716	1.05116	1.13918	1.22299	1.30177
570	3,3,4,7,7-Pentamethylnonane	3,3,4,7,7-m-C9	CCC(C)(C)C(C)CCC(C)(C)CC	0	0.528065	0.605212	0.632232	0.634347	0.742435	0.847121	0.947011	1.04142	1.13039	1.21503	1.29468
571	3,3,5,5,6-Pentamethylnonane	3,3,5,5,6-m-C9	CCC(C)(C)CC(C)(C)C(C)CCC	0	0.520972	0.60091	0.62849	0.63072	0.740309	0.845934	0.946344	1.04122	1.13039	1.21515	1.29525
572	3,3,5,5,7-Pentamethylnonane	3,3,5,5,7-m-C9	CCC(C)(C)CC(C)(C)CC(C)CC	0	0.527008	0.60863	0.636572	0.63866	0.748235	0.853671	0.953719	1.04864	1.13784	1.22256	1.30258
573	3,3,5,6,6-Pentamethylnonane	3,3,5,6,6-m-C9	CCC(C)(C)CC(C)C(C)(C)CCC	0	0.52527	0.603425	0.630748	0.632835	0.741885	0.847252	0.947551	1.04259	1.13191	1.21663	1.29646
574	3,3,5,6,7-Pentamethylnonane	3,3,5,6,7-m-C9	CCC(C)(C)CC(C)C(C)C(C)CC	0	0.538028	0.616631	0.644196	0.646095	0.754774	0.859096	0.958389	1.05256	1.14084	1.22437	1.3033
575	3,3,5,7,7-Pentamethylnonane	3,3,5,7,7-m-C9	CCC(C)(C)CC(C)CC(C)(C)CC	0	0.533002	0.612833	0.640407	0.642317	0.75077	0.855352	0.954894	1.04963	1.13878	1.22339	1.30306
576	3,3,6,6,7-Pentamethylnonane	3,3,6,6,7-m-C9	CCC(C)(C)CCC(C)(C)C(C)CC	0	0.526368	0.603525	0.630655	0.632804	0.741475	0.846758	0.947044	1.04181	1.13098	1.21569	1.29541
577	3,4,4,5,5-Pentamethylnonane	3,4,4,5,5-m-C9	CCC(C)C(C)(C)C(C)(C)CCCC	0	0.513576	0.591285	0.618568	0.62068	0.729762	0.835201	0.935656	1.03071	1.12031	1.20431	1.28388
578	3,4,4,5,6-Pentamethylnonane	3,4,4,5,6-m-C9	CCC(C)C(C)(C)C(C)C(C)CCC	0	0.523966	0.602274	0.629867	0.631912	0.741346	0.846588	0.946537	1.0411	1.12961	1.21284	1.29226
579	3,4,4,5,7-Pentamethylnonane	3,4,4,5,7-m-C9	CCC(C)C(C)(C)C(C)CC(C)CC	0	0.519767	0.599549	0.627566	0.629749	0.740807	0.847346	0.948014	1.04272	1.13149	1.21545	1.29472
580	3,4,4,6,6-Pentamethylnonane	3,4,4,6,6-m-C9	CCC(C)C(C)(C)CC(C)(C)CCC	0	0.519276	0.599223	0.626913	0.629178	0.739349	0.845572	0.946376	1.0416	1.13098	1.21581	1.29598
581	3,4,4,6,7-Pentamethylnonane	3,4,4,6,7-m-C9	CCC(C)C(C)(C)CC(C)C(C)CC	0	0.547515	0.622592	0.649147	0.651231	0.758021	0.861516	0.960341	1.0543	1.14227	1.22568	1.30435
582	3,4,5,5,6-Pentamethylnonane	3,4,5,5,6-m-C9	CCC(C)C(C)C(C)(C)C(C)CCC	0	0.523966	0.602274	0.629867	0.631912	0.741346	0.846588	0.946537	1.0411	1.12961	1.21284	1.29226
583	3,4,5,5,7-Pentamethylnonane	3,4,5,5,7-m-C9	CCC(C)C(C)C(C)(C)CC(C)CC	0	0.545153	0.6216	0.648475	0.650453	0.757347	0.860917	0.95973	1.0537	1.14169	1.22472	1.30386
584	3,4,5,6,6-Pentamethylnonane	3,4,5,6,6-m-C9	CCC(C)C(C)C(C)C(C)(C)CCC	0	0.527935	0.60623	0.633866	0.635836	0.745215	0.850397	0.950435	1.04492	1.1334	1.21665	1.29622
585	3,4,5,6,7-Pentamethylnonane	3,4,5,6,7-m-C9	CCC(C)C(C)C(C)C(C)C(C)CC	0	0.528475	0.609486	0.638003	0.639903	0.751125	0.856717	0.956604	1.0505	1.13841	1.22096	1.29973
586	3,5,5,6,6-Pentamethylnonane	3,5,5,6,6-m-C9	CCC(C)CC(C)(C)C(C)(C)CCC	0	0.516849	0.595477	0.623106	0.625162	0.734845	0.840716	0.941117	1.03634	1.1259	1.21017	1.28999
587	4,4,5,5,6-Pentamethylnonane	4,4,5,5,6-m-C9	CCCC(C)(C)C(C)(C)C(C)CCC	0	0.511867	0.589562	0.61694	0.619009	0.728489	0.834238	0.934944	1.03025	1.11994	1.20406	1.28374
588	4,4,5,6,6-Pentamethylnonane	4,4,5,6,6-m-C9	CCCC(C)(C)C(C)C(C)(C)CCC	0	0.50677	0.585768	0.613238	0.615541	0.725453	0.831656	0.932727	1.02786	1.11735	1.20221	1.28242
589	3-Ethyl-2,2,3-trimethylnonane	3-e-2,2,3-m-C9	CC(C)(C)C(CC)(C)CCCCCC	0	0.525004	0.601696	0.628145	0.630087	0.734914	0.837213	0.935227	1.02837	1.1165	1.19929	1.27818
590	3-Ethyl-2,2,4-trimethylnonane	3-e-2,2,4-m-C9	CC(C)(C)C(CC)C(C)CCCCC	0	0.546857	0.625089	0.651713	0.653565	0.758466	0.859997	0.957282	1.04962	1.1366	1.2186	1.29678
591	3-Ethyl-2,2,5-trimethylnonane	3-e-2,2,5-m-C9	CC(C)(C)C(CC)CC(C)CCCC	0	0.539771	0.619635	0.646824	0.648673	0.75517	0.857863	0.955684	1.0484	1.13584	1.21854	1.29624
592	3-Ethyl-2,2,6-trimethylnonane	3-e-2,2,6-m-C9	CC(C)(C)C(CC)CCC(C)CCC	0	0.54836	0.626157	0.652704	0.654559	0.759177	0.860645	0.957614	1.04991	1.13704	1.21937	1.29691
593	3-Ethyl-2,2,7-trimethylnonane	3-e-2,2,7-m-C9	CC(C)(C)C(CC)CCCC(C)CC	0	0.550069	0.62788	0.654332	0.656229	0.76045	0.861608	0.958325	1.05037	1.13741	1.21962	1.29704
594	3-Ethyl-2,2,8-trimethylnonane	3-e-2,2,8-m-C9	CC(C)(C)C(CC)CCCCC(C)C	0	0.543948	0.622363	0.648856	0.650819	0.755342	0.856583	0.953447	1.04553	1.13285	1.21502	1.29241
595	3-Ethyl-2,3,4-trimethylnonane	3-e-2,3,4-m-C9	CC(C)C(CC)(C)C(C)CCCCC	0	0.533748	0.610397	0.636912	0.638925	0.744949	0.847817	0.946366	1.03907	1.12658	1.20931	1.2878
596	3-Ethyl-2,3,5-trimethylnonane	3-e-2,3,5-m-C9	CC(C)C(CC)(C)CC(C)CCCC	0	0.538734	0.618316	0.645806	0.647687	0.755555	0.859274	0.957651	1.05138	1.13934	1.22221	1.30006
597	3-Ethyl-2,3,6-trimethylnonane	3-e-2,3,6-m-C9	CC(C)C(CC)(C)CCC(C)CCC	0	0.538124	0.616693	0.644085	0.645986	0.753872	0.857818	0.956432	1.05014	1.13805	1.22101	1.29888
598	3-Ethyl-2,3,7-trimethylnonane	3-e-2,3,7-m-C9	CC(C)C(CC)(C)CCCC(C)CC	0	0.539833	0.618416	0.645713	0.647656	0.755145	0.858781	0.957144	1.0506	1.13841	1.22127	1.29901
599	3-Ethyl-2,3,8-trimethylnonane	3-e-2,3,8-m-C9	CC(C)C(CC)(C)CCCCC(C)C	0	0.533712	0.612899	0.640237	0.642246	0.750037	0.853756	0.952266	1.04575	1.13385	1.21667	1.29438
600	3-Ethyl-2,4,4-trimethylnonane	3-e-2,4,4-m-C9	CC(C)C(CC)C(C)(C)CCCCC	0	0.545487	0.623559	0.650311	0.65232	0.758527	0.861456	0.959804	1.05269	1.14029	1.22279	1.30134
601	3-Ethyl-2,4,5-trimethylnonane	3-e-2,4,5-m-C9	CC(C)C(CC)C(C)C(C)CCCC	0	0.544899	0.625357	0.652922	0.654842	0.762795	0.866019	0.964078	1.05684	1.14384	1.22576	1.30338
602	3-Ethyl-2,4,6-trimethylnonane	3-e-2,4,6-m-C9	CC(C)C(CC)C(C)CC(C)CCC	0	0.551209	0.630859	0.658303	0.660201	0.767963	0.871338	0.969513	1.06239	1.14927	1.23155	1.30904
603	3-Ethyl-2,4,7-trimethylnonane	3-e-2,4,7-m-C9	CC(C)C(CC)C(C)CCC(C)CC	0	0.561507	0.639104	0.66581	0.667757	0.773244	0.875083	0.972154	1.06437	1.15084	1.23263	1.30984
604	3-Ethyl-2,4,8-trimethylnonane	3-e-2,4,8-m-C9	CC(C)C(CC)C(C)CCCC(C)C	0	0.555386	0.633587	0.660334	0.662347	0.768135	0.870059	0.967276	1.05952	1.14628	1.22803	1.30521
605	3-Ethyl-2,5,5-trimethylnonane	3-e-2,5,5-m-C9	CC(C)C(CC)CC(C)(C)CCCC	0	0.538018	0.620314	0.648327	0.650325	0.759615	0.864007	0.962894	1.05646	1.14452	1.22752	1.30563
606	3-Ethyl-2,5,6-trimethylnonane	3-e-2,5,6-m-C9	CC(C)C(CC)CC(C)C(C)CCC	0	0.55105	0.631301	0.659074	0.661005	0.769746	0.873432	0.971792	1.06456	1.15142	1.23362	1.3108
607	3-Ethyl-2,5,7-trimethylnonane	3-e-2,5,7-m-C9	CC(C)C(CC)CC(C)CC(C)CC	0	0.54449	0.627583	0.656101	0.658064	0.768534	0.873591	0.972658	1.06559	1.15272	1.23528	1.31278
608	3-Ethyl-2,5,8-trimethylnonane	3-e-2,5,8-m-C9	CC(C)C(CC)CC(C)CCC(C)C	0	0.546957	0.628589	0.656505	0.65854	0.767433	0.871349	0.969709	1.06225	1.14936	1.23151	1.30881
609	3-Ethyl-2,6,6-trimethylnonane	3-e-2,6,6-m-C9	CC(C)C(CC)CCC(C)(C)CCC	0	0.537407	0.618691	0.646606	0.648624	0.757932	0.862551	0.961675	1.05521	1.14323	1.22632	1.30445
610	3-Ethyl-2,6,7-trimethylnonane	3-e-2,6,7-m-C9	CC(C)C(CC)CCC(C)C(C)CC	0	0.561348	0.639546	0.666582	0.668561	0.775027	0.877177	0.974433	1.06654	1.15298	1.23471	1.3116
611	3-Ethyl-2,6,8-trimethylnonane	3-e-2,6,8-m-C9	CC(C)C(CC)CCC(C)CC(C)C	0	0.546957	0.628589	0.656505	0.65854	0.767433	0.871349	0.969709	1.06225	1.14936	1.23151	1.30881
612	3-Ethyl-2,7,7-trimethylnonane	3-e-2,7,7-m-C9	CC(C)C(CC)CCCC(C)(C)CC	0	0.540812	0.622101	0.649811	0.651836	0.760164	0.863876	0.962354	1.05529	1.143	1.22591	1.30385
613	3-Ethyl-2,7,8-trimethylnonane	3-e-2,7,8-m-C9	CC(C)C(CC)CCCC(C)C(C)C	0	0.557822	0.636902	0.663999	0.665984	0.772372	0.874504	0.971662	1.0635	1.15007	1.23175	1.30859
614	3-Ethyl-3,4,4-trimethylnonane	3-e-3,4,4-m-C9	CCC(CC)(C)C(C)(C)CCCCC	0	0.527532	0.603192	0.629731	0.631738	0.73761	0.840858	0.939547	1.03325	1.12176	1.20488	1.28399
615	3-Ethyl-3,4,5-trimethylnonane	3-e-3,4,5-m-C9	CCC(CC)(C)C(C)C(C)CCCC	0	0.539773	0.617778	0.644984	0.646858	0.754264	0.857603	0.95602	1.04961	1.13725	1.21981	1.29797
616	3-Ethyl-3,4,6-trimethylnonane	3-e-3,4,6-m-C9	CCC(CC)(C)C(C)CC(C)CCC	0	0.533864	0.61333	0.641055	0.643025	0.752452	0.857398	0.956785	1.05077	1.13877	1.22216	1.3003
617	3-Ethyl-3,4,7-trimethylnonane	3-e-3,4,7-m-C9	CCC(CC)(C)C(C)CCC(C)CC	0	0.544162	0.621574	0.648563	0.650581	0.757733	0.861143	0.959427	1.05275	1.14033	1.22325	1.3011
618	3-Ethyl-3,5,5-trimethylnonane	3-e-3,5,5-m-C9	CCC(CC)(C)CC(C)(C)CCCC	0	0.519574	0.601953	0.629949	0.632097	0.742043	0.847702	0.947902	1.04247	1.13163	1.21595	1.29544
619	3-Ethyl-3,5,6-trimethylnonane	3-e-3,5,6-m-C9	CCC(CC)(C)CC(C)C(C)CCC	0	0.546103	0.6236	0.650555	0.652479	0.759442	0.862684	0.961155	1.0547	1.14255	1.22557	1.30367
620	3-Ethyl-3,5,7-trimethylnonane	3-e-3,5,7-m-C9	CCC(CC)(C)CC(C)CC(C)CC	0	0.539543	0.619882	0.647582	0.649538	0.758229	0.862843	0.962021	1.05573	1.14385	1.22722	1.30565
621	3-Ethyl-3,6,6-trimethylnonane	3-e-3,6,6-m-C9	CCC(CC)(C)CCC(C)(C)CCC	0	0.523261	0.602845	0.630487	0.63251	0.741936	0.847564	0.947891	1.04259	1.13186	1.21623	1.29546
622	3-Ethyl-3,6,7-trimethylnonane	3-e-3,6,7-m-C9	CCC(CC)(C)CCC(C)C(C)CC	0	0.547202	0.6237	0.650462	0.652448	0.759032	0.86219	0.960648	1.05392	1.14161	1.22462	1.30262
623	3-Ethyl-3,7,7-trimethylnonane	3-e-3,7,7-m-C9	CCC(CC)(C)CCCC(C)(C)CC	0	0.526666	0.606255	0.633692	0.635723	0.744169	0.848889	0.94857	1.04267	1.13163	1.21583	1.29487
624	3-Ethyl-4,4,5-trimethylnonane	3-e-4,4,5-m-C9	CCC(CC)C(C)(C)C(C)CCCC	0	0.531648	0.611291	0.638625	0.640722	0.748849	0.852867	0.951645	1.04512	1.13323	1.21608	1.2942
625	3-Ethyl-4,4,6-trimethylnonane	3-e-4,4,6-m-C9	CCC(CC)C(C)(C)CC(C)CCC	0	0.551126	0.628894	0.655605	0.657593	0.763577	0.866233	0.964126	1.05727	1.14494	1.22771	1.30567
626	3-Ethyl-4,4,7-trimethylnonane	3-e-4,4,7-m-C9	CCC(CC)C(C)(C)CCC(C)CC	0	0.552224	0.628994	0.655512	0.657562	0.763167	0.86574	0.963619	1.05648	1.14401	1.22677	1.30462
627	3-Ethyl-4,5,5-trimethylnonane	3-e-4,5,5-m-C9	CCC(CC)C(C)C(C)(C)CCCC	0	0.534855	0.615968	0.643784	0.645856	0.754944	0.859307	0.95839	1.05193	1.13977	1.22235	1.30096
628	3-Ethyl-4,5,6-trimethylnonane	3-e-4,5,6-m-C9	CCC(CC)C(C)C(C)C(C)CCC	0	0.533687	0.6175	0.646293	0.648253	0.75958	0.864664	0.963848	1.05705	1.14442	1.2264	1.30434
629	3-Ethyl-4,5,7-trimethylnonane	3-e-4,5,7-m-C9	CCC(CC)C(C)C(C)CC(C)CC	0	0.541706	0.624725	0.653302	0.655282	0.766021	0.870946	0.969994	1.06307	1.15021	1.23244	1.31013
630	3-Ethyl-4,6,6-trimethylnonane	3-e-4,6,6-m-C9	CCC(CC)C(C)CC(C)(C)CCC	0	0.541544	0.622958	0.650909	0.652902	0.76227	0.86668	0.965665	1.05949	1.14744	1.23047	1.30864
631	3-Ethyl-4,6,7-trimethylnonane	3-e-4,6,7-m-C9	CCC(CC)C(C)CC(C)C(C)CC	0	0.556285	0.635668	0.663284	0.665253	0.773675	0.877068	0.975274	1.06806	1.1547	1.23683	1.31395
632	3-Ethyl-5,5,6-trimethylnonane	3-e-5,5,6-m-C9	CCC(CC)CC(C)(C)C(C)CCC	0	0.542199	0.622537	0.649876	0.652	0.760055	0.863954	0.962755	1.05623	1.14423	1.22724	1.30549
633	3-Ethyl-5,5,7-trimethylnonane	3-e-5,5,7-m-C9	CCC(CC)CC(C)(C)CC(C)CC	0	0.548235	0.630257	0.657958	0.659939	0.767981	0.871691	0.970131	1.06365	1.15169	1.23466	1.31282
634	3-Ethyl-5,6,6-trimethylnonane	3-e-5,6,6-m-C9	CCC(CC)CC(C)C(C)(C)CCC	0	0.532999	0.614392	0.642276	0.644413	0.754365	0.859716	0.959607	1.05347	1.14173	1.22522	1.30364
635	4-Ethyl-2,2,3-trimethylnonane	4-e-2,2,3-m-C9	CC(C)(C)C(C)C(CC)CCCCC	0	0.5327	0.614854	0.642603	0.644523	0.752227	0.855174	0.953097	1.04582	1.13316	1.2152	1.29339
636	4-Ethyl-2,2,4-trimethylnonane	4-e-2,2,4-m-C9	CC(C)(C)CC(CC)(C)CCCCC	0	0.513461	0.596229	0.624051	0.626177	0.735109	0.839844	0.939348	1.03341	1.12229	1.20599	1.2852
637	4-Ethyl-2,2,5-trimethylnonane	4-e-2,2,5-m-C9	CC(C)(C)CC(CC)C(C)CCCC	0	0.537127	0.618922	0.646587	0.648525	0.756296	0.859184	0.957079	1.05006	1.13751	1.21985	1.29768
638	4-Ethyl-2,2,6-trimethylnonane	4-e-2,2,6-m-C9	CC(C)(C)CC(CC)CC(C)CCC	0	0.532909	0.616354	0.644408	0.646305	0.755043	0.858995	0.957684	1.051	1.1389	1.22176	1.29987
639	4-Ethyl-2,2,7-trimethylnonane	4-e-2,2,7-m-C9	CC(C)(C)CC(CC)CCC(C)CC	0	0.543207	0.624598	0.651915	0.653861	0.760323	0.86274	0.960326	1.05297	1.14046	1.22284	1.30067
640	4-Ethyl-2,2,8-trimethylnonane	4-e-2,2,8-m-C9	CC(C)(C)CC(CC)CCCC(C)C	0	0.537086	0.619081	0.646439	0.64845	0.755215	0.857715	0.955448	1.04813	1.1359	1.21824	1.29603
641	4-Ethyl-2,3,3-trimethylnonane	4-e-2,3,3-m-C9	CC(C)C(C)(C)C(CC)CCCCC	0	0.529014	0.60982	0.637351	0.63934	0.74722	0.850868	0.949329	1.04259	1.13071	1.21345	1.29138
642	4-Ethyl-2,3,4-trimethylnonane	4-e-2,3,4-m-C9	CC(C)C(C)C(CC)(C)CCCCC	0	0.534551	0.613446	0.640825	0.642738	0.750649	0.854567	0.953281	1.04696	1.13493	1.21751	1.29568
643	4-Ethyl-2,3,5-trimethylnonane	4-e-2,3,5-m-C9	CC(C)C(C)C(CC)C(C)CCCC	0	0.544899	0.625357	0.652922	0.654842	0.762795	0.866019	0.964078	1.05684	1.14384	1.22576	1.30338
644	4-Ethyl-2,3,6-trimethylnonane	4-e-2,3,6-m-C9	CC(C)C(C)C(CC)CC(C)CCC	0	0.536471	0.620359	0.649092	0.651035	0.762092	0.86731	0.966511	1.05957	1.14693	1.22923	1.30698
645	4-Ethyl-2,3,7-trimethylnonane	4-e-2,3,7-m-C9	CC(C)C(C)C(CC)CCC(C)CC	0	0.546769	0.628603	0.6566	0.658591	0.767373	0.871054	0.969153	1.06154	1.14849	1.23032	1.30779
646	4-Ethyl-2,3,8-trimethylnonane	4-e-2,3,8-m-C9	CC(C)C(C)C(CC)CCCC(C)C	0	0.540648	0.623086	0.651124	0.65318	0.762265	0.86603	0.964275	1.0567	1.14393	1.22572	1.30315
647	4-Ethyl-2,4,5-trimethylnonane	4-e-2,4,5-m-C9	CC(C)CC(CC)(C)C(C)CCCC	0	0.535247	0.61427	0.641603	0.643659	0.752075	0.856249	0.955088	1.04907	1.1373	1.22025	1.29824
648	4-Ethyl-2,4,6-trimethylnonane	4-e-2,4,6-m-C9	CC(C)CC(CC)(C)CC(C)CCC	0	0.539216	0.6191	0.646502	0.648503	0.756578	0.860732	0.959613	1.05356	1.14201	1.22505	1.30346
649	4-Ethyl-2,4,7-trimethylnonane	4-e-2,4,7-m-C9	CC(C)CC(CC)(C)CCC(C)CC	0	0.540314	0.6192	0.646409	0.648472	0.756169	0.860238	0.959106	1.05278	1.14108	1.22411	1.30241
650	4-Ethyl-2,4,8-trimethylnonane	4-e-2,4,8-m-C9	CC(C)CC(CC)(C)CCCC(C)C	0	0.534193	0.613683	0.640933	0.643061	0.75106	0.855214	0.954227	1.04793	1.13652	1.21951	1.29777
651	4-Ethyl-2,5,5-trimethylnonane	4-e-2,5,5-m-C9	CC(C)CC(CC)C(C)(C)CCCC	0	0.535805	0.615233	0.642528	0.644595	0.752778	0.856971	0.956099	1.04966	1.13788	1.22108	1.29918
652	4-Ethyl-2,5,6-trimethylnonane	4-e-2,5,6-m-C9	CC(C)CC(CC)C(C)C(C)CCC	0	0.533875	0.617486	0.646198	0.648202	0.75964	0.864959	0.964404	1.05776	1.14528	1.22759	1.30536
653	4-Ethyl-2,5,7-trimethylnonane	4-e-2,5,7-m-C9	CC(C)CC(CC)C(C)CC(C)CC	0	0.541894	0.624711	0.653207	0.655231	0.766081	0.87124	0.97055	1.06378	1.15107	1.23363	1.31115
654	4-Ethyl-2,5,8-trimethylnonane	4-e-2,5,8-m-C9	CC(C)CC(CC)C(C)CCC(C)C	0	0.544362	0.625716	0.653611	0.655707	0.76498	0.868998	0.967602	1.06045	1.14771	1.22986	1.30718
655	4-Ethyl-2,6,6-trimethylnonane	4-e-2,6,6-m-C9	CC(C)CC(CC)CC(C)(C)CCC	0	0.531205	0.614873	0.643254	0.645271	0.755909	0.861466	0.961392	1.05559	1.14426	1.22778	1.30619
656	4-Ethyl-2,6,7-trimethylnonane	4-e-2,6,7-m-C9	CC(C)CC(CC)CC(C)C(C)CC	0	0.545946	0.627583	0.655629	0.657622	0.767314	0.871854	0.971001	1.06416	1.15153	1.23414	1.3115
657	4-Ethyl-2,6,8-trimethylnonane	4-e-2,6,8-m-C9	CC(C)CC(CC)CC(C)CC(C)C	0	0.531556	0.616626	0.645552	0.6476	0.75972	0.866026	0.966278	1.05987	1.1479	1.23094	1.3087
658	4-Ethyl-2,7,7-trimethylnonane	4-e-2,7,7-m-C9	CC(C)CC(CC)CCC(C)(C)CC	0	0.534	0.616661	0.644737	0.646783	0.756459	0.861335	0.960853	1.05442	1.14274	1.22618	1.30441
659	4-Ethyl-3,3,4-trimethylnonane	4-e-3,3,4-m-C9	CCC(C)(C)C(CC)(C)CCCCC	0	0.527532	0.603192	0.629731	0.631738	0.73761	0.840858	0.939547	1.03325	1.12176	1.20488	1.28399
660	4-Ethyl-3,3,5-trimethylnonane	4-e-3,3,5-m-C9	CCC(C)(C)C(CC)C(C)CCCC	0	0.550709	0.62789	0.65447	0.65644	0.762142	0.864492	0.962543	1.05535	1.14261	1.22508	1.30363
661	4-Ethyl-3,3,6-trimethylnonane	4-e-3,3,6-m-C9	CCC(C)(C)C(CC)CC(C)CCC	0	0.543623	0.622437	0.649581	0.651548	0.758846	0.862357	0.960945	1.05413	1.14185	1.22503	1.30308
662	4-Ethyl-3,3,7-trimethylnonane	4-e-3,3,7-m-C9	CCC(C)(C)C(CC)CCC(C)CC	0	0.553921	0.630681	0.657089	0.659105	0.764127	0.866102	0.963586	1.0561	1.14342	1.22611	1.30389
663	4-Ethyl-3,4,5-trimethylnonane	4-e-3,4,5-m-C9	CCC(C)C(CC)(C)C(C)CCCC	0	0.536381	0.611868	0.638185	0.640308	0.746578	0.849817	0.948682	1.04161	1.1291	1.21194	1.29062
664	4-Ethyl-3,4,6-trimethylnonane	4-e-3,4,6-m-C9	CCC(C)C(CC)(C)CC(C)CCC	0	0.541368	0.619787	0.647079	0.64907	0.757183	0.861274	0.959966	1.05392	1.14186	1.22485	1.30288
665	4-Ethyl-3,4,7-trimethylnonane	4-e-3,4,7-m-C9	CCC(C)C(CC)(C)CCC(C)CC	0	0.542466	0.619887	0.646986	0.649038	0.756773	0.86078	0.959459	1.05313	1.14093	1.2239	1.30183
666	4-Ethyl-3,5,5-trimethylnonane	4-e-3,5,5-m-C9	CCC(C)C(CC)C(C)(C)CCCC	0	0.549012	0.626203	0.652893	0.654898	0.761182	0.86413	0.962575	1.05573	1.14321	1.22574	1.30436
667	4-Ethyl-3,5,6-trimethylnonane	4-e-3,5,6-m-C9	CCC(C)C(CC)C(C)C(C)CCC	0	0.548425	0.628001	0.655504	0.657419	0.765451	0.868693	0.966849	1.05987	1.14676	1.22871	1.3064
668	4-Ethyl-3,5,7-trimethylnonane	4-e-3,5,7-m-C9	CCC(C)C(CC)C(C)CC(C)CC	0	0.556444	0.635226	0.662513	0.664449	0.771892	0.874974	0.972995	1.06589	1.15255	1.23476	1.31219
669	4-Ethyl-3,6,6-trimethylnonane	4-e-3,6,6-m-C9	CCC(C)C(CC)CC(C)(C)CCC	0	0.541544	0.622958	0.650909	0.652902	0.76227	0.86668	0.965665	1.05949	1.14744	1.23047	1.30864
670	4-Ethyl-3,6,7-trimethylnonane	4-e-3,6,7-m-C9	CCC(C)C(CC)CC(C)C(C)CC	0	0.556285	0.635668	0.663284	0.665253	0.773675	0.877068	0.975274	1.06806	1.1547	1.23683	1.31395
671	4-Ethyl-4,5,5-trimethylnonane	4-e-4,5,5-m-C9	CCCC(CC)(C)C(C)(C)CCCC	0	0.524127	0.599783	0.626526	0.628525	0.735378	0.839533	0.938868	1.03318	1.12199	1.20529	1.28458
672	4-Ethyl-4,5,6-trimethylnonane	4-e-4,5,6-m-C9	CCCC(CC)(C)C(C)C(C)CCC	0	0.536367	0.614368	0.641779	0.643646	0.752032	0.856278	0.955341	1.04953	1.13748	1.22021	1.29856
673	4-Ethyl-4,6,6-trimethylnonane	4-e-4,6,6-m-C9	CCCC(CC)(C)CC(C)(C)CCC	0	0.516169	0.598543	0.626745	0.628884	0.739811	0.846377	0.947223	1.04239	1.13186	1.21635	1.29603
674	4-Ethyl-5,5,6-trimethylnonane	4-e-5,5,6-m-C9	CCCC(CC)C(C)(C)C(C)CCC	0	0.529938	0.609568	0.636997	0.639052	0.747576	0.851905	0.950933	1.04466	1.13286	1.21583	1.29407
675	5-Ethyl-2,2,3-trimethylnonane	5-e-2,2,3-m-C9	CC(C)(C)C(C)CC(CC)CCCC	0	0.530844	0.613278	0.641096	0.64308	0.751648	0.855583	0.954314	1.04736	1.13513	1.21807	1.29607
676	5-Ethyl-2,2,4-trimethylnonane	5-e-2,2,4-m-C9	CC(C)(C)CC(C)C(CC)CCCC	0	0.537127	0.618922	0.646587	0.648525	0.756296	0.859184	0.957079	1.05006	1.13751	1.21985	1.29768
677	5-Ethyl-2,2,5-trimethylnonane	5-e-2,2,5-m-C9	CC(C)(C)CCC(CC)(C)CCCC	0	0.517148	0.597121	0.624588	0.626591	0.735002	0.839706	0.939337	1.03354	1.12252	1.20627	1.28523
678	5-Ethyl-2,2,6-trimethylnonane	5-e-2,2,6-m-C9	CC(C)(C)CCC(CC)C(C)CCC	0	0.536516	0.617299	0.644866	0.646824	0.754613	0.857728	0.95586	1.04881	1.13621	1.21865	1.29649
679	5-Ethyl-2,2,7-trimethylnonane	5-e-2,2,7-m-C9	CC(C)(C)CCC(CC)CC(C)CC	0	0.534008	0.616454	0.644315	0.646274	0.754633	0.858501	0.957177	1.05022	1.13797	1.22082	1.29882
680	5-Ethyl-2,2,8-trimethylnonane	5-e-2,2,8-m-C9	CC(C)(C)CCC(CC)CCC(C)C	0	0.536475	0.617459	0.644718	0.646749	0.753532	0.856259	0.954229	1.04688	1.13461	1.21705	1.29485
681	5-Ethyl-2,3,3-trimethylnonane	5-e-2,3,3-m-C9	CC(C)C(C)(C)CC(CC)CCCC	0	0.539565	0.621066	0.648603	0.650618	0.758427	0.861954	0.96044	1.0537	1.14171	1.22461	1.30268
682	5-Ethyl-2,3,4-trimethylnonane	5-e-2,3,4-m-C9	CC(C)C(C)C(C)C(CC)CCCC	0	0.530161	0.614856	0.643711	0.645675	0.756924	0.861991	0.961077	1.05401	1.1415	1.22345	1.30132
683	5-Ethyl-2,3,5-trimethylnonane	5-e-2,3,5-m-C9	CC(C)C(C)CC(CC)(C)CCCC	0	0.540881	0.619268	0.646396	0.648359	0.755827	0.859648	0.958417	1.05205	1.14023	1.22327	1.30139
684	5-Ethyl-2,3,6-trimethylnonane	5-e-2,3,6-m-C9	CC(C)C(C)CC(CC)C(C)CCC	0	0.55105	0.631301	0.659074	0.661005	0.769746	0.873432	0.971792	1.06456	1.15142	1.23362	1.3108
685	5-Ethyl-2,3,7-trimethylnonane	5-e-2,3,7-m-C9	CC(C)C(C)CC(CC)CC(C)CC	0	0.548541	0.630456	0.658523	0.660455	0.769767	0.874205	0.973108	1.06596	1.15317	1.23579	1.31312
686	5-Ethyl-2,3,8-trimethylnonane	5-e-2,3,8-m-C9	CC(C)C(C)CC(CC)CCC(C)C	0	0.551009	0.631461	0.658926	0.660931	0.768666	0.871963	0.97016	1.06263	1.14981	1.23202	1.30915
687	5-Ethyl-2,4,4-trimethylnonane	5-e-2,4,4-m-C9	CC(C)CC(C)(C)C(CC)CCCC	0	0.545005	0.623377	0.650129	0.652183	0.758469	0.861209	0.959248	1.05242	1.14038	1.22311	1.30103
688	5-Ethyl-2,4,5-trimethylnonane	5-e-2,4,5-m-C9	CC(C)CC(C)C(CC)(C)CCCC	0	0.526047	0.606126	0.634002	0.636072	0.746384	0.852011	0.95194	1.04631	1.1348	1.21822	1.29639
689	5-Ethyl-2,4,6-trimethylnonane	5-e-2,4,6-m-C9	CC(C)CC(C)C(CC)C(C)CCC	0	0.548614	0.627987	0.655409	0.657368	0.76551	0.868987	0.967405	1.06058	1.14763	1.2299	1.30742
690	5-Ethyl-2,4,7-trimethylnonane	5-e-2,4,7-m-C9	CC(C)CC(C)C(CC)CC(C)CC	0	0.541894	0.624711	0.653207	0.655231	0.766081	0.87124	0.97055	1.06378	1.15107	1.23363	1.31115
691	5-Ethyl-2,4,8-trimethylnonane	5-e-2,4,8-m-C9	CC(C)CC(C)C(CC)CCC(C)C	0	0.544362	0.625716	0.653611	0.655707	0.76498	0.868998	0.967602	1.06045	1.14771	1.22986	1.30718
692	5-Ethyl-2,5,6-trimethylnonane	5-e-2,5,6-m-C9	CC(C)CCC(CC)(C)C(C)CCC	0	0.534636	0.612648	0.639882	0.641958	0.750392	0.854793	0.95387	1.04782	1.136	1.21905	1.29706
693	5-Ethyl-2,5,7-trimethylnonane	5-e-2,5,7-m-C9	CC(C)CCC(CC)(C)CC(C)CC	0	0.540314	0.6192	0.646409	0.648472	0.756169	0.860238	0.959106	1.05278	1.14108	1.22411	1.30241
694	5-Ethyl-2,5,8-trimethylnonane	5-e-2,5,8-m-C9	CC(C)CCC(CC)(C)CCC(C)C	0	0.533583	0.61206	0.639212	0.64136	0.749377	0.853758	0.953009	1.04668	1.13523	1.21831	1.29659
695	5-Ethyl-2,6,6-trimethylnonane	5-e-2,6,6-m-C9	CC(C)CCC(CC)C(C)(C)CCC	0	0.544394	0.621755	0.648408	0.650482	0.756786	0.859753	0.958029	1.05118	1.13909	1.22191	1.29985
696	5-Ethyl-2,6,7-trimethylnonane	5-e-2,6,7-m-C9	CC(C)CCC(CC)C(C)C(C)CC	0	0.544173	0.625731	0.653706	0.655758	0.76492	0.868703	0.967046	1.05973	1.14685	1.22867	1.30616
697	5-Ethyl-2,7,7-trimethylnonane	5-e-2,7,7-m-C9	CC(C)CCC(CC)CC(C)(C)CC	0	0.543199	0.624805	0.652338	0.65437	0.762149	0.865573	0.964001	1.05718	1.14524	1.2282	1.30627
698	5-Ethyl-3,3,4-trimethylnonane	5-e-3,3,4-m-C9	CCC(C)(C)C(C)C(CC)CCCC	0	0.536552	0.617655	0.64536	0.647398	0.755903	0.859669	0.958358	1.05155	1.13917	1.22169	1.30023
699	5-Ethyl-3,3,5-trimethylnonane	5-e-3,3,5-m-C9	CCC(C)(C)CC(CC)(C)CCCC	0	0.519574	0.601953	0.629949	0.632097	0.742043	0.847702	0.947902	1.04247	1.13163	1.21595	1.29544
700	5-Ethyl-3,3,6-trimethylnonane	5-e-3,3,6-m-C9	CCC(C)(C)CC(CC)C(C)CCC	0	0.54324	0.624645	0.652486	0.654445	0.76323	0.867042	0.965633	1.05911	1.14684	1.22981	1.30791
701	5-Ethyl-3,3,7-trimethylnonane	5-e-3,3,7-m-C9	CCC(C)(C)CC(CC)CC(C)CC	0	0.540731	0.6238	0.651935	0.653894	0.76325	0.867815	0.96695	1.06051	1.14859	1.23197	1.31024
702	5-Ethyl-3,4,4-trimethylnonane	5-e-3,4,4-m-C9	CCC(C)C(C)(C)C(CC)CCCC	0	0.531648	0.611291	0.638625	0.640722	0.748849	0.852867	0.951645	1.04512	1.13323	1.21608	1.2942
703	5-Ethyl-3,4,5-trimethylnonane	5-e-3,4,5-m-C9	CCC(C)C(C)C(CC)(C)CCCC	0	0.538076	0.61609	0.643407	0.645316	0.753305	0.85724	0.956052	1.04999	1.13785	1.22046	1.2987
704	5-Ethyl-3,4,6-trimethylnonane	5-e-3,4,6-m-C9	CCC(C)C(C)C(CC)C(C)CCC	0	0.548425	0.628001	0.655504	0.657419	0.765451	0.868693	0.966849	1.05987	1.14676	1.22871	1.3064
705	5-Ethyl-3,4,7-trimethylnonane	5-e-3,4,7-m-C9	CCC(C)C(C)C(CC)CC(C)CC	0	0.541706	0.624725	0.653302	0.655282	0.766021	0.870946	0.969994	1.06307	1.15021	1.23244	1.31013
706	5-Ethyl-3,5,6-trimethylnonane	5-e-3,5,6-m-C9	CCC(C)CC(CC)(C)C(C)CCC	0	0.541368	0.619787	0.647079	0.64907	0.757183	0.861274	0.959966	1.05392	1.14186	1.22485	1.30288
707	5-Ethyl-3,5,7-trimethylnonane	5-e-3,5,7-m-C9	CCC(C)CC(CC)(C)CC(C)CC	0	0.547046	0.626339	0.653606	0.655583	0.76296	0.866719	0.965202	1.05887	1.14694	1.22991	1.30823
708	5-Ethyl-3,6,6-trimethylnonane	5-e-3,6,6-m-C9	CCC(C)CC(CC)C(C)(C)CCC	0	0.541926	0.620749	0.648004	0.650006	0.757887	0.861995	0.960977	1.05451	1.14245	1.22568	1.30382
709	5-Ethyl-4,4,5-trimethylnonane	5-e-4,4,5-m-C9	CCCC(C)(C)C(CC)(C)CCCC	0	0.524127	0.599783	0.626526	0.628525	0.735378	0.839533	0.938868	1.03318	1.12199	1.20529	1.28458
710	5-Ethyl-4,4,6-trimethylnonane	5-e-4,4,6-m-C9	CCCC(C)(C)C(CC)C(C)CCC	0	0.547303	0.62448	0.651265	0.653228	0.759909	0.863167	0.961863	1.05527	1.14284	1.22549	1.30422
711	5-Ethyl-4,5,6-trimethylnonane	5-e-4,5,6-m-C9	CCCC(C)C(CC)(C)C(C)CCC	0	0.534672	0.610146	0.636557	0.638638	0.745305	0.848854	0.94797	1.04115	1.12874	1.21169	1.29049
712	6-Ethyl-2,2,3-trimethylnonane	6-e-2,2,3-m-C9	CC(C)(C)C(C)CCC(CC)CCC	0	0.539433	0.6198	0.646975	0.648966	0.755655	0.858366	0.956243	1.04888	1.13633	1.2189	1.29674
713	6-Ethyl-2,2,4-trimethylnonane	6-e-2,2,4-m-C9	CC(C)(C)CC(C)CC(CC)CCC	0	0.532909	0.616354	0.644408	0.646305	0.755043	0.858995	0.957684	1.051	1.1389	1.22176	1.29987
714	6-Ethyl-2,2,5-trimethylnonane	6-e-2,2,5-m-C9	CC(C)(C)CCC(C)C(CC)CCC	0	0.536516	0.617299	0.644866	0.646824	0.754613	0.857728	0.95586	1.04881	1.13621	1.21865	1.29649
715	6-Ethyl-2,2,6-trimethylnonane	6-e-2,2,6-m-C9	CC(C)(C)CCCC(CC)(C)CCC	0	0.517148	0.597121	0.624588	0.626591	0.735002	0.839706	0.939337	1.03354	1.12252	1.20627	1.28523
716	6-Ethyl-2,2,7-trimethylnonane	6-e-2,2,7-m-C9	CC(C)(C)CCCC(CC)C(C)CC	0	0.538225	0.619021	0.646494	0.648494	0.755886	0.858691	0.956572	1.04927	1.13658	1.21891	1.29663
717	6-Ethyl-2,2,8-trimethylnonane	6-e-2,2,8-m-C9	CC(C)(C)CCCC(CC)CC(C)C	0	0.527887	0.610937	0.638839	0.640863	0.749525	0.853477	0.952299	1.04537	1.13341	1.21622	1.29418
718	6-Ethyl-2,3,3-trimethylnonane	6-e-2,3,3-m-C9	CC(C)C(C)(C)CCC(CC)CCC	0	0.538955	0.619443	0.646882	0.648917	0.756744	0.860498	0.959221	1.05245	1.14042	1.22341	1.30149
719	6-Ethyl-2,3,4-trimethylnonane	6-e-2,3,4-m-C9	CC(C)C(C)C(C)CC(CC)CCC	0	0.540522	0.623231	0.651513	0.653425	0.763325	0.867924	0.966962	1.05995	1.14738	1.22974	1.30733
720	6-Ethyl-2,3,5-trimethylnonane	6-e-2,3,5-m-C9	CC(C)C(C)CC(C)C(CC)CCC	0	0.55105	0.631301	0.659074	0.661005	0.769746	0.873432	0.971792	1.06456	1.15142	1.23362	1.3108
721	6-Ethyl-2,3,6-trimethylnonane	6-e-2,3,6-m-C9	CC(C)C(C)CCC(CC)(C)CCC	0	0.54027	0.617646	0.644675	0.646658	0.754144	0.858192	0.957198	1.0508	1.13893	1.22207	1.30021
722	6-Ethyl-2,3,7-trimethylnonane	6-e-2,3,7-m-C9	CC(C)C(C)CCC(CC)C(C)CC	0	0.561348	0.639546	0.666582	0.668561	0.775027	0.877177	0.974433	1.06654	1.15298	1.23471	1.3116
723	6-Ethyl-2,3,8-trimethylnonane	6-e-2,3,8-m-C9	CC(C)C(C)CCC(CC)CC(C)C	0	0.551009	0.631461	0.658926	0.660931	0.768666	0.871963	0.97016	1.06263	1.14981	1.23202	1.30915
724	6-Ethyl-2,4,4-trimethylnonane	6-e-2,4,4-m-C9	CC(C)CC(C)(C)CC(CC)CCC	0	0.540404	0.623018	0.650854	0.652859	0.7616	0.865704	0.964541	1.05835	1.14676	1.22981	1.30805
725	6-Ethyl-2,4,5-trimethylnonane	6-e-2,4,5-m-C9	CC(C)CC(C)C(C)C(CC)CCC	0	0.533875	0.617486	0.646198	0.648202	0.75964	0.864959	0.964404	1.05776	1.14528	1.22759	1.30536
726	6-Ethyl-2,4,6-trimethylnonane	6-e-2,4,6-m-C9	CC(C)CC(C)CC(CC)(C)CCC	0	0.530016	0.610955	0.638902	0.640915	0.750888	0.856493	0.956464	1.0508	1.13952	1.22303	1.30161
727	6-Ethyl-2,4,7-trimethylnonane	6-e-2,4,7-m-C9	CC(C)CC(C)CC(CC)C(C)CC	0	0.541894	0.624711	0.653207	0.655231	0.766081	0.87124	0.97055	1.06378	1.15107	1.23363	1.31115
728	6-Ethyl-2,5,5-trimethylnonane	6-e-2,5,5-m-C9	CC(C)CCC(C)(C)C(CC)CCC	0	0.544394	0.621755	0.648408	0.650482	0.756786	0.859753	0.958029	1.05118	1.13909	1.22191	1.29985
729	6-Ethyl-2,5,6-trimethylnonane	6-e-2,5,6-m-C9	CC(C)CCC(C)C(CC)(C)CCC	0	0.534636	0.612648	0.639882	0.641958	0.750392	0.854793	0.95387	1.04782	1.136	1.21905	1.29706
730	6-Ethyl-2,5,7-trimethylnonane	6-e-2,5,7-m-C9	CC(C)CCC(C)C(CC)C(C)CC	0	0.558912	0.636231	0.662916	0.664925	0.770791	0.872732	0.970047	1.06256	1.14919	1.23099	1.30822
731	6-Ethyl-2,6,7-trimethylnonane	6-e-2,6,7-m-C9	CC(C)CCCC(CC)(C)C(C)CC	0	0.536345	0.61437	0.64151	0.643628	0.751665	0.855756	0.954581	1.04828	1.13637	1.21931	1.29719
732	6-Ethyl-2,7,7-trimethylnonane	6-e-2,7,7-m-C9	CC(C)CCCC(CC)C(C)(C)CC	0	0.5478	0.625164	0.651613	0.653694	0.759018	0.861078	0.958708	1.05125	1.13886	1.22151	1.29925
733	6-Ethyl-3,3,4-trimethylnonane	6-e-3,3,4-m-C9	CCC(C)(C)C(C)CC(CC)CCC	0	0.534695	0.61608	0.643853	0.645955	0.755324	0.860078	0.959574	1.05309	1.14114	1.22456	1.30291
734	6-Ethyl-3,3,5-trimethylnonane	6-e-3,3,5-m-C9	CCC(C)(C)CC(C)C(CC)CCC	0	0.54324	0.624645	0.652486	0.654445	0.76323	0.867042	0.965633	1.05911	1.14684	1.22981	1.30791
735	6-Ethyl-3,3,6-trimethylnonane	6-e-3,3,6-m-C9	CCC(C)(C)CCC(CC)(C)CCC	0	0.523261	0.602845	0.630487	0.63251	0.741936	0.847564	0.947891	1.04259	1.13186	1.21623	1.29546
736	6-Ethyl-3,3,7-trimethylnonane	6-e-3,3,7-m-C9	CCC(C)(C)CCC(CC)C(C)CC	0	0.544338	0.624745	0.652393	0.654414	0.76282	0.866549	0.965125	1.05833	1.14591	1.22887	1.30686
737	6-Ethyl-3,4,4-trimethylnonane	6-e-3,4,4-m-C9	CCC(C)C(C)(C)CC(CC)CCC	0	0.542199	0.622537	0.649876	0.652	0.760055	0.863954	0.962755	1.05623	1.14423	1.22724	1.30549
738	6-Ethyl-3,4,5-trimethylnonane	6-e-3,4,5-m-C9	CCC(C)C(C)C(C)C(CC)CCC	0	0.533687	0.6175	0.646293	0.648253	0.75958	0.864664	0.963848	1.05705	1.14442	1.2264	1.30434
739	6-Ethyl-3,4,6-trimethylnonane	6-e-3,4,6-m-C9	CCC(C)C(C)CC(CC)(C)CCC	0	0.544407	0.621912	0.648978	0.650937	0.758482	0.862321	0.961188	1.05508	1.14314	1.22623	1.30441
740	6-Ethyl-3,5,5-trimethylnonane	6-e-3,5,5-m-C9	CCC(C)CC(C)(C)C(CC)CCC	0	0.551126	0.628894	0.655605	0.657593	0.763577	0.866233	0.964126	1.05727	1.14494	1.22771	1.30567
741	6-Ethyl-3,5,6-trimethylnonane	6-e-3,5,6-m-C9	CCC(C)CC(C)C(CC)(C)CCC	0	0.532168	0.611642	0.639478	0.641482	0.751493	0.857036	0.956818	1.05116	1.13936	1.22282	1.30103
742	6-Ethyl-4,4,5-trimethylnonane	6-e-4,4,5-m-C9	CCCC(C)(C)C(C)C(CC)CCC	0	0.533146	0.614245	0.642156	0.644186	0.75367	0.858344	0.957679	1.05147	1.1394	1.2221	1.30083
743	7-Ethyl-2,2,3-trimethylnonane	7-e-2,2,3-m-C9	CC(C)(C)C(C)CCCC(CC)CC	0	0.541142	0.621523	0.648603	0.650636	0.756928	0.859328	0.956955	1.04933	1.1367	1.21915	1.29687
744	7-Ethyl-2,2,4-trimethylnonane	7-e-2,2,4-m-C9	CC(C)(C)CC(C)CCC(CC)CC	0	0.543207	0.624598	0.651915	0.653861	0.760323	0.86274	0.960326	1.05297	1.14046	1.22284	1.30067
745	7-Ethyl-2,2,5-trimethylnonane	7-e-2,2,5-m-C9	CC(C)(C)CCC(C)CC(CC)CC	0	0.534008	0.616454	0.644315	0.646274	0.754633	0.858501	0.957177	1.05022	1.13797	1.22082	1.29882
746	7-Ethyl-2,2,6-trimethylnonane	7-e-2,2,6-m-C9	CC(C)(C)CCCC(C)C(CC)CC	0	0.538225	0.619021	0.646494	0.648494	0.755886	0.858691	0.956572	1.04927	1.13658	1.21891	1.29663
747	7-Ethyl-2,2,7-trimethylnonane	7-e-2,2,7-m-C9	CC(C)(C)CCCCC(CC)(C)CC	0	0.520553	0.600531	0.627793	0.629803	0.737235	0.841031	0.940016	1.03362	1.12229	1.20587	1.28463
748	7-Ethyl-2,2,8-trimethylnonane	7-e-2,2,8-m-C9	CC(C)(C)CCCCC(CC)C(C)C	0	0.534699	0.616377	0.643912	0.645917	0.75323	0.856018	0.953801	1.04624	1.13366	1.21595	1.29361
749	7-Ethyl-2,3,3-trimethylnonane	7-e-2,3,3-m-C9	CC(C)C(C)(C)CCCC(CC)CC	0	0.540664	0.621166	0.64851	0.650587	0.758017	0.861461	0.959933	1.05291	1.14078	1.22366	1.30163
750	7-Ethyl-2,3,4-trimethylnonane	7-e-2,3,4-m-C9	CC(C)C(C)C(C)CCC(CC)CC	0	0.55082	0.631476	0.659021	0.660981	0.768606	0.871669	0.969604	1.06192	1.14895	1.23083	1.30813
751	7-Ethyl-2,3,5-trimethylnonane	7-e-2,3,5-m-C9	CC(C)C(C)CC(C)CC(CC)CC	0	0.548541	0.630456	0.658523	0.660455	0.769767	0.874205	0.973108	1.06596	1.15317	1.23579	1.31312
752	7-Ethyl-2,3,6-trimethylnonane	7-e-2,3,6-m-C9	CC(C)C(C)CCC(C)C(CC)CC	0	0.561348	0.639546	0.666582	0.668561	0.775027	0.877177	0.974433	1.06654	1.15298	1.23471	1.3116
753	7-Ethyl-2,3,7-trimethylnonane	7-e-2,3,7-m-C9	CC(C)C(C)CCCC(CC)(C)CC	0	0.543676	0.621056	0.64788	0.649871	0.756376	0.859517	0.957877	1.05088	1.1387	1.22167	1.29961
754	7-Ethyl-2,4,4-trimethylnonane	7-e-2,4,4-m-C9	CC(C)CC(C)(C)CCC(CC)CC	0	0.541503	0.623118	0.650761	0.652828	0.76119	0.865211	0.964034	1.05756	1.14583	1.22886	1.307
755	7-Ethyl-2,4,5-trimethylnonane	7-e-2,4,5-m-C9	CC(C)CC(C)C(C)CC(CC)CC	0	0.545946	0.627583	0.655629	0.657622	0.767314	0.871854	0.971001	1.06416	1.15153	1.23414	1.3115
756	7-Ethyl-2,4,6-trimethylnonane	7-e-2,4,6-m-C9	CC(C)CC(C)CC(C)C(CC)CC	0	0.541894	0.624711	0.653207	0.655231	0.766081	0.87124	0.97055	1.06378	1.15107	1.23363	1.31115
757	7-Ethyl-2,4,7-trimethylnonane	7-e-2,4,7-m-C9	CC(C)CC(C)CCC(CC)(C)CC	0	0.532811	0.612743	0.640385	0.642427	0.751438	0.856362	0.955925	1.04963	1.13799	1.22142	1.29983
758	7-Ethyl-2,5,5-trimethylnonane	7-e-2,5,5-m-C9	CC(C)CCC(C)(C)CC(CC)CC	0	0.541503	0.623118	0.650761	0.652828	0.76119	0.865211	0.964034	1.05756	1.14583	1.22886	1.307
759	7-Ethyl-2,5,6-trimethylnonane	7-e-2,5,6-m-C9	CC(C)CCC(C)C(C)C(CC)CC	0	0.544173	0.625731	0.653706	0.655758	0.76492	0.868703	0.967046	1.05973	1.14685	1.22867	1.30616
760	7-Ethyl-2,5,7-trimethylnonane	7-e-2,5,7-m-C9	CC(C)CCC(C)CC(CC)(C)CC	0	0.542011	0.620887	0.647986	0.650014	0.757128	0.8606	0.959073	1.05239	1.14049	1.22345	1.30168
761	7-Ethyl-2,6,6-trimethylnonane	7-e-2,6,6-m-C9	CC(C)CCCC(C)(C)C(CC)CC	0	0.546103	0.623477	0.650036	0.652152	0.758059	0.860715	0.95874	1.05164	1.13945	1.22217	1.29998
762	7-Ethyl-2,6,7-trimethylnonane	7-e-2,6,7-m-C9	CC(C)CCCC(C)C(CC)(C)CC	0	0.538041	0.616057	0.643087	0.64517	0.752624	0.856118	0.954549	1.0479	1.13577	1.21865	1.29646
763	7-Ethyl-3,3,4-trimethylnonane	7-e-3,3,4-m-C9	CCC(C)(C)C(C)CCC(CC)CC	0	0.544993	0.624324	0.65136	0.653511	0.760605	0.863823	0.962216	1.05506	1.14271	1.22564	1.30371
764	7-Ethyl-3,3,5-trimethylnonane	7-e-3,3,5-m-C9	CCC(C)(C)CC(C)CC(CC)CC	0	0.540731	0.6238	0.651935	0.653894	0.76325	0.867815	0.96695	1.06051	1.14859	1.23197	1.31024
765	7-Ethyl-3,3,6-trimethylnonane	7-e-3,3,6-m-C9	CCC(C)(C)CCC(C)C(CC)CC	0	0.544338	0.624745	0.652393	0.654414	0.76282	0.866549	0.965125	1.05833	1.14591	1.22887	1.30686
766	7-Ethyl-3,4,4-trimethylnonane	7-e-3,4,4-m-C9	CCC(C)C(C)(C)CCC(CC)CC	0	0.543297	0.622637	0.649783	0.651969	0.759645	0.863461	0.962248	1.05544	1.1433	1.2263	1.30444
767	7-Ethyl-3,4,5-trimethylnonane	7-e-3,4,5-m-C9	CCC(C)C(C)C(C)CC(CC)CC	0	0.545758	0.627598	0.655724	0.657673	0.767254	0.87156	0.970445	1.06344	1.15066	1.23295	1.31048
768	3,3-Diethyl-2-methylnonane	3,3-e-2-m-C9	CC(C)C(CC)(CC)CCCCCC	0	0.53741	0.615219	0.641803	0.643588	0.748512	0.850435	0.94757	1.04027	1.12759	1.20914	1.28655
769	3,3-Diethyl-4-methylnonane	3,3-e-4-m-C9	CCC(CC)(CC)C(C)CCCCC	0	0.541739	0.618378	0.644653	0.646512	0.7511	0.852796	0.949853	1.04242	1.12951	1.21112	1.28864
770	3,3-Diethyl-5-methylnonane	3,3-e-5-m-C9	CCC(CC)(CC)CC(C)CCCC	0	0.520102	0.603214	0.631172	0.633049	0.741589	0.845329	0.943445	1.03671	1.12426	1.20663	1.28428
771	3,3-Diethyl-6-methylnonane	3,3-e-6-m-C9	CCC(CC)(CC)CCC(C)CCC	0	0.519492	0.601591	0.629451	0.631348	0.739906	0.843872	0.942226	1.03546	1.12296	1.20543	1.2831
772	3,3-Diethyl-7-methylnonane	3,3-e-7-m-C9	CCC(CC)(CC)CCCC(C)CC	0	0.521201	0.603314	0.631079	0.633018	0.741179	0.844835	0.942938	1.03592	1.12332	1.20569	1.28323
773	3,4-Diethyl-2-methylnonane	3,4-e-2-m-C9	CC(C)C(CC)C(CC)CCCCC	0	0.55182	0.635094	0.662839	0.664861	0.772523	0.874929	0.972033	1.06384	1.15021	1.23146	1.30813
774	3,4-Diethyl-3-methylnonane	3,4-e-3-m-C9	CCC(CC)(C)C(CC)CCCCC	0	0.547455	0.626794	0.653742	0.655668	0.761767	0.863882	0.961127	1.05364	1.14087	1.22305	1.29991
775	3,4-Diethyl-4-methylnonane	3,4-e-4-m-C9	CCC(CC)C(CC)(C)CCCCC	0	0.545758	0.625107	0.652165	0.654126	0.760808	0.863519	0.96116	1.05402	1.14146	1.22371	1.30064
776	3,4-Diethyl-5-methylnonane	3,4-e-5-m-C9	CCC(CC)C(CC)C(C)CCCC	0	0.555346	0.637738	0.665422	0.667439	0.775179	0.877602	0.974804	1.06688	1.15313	1.23441	1.31114
777	3,4-Diethyl-6-methylnonane	3,4-e-6-m-C9	CCC(CC)C(CC)CC(C)CCC	0	0.546917	0.63274	0.661592	0.663632	0.774476	0.878892	0.977237	1.06961	1.15621	1.23789	1.31474
778	3,4-Diethyl-7-methylnonane	3,4-e-7-m-C9	CCC(CC)C(CC)CCC(C)CC	0	0.557215	0.640984	0.6691	0.671188	0.779757	0.882637	0.979879	1.07159	1.15777	1.23897	1.31555
779	3,5-Diethyl-2-methylnonane	3,5-e-2-m-C9	CC(C)C(CC)CC(CC)CCCC	0	0.547443	0.632968	0.661431	0.663445	0.773054	0.876833	0.974917	1.06695	1.15375	1.23544	1.31208
780	3,5-Diethyl-3-methylnonane	3,5-e-3-m-C9	CCC(CC)(C)CC(CC)CCCC	0	0.542497	0.625267	0.652912	0.654919	0.762749	0.866084	0.964281	1.05709	1.14487	1.22739	1.30495
781	3,5-Diethyl-4-methylnonane	3,5-e-4-m-C9	CCC(CC)C(C)C(CC)CCCC	0	0.540607	0.627237	0.656211	0.658272	0.769308	0.873573	0.971803	1.06405	1.15078	1.2321	1.30909
782	3,5-Diethyl-5-methylnonane	3,5-e-5-m-C9	CCC(CC)CC(CC)(C)CCCC	0	0.5408	0.623579	0.651336	0.653376	0.761789	0.865722	0.964314	1.05747	1.14547	1.22805	1.30568
783	3,5-Diethyl-6-methylnonane	3,5-e-6-m-C9	CCC(CC)CC(CC)C(C)CCC	0	0.550969	0.635612	0.664013	0.666022	0.775709	0.879506	0.977688	1.06999	1.15666	1.2384	1.31509
784	3,5-Diethyl-7-methylnonane	3,5-e-7-m-C9	CCC(CC)CC(CC)CC(C)CC	0	0.548461	0.634767	0.663462	0.665472	0.775729	0.880279	0.979005	1.07139	1.15841	1.24056	1.31741
785	3,6-Diethyl-2-methylnonane	3,6-e-2-m-C9	CC(C)C(CC)CCC(CC)CCC	0	0.556032	0.63949	0.667311	0.669331	0.777061	0.879615	0.976847	1.06847	1.15495	1.23627	1.31275
786	3,6-Diethyl-3-methylnonane	3,6-e-3-m-C9	CCC(CC)(C)CCC(CC)CCC	0	0.541886	0.623644	0.651192	0.653218	0.761066	0.864628	0.963063	1.05585	1.14358	1.22619	1.30377
787	3,6-Diethyl-4-methylnonane	3,6-e-4-m-C9	CCC(CC)C(C)CC(CC)CCC	0	0.550969	0.635612	0.664013	0.666022	0.775709	0.879506	0.977688	1.06999	1.15666	1.2384	1.31509
788	3,6-Diethyl-5-methylnonane	3,6-e-5-m-C9	CCC(CC)CC(C)C(CC)CCC	0	0.550969	0.635612	0.664013	0.666022	0.775709	0.879506	0.977688	1.06999	1.15666	1.2384	1.31509
789	3,6-Diethyl-6-methylnonane	3,6-e-6-m-C9	CCC(CC)CCC(CC)(C)CCC	0	0.54019	0.621957	0.649615	0.651675	0.760107	0.864266	0.963095	1.05623	1.14417	1.22685	1.3045
790	3,7-Diethyl-2-methylnonane	3,7-e-2-m-C9	CC(C)C(CC)CCCC(CC)CC	0	0.557741	0.641213	0.668939	0.671001	0.778334	0.880578	0.977559	1.06893	1.15531	1.23653	1.31288
791	3,7-Diethyl-3-methylnonane	3,7-e-3-m-C9	CCC(CC)(C)CCCC(CC)CC	0	0.543595	0.625366	0.65282	0.654888	0.762339	0.865591	0.963774	1.05631	1.14394	1.22644	1.3039
792	3,7-Diethyl-4-methylnonane	3,7-e-4-m-C9	CCC(CC)C(C)CCC(CC)CC	0	0.561267	0.643857	0.671521	0.673579	0.78099	0.883251	0.98033	1.07196	1.15823	1.23948	1.31589
793	3,7-Diethyl-5-methylnonane	3,7-e-5-m-C9	CCC(CC)CC(C)CC(CC)CC	0	0.548461	0.634767	0.663462	0.665472	0.775729	0.880279	0.979005	1.07139	1.15841	1.24056	1.31741
794	4,4-Diethyl-2-methylnonane	4,4-e-2-m-C9	CC(C)CC(CC)(CC)CCCCC	0	0.512285	0.59601	0.624119	0.626097	0.735521	0.839942	0.9386	1.03224	1.12029	1.20269	1.28037
795	4,4-Diethyl-3-methylnonane	4,4-e-3-m-C9	CCC(C)C(CC)(CC)CCCCC	0	0.540043	0.61669	0.643076	0.64497	0.75014	0.852434	0.949885	1.0428	1.13011	1.21178	1.28937
796	4,4-Diethyl-5-methylnonane	4,4-e-5-m-C9	CCCC(CC)(CC)C(C)CCCC	0	0.538334	0.614968	0.641448	0.6433	0.748867	0.851472	0.949174	1.04234	1.12974	1.21152	1.28924
797	4,4-Diethyl-6-methylnonane	4,4-e-6-m-C9	CCCC(CC)(CC)CC(C)CCC	0	0.516697	0.599804	0.627967	0.629837	0.739356	0.844004	0.942766	1.03663	1.12449	1.20704	1.28488
798	4,5-Diethyl-2-methylnonane	4,5-e-2-m-C9	CC(C)CC(CC)C(CC)CCCC	0	0.540796	0.627223	0.656116	0.658221	0.769368	0.873868	0.972359	1.06477	1.15165	1.23329	1.31011
799	4,5-Diethyl-3-methylnonane	4,5-e-3-m-C9	CCC(C)C(CC)C(CC)CCCC	0	0.555346	0.637738	0.665422	0.667439	0.775179	0.877602	0.974804	1.06688	1.15313	1.23441	1.31114
800	4,5-Diethyl-4-methylnonane	4,5-e-4-m-C9	CCCC(CC)(C)C(CC)CCCC	0	0.544049	0.623384	0.650537	0.652456	0.759535	0.862557	0.960448	1.05356	1.1411	1.22345	1.3005
801	4,5-Diethyl-5-methylnonane	4,5-e-5-m-C9	CCCC(CC)C(CC)(C)CCCC	0	0.544049	0.623384	0.650537	0.652456	0.759535	0.862557	0.960448	1.05356	1.1411	1.22345	1.3005
802	4,5-Diethyl-6-methylnonane	4,5-e-6-m-C9	CCCC(CC)C(CC)C(C)CCC	0	0.553636	0.636016	0.663794	0.665769	0.773906	0.876639	0.974092	1.06642	1.15276	1.23416	1.31101
803	4,6-Diethyl-2-methylnonane	4,6-e-2-m-C9	CC(C)CC(CC)CC(CC)CCC	0	0.54063	0.627528	0.656358	0.658391	0.769348	0.874292	0.973416	1.06609	1.15349	1.23571	1.31264
804	4,6-Diethyl-3-methylnonane	4,6-e-3-m-C9	CCC(C)C(CC)CC(CC)CCC	0	0.550969	0.635612	0.664013	0.666022	0.775709	0.879506	0.977688	1.06999	1.15666	1.2384	1.31509
805	4,6-Diethyl-4-methylnonane	4,6-e-4-m-C9	CCCC(CC)(C)CC(CC)CCC	0	0.539091	0.621857	0.649708	0.651706	0.760516	0.86476	0.963602	1.05702	1.14511	1.22779	1.30555
806	4,6-Diethyl-5-methylnonane	4,6-e-5-m-C9	CCCC(CC)C(C)C(CC)CCC	0	0.538898	0.625515	0.654583	0.656602	0.768035	0.872611	0.971091	1.0636	1.15042	1.23184	1.30895
807	4,7-Diethyl-2-methylnonane	4,7-e-2-m-C9	CC(C)CC(CC)CCC(CC)CC	0	0.550928	0.635772	0.663865	0.665948	0.774629	0.878037	0.976057	1.06806	1.15505	1.23679	1.31344
808	4,7-Diethyl-3-methylnonane	4,7-e-3-m-C9	CCC(C)C(CC)CCC(CC)CC	0	0.561267	0.643857	0.671521	0.673579	0.78099	0.883251	0.98033	1.07196	1.15823	1.23948	1.31589
809	5,5-Diethyl-2-methylnonane	5,5-e-2-m-C9	CC(C)CCC(CC)(CC)CCCC	0	0.511674	0.594387	0.622398	0.624396	0.733838	0.838486	0.937381	1.031	1.11899	1.20149	1.27919
810	5,5-Diethyl-3-methylnonane	5,5-e-3-m-C9	CCC(C)CC(CC)(CC)CCCC	0	0.518406	0.601527	0.629595	0.631507	0.740629	0.844966	0.943478	1.03709	1.12485	1.20729	1.28501
811	5,5-Diethyl-4-methylnonane	5,5-e-4-m-C9	CCCC(C)C(CC)(CC)CCCC	0	0.538334	0.614968	0.641448	0.6433	0.748867	0.851472	0.949174	1.04234	1.12974	1.21152	1.28924
812	5,6-Diethyl-2-methylnonane	5,6-e-2-m-C9	CC(C)CCC(CC)C(CC)CCC	0	0.549385	0.633745	0.661996	0.664108	0.773375	0.87665	0.974289	1.06628	1.15285	1.23412	1.31078
813	5,6-Diethyl-3-methylnonane	5,6-e-3-m-C9	CCC(C)CC(CC)C(CC)CCC	0	0.546917	0.63274	0.661592	0.663632	0.774476	0.878892	0.977237	1.06961	1.15621	1.23789	1.31474
814	5,7-Diethyl-2-methylnonane	5,7-e-2-m-C9	CC(C)CCC(CC)CC(CC)CC	0	0.550928	0.635772	0.663865	0.665948	0.774629	0.878037	0.976057	1.06806	1.15505	1.23679	1.31344
815	6,6-Diethyl-2-methylnonane	6,6-e-2-m-C9	CC(C)CCCC(CC)(CC)CCC	0	0.511674	0.594387	0.622398	0.624396	0.733838	0.838486	0.937381	1.031	1.11899	1.20149	1.27919
816	6,6-Diethyl-3-methylnonane	6,6-e-3-m-C9	CCC(C)CCC(CC)(CC)CCC	0	0.517795	0.599904	0.627874	0.629806	0.738947	0.84351	0.942259	1.03584	1.12355	1.20609	1.28383
817	6,7-Diethyl-2-methylnonane	6,7-e-2-m-C9	CC(C)CCCC(CC)C(CC)CC	0	0.551094	0.635468	0.663624	0.665778	0.774649	0.877613	0.975001	1.06674	1.15321	1.23437	1.31091
818	7,7-Diethyl-2-methylnonane	7,7-e-2-m-C9	CC(C)CCCCC(CC)(CC)CC	0	0.51508	0.597797	0.625603	0.627608	0.736071	0.839811	0.93806	1.03107	1.11876	1.20109	1.27859
819	2,2-Dimethyl-4-propylnonane	2,2-m-4-p-C9	CC(C)(C)CC(CCC)CCCCC	0	0.544845	0.628572	0.656205	0.658119	0.765241	0.867848	0.965547	1.05818	1.14565	1.22767	1.30515
820	2,3-Dimethyl-4-propylnonane	2,3-m-4-p-C9	CC(C)C(C)C(CCC)CCCCC	0	0.548407	0.632577	0.660889	0.662849	0.772291	0.876163	0.974374	1.06675	1.15368	1.23514	1.31227
821	2,4-Dimethyl-4-propylnonane	2,4-m-4-p-C9	CC(C)CC(C)(CCC)CCCCC	0	0.540256	0.621486	0.649122	0.651188	0.760127	0.864985	0.964359	1.05836	1.14686	1.2296	1.30763
822	2,5-Dimethyl-4-propylnonane	2,5-m-4-p-C9	CC(C)CC(CCC)C(C)CCCC	0	0.552121	0.635207	0.663376	0.665376	0.775006	0.879131	0.977701	1.0705	1.15746	1.23929	1.31631
823	2,6-Dimethyl-4-propylnonane	2,6-m-4-p-C9	CC(C)CC(CCC)CC(C)CCC	0	0.547904	0.632639	0.661197	0.663155	0.773753	0.878941	0.978306	1.07144	1.15885	1.2412	1.31849
824	2,7-Dimethyl-4-propylnonane	2,7-m-4-p-C9	CC(C)CC(CCC)CCC(C)CC	0	0.558202	0.640883	0.668704	0.670712	0.779034	0.882686	0.980948	1.07342	1.16041	1.24228	1.3193
825	2,8-Dimethyl-4-propylnonane	2,8-m-4-p-C9	CC(C)CC(CCC)CCCC(C)C	0	0.552081	0.635367	0.663228	0.665301	0.773926	0.877662	0.97607	1.06857	1.15585	1.23768	1.31466
826	3,3-Dimethyl-4-propylnonane	3,3-m-4-p-C9	CCC(C)(C)C(CCC)CCCCC	0	0.555559	0.634655	0.661378	0.663363	0.769044	0.871211	0.968807	1.06131	1.1486	1.23094	1.30837
827	3,4-Dimethyl-4-propylnonane	3,4-m-4-p-C9	CCC(C)C(C)(CCC)CCCCC	0	0.542408	0.622173	0.649698	0.651754	0.760732	0.865527	0.964712	1.05872	1.14671	1.22939	1.30705
828	3,5-Dimethyl-4-propylnonane	3,5-m-4-p-C9	CCC(C)C(CCC)C(C)CCCC	0	0.566671	0.645722	0.672682	0.674593	0.780817	0.882865	0.980146	1.07261	1.15894	1.24041	1.31734
829	3,6-Dimethyl-4-propylnonane	3,6-m-4-p-C9	CCC(C)C(CCC)CC(C)CCC	0	0.558242	0.640724	0.668852	0.670786	0.780114	0.884155	0.982579	1.07535	1.16202	1.24389	1.32094
830	3,7-Dimethyl-4-propylnonane	3,7-m-4-p-C9	CCC(C)C(CCC)CCC(C)CC	0	0.56854	0.648968	0.67636	0.678343	0.785395	0.8879	0.98522	1.07732	1.16358	1.24497	1.32175
831	4,5-Dimethyl-4-propylnonane	4,5-m-4-p-C9	CCCC(C)(CCC)C(C)CCCC	0	0.540699	0.620451	0.64807	0.650084	0.759459	0.864564	0.964001	1.05826	1.14634	1.22913	1.30691
832	4,6-Dimethyl-4-propylnonane	4,6-m-4-p-C9	CCCC(C)(CCC)CC(C)CCC	0	0.544668	0.625281	0.65297	0.654928	0.763962	0.869046	0.968525	1.06275	1.15106	1.23394	1.31213
833	5,5-Dimethyl-4-propylnonane	5,5-m-4-p-C9	CCCC(CCC)C(C)(C)CCCC	0	0.552153	0.631245	0.658173	0.66015	0.766812	0.869886	0.968128	1.06123	1.14883	1.23134	1.30897
834	5,6-Dimethyl-4-propylnonane	5,6-m-4-p-C9	CCCC(CCC)C(C)C(C)CCC	0	0.550223	0.633499	0.661843	0.663757	0.773673	0.877874	0.976433	1.06933	1.15623	1.23784	1.31515
835	2,2-Dimethyl-5-propylnonane	2,2-m-5-p-C9	CC(C)(C)CCC(CCC)CCCC	0	0.544234	0.62695	0.654484	0.656418	0.763558	0.866392	0.964328	1.05694	1.14435	1.22647	1.30397
836	2,3-Dimethyl-5-propylnonane	2,3-m-5-p-C9	CC(C)C(C)CC(CCC)CCCC	0	0.558768	0.640952	0.668691	0.670599	0.778692	0.882096	0.980259	1.07269	1.15956	1.24144	1.31827
837	2,4-Dimethyl-5-propylnonane	2,4-m-5-p-C9	CC(C)CC(C)C(CCC)CCCC	0	0.552121	0.635207	0.663376	0.665376	0.775006	0.879131	0.977701	1.0705	1.15746	1.23929	1.31631
838	2,5-Dimethyl-5-propylnonane	2,5-m-5-p-C9	CC(C)CCC(C)(CCC)CCCC	0	0.539645	0.619864	0.647401	0.649486	0.758444	0.863528	0.96314	1.05712	1.14556	1.2284	1.30644
839	2,6-Dimethyl-5-propylnonane	2,6-m-5-p-C9	CC(C)CCC(CCC)C(C)CCC	0	0.56071	0.641729	0.669256	0.671262	0.779014	0.881913	0.979631	1.07201	1.15866	1.24012	1.31697
840	2,7-Dimethyl-5-propylnonane	2,7-m-5-p-C9	CC(C)CCC(CCC)CC(C)CC	0	0.558202	0.640883	0.668704	0.670712	0.779034	0.882686	0.980948	1.07342	1.16041	1.24228	1.3193
841	2,8-Dimethyl-5-propylnonane	2,8-m-5-p-C9	CC(C)CCC(CCC)CCC(C)C	0	0.560669	0.641889	0.669108	0.671187	0.777933	0.880444	0.977999	1.07008	1.15705	1.23851	1.31533
842	3,3-Dimethyl-5-propylnonane	3,3-m-5-p-C9	CCC(C)(C)CC(CCC)CCCC	0	0.550958	0.634296	0.662103	0.664039	0.772175	0.875706	0.9741	1.06723	1.15498	1.23763	1.31539
843	3,4-Dimethyl-5-propylnonane	3,4-m-5-p-C9	CCC(C)C(C)C(CCC)CCCC	0	0.551933	0.635221	0.663471	0.665427	0.774946	0.878837	0.977144	1.06979	1.15659	1.2381	1.31528
844	3,5-Dimethyl-5-propylnonane	3,5-m-5-p-C9	CCC(C)CC(C)(CCC)CCCC	0	0.546377	0.627003	0.654598	0.656598	0.765235	0.870009	0.969237	1.06321	1.15142	1.23419	1.31226
845	3,6-Dimethyl-5-propylnonane	3,6-m-5-p-C9	CCC(C)CC(CCC)C(C)CCC	0	0.558242	0.640724	0.668852	0.670786	0.780114	0.884155	0.982579	1.07535	1.16202	1.24389	1.32094
846	3,7-Dimethyl-5-propylnonane	3,7-m-5-p-C9	CCC(C)CC(CCC)CC(C)CC	0	0.555734	0.639878	0.668301	0.670236	0.780135	0.884928	0.983896	1.07675	1.16377	1.24605	1.32326
847	4,4-Dimethyl-5-propylnonane	4,4-m-5-p-C9	CCCC(C)(C)C(CCC)CCCC	0	0.552153	0.631245	0.658173	0.66015	0.766812	0.869886	0.968128	1.06123	1.14883	1.23134	1.30897
848	4,5-Dimethyl-5-propylnonane	4,5-m-5-p-C9	CCCC(C)C(C)(CCC)CCCC	0	0.540699	0.620451	0.64807	0.650084	0.759459	0.864564	0.964001	1.05826	1.14634	1.22913	1.30691
849	4,6-Dimethyl-5-propylnonane	4,6-m-5-p-C9	CCCC(C)C(CCC)C(C)CCC	0	0.564961	0.643999	0.671054	0.672923	0.779544	0.881902	0.979434	1.07215	1.15857	1.24016	1.31721
850	2,2-Dimethyl-6-propylnonane	2,2-m-6-p-C9	CC(C)(C)CCCC(CCC)CCC	0	0.544234	0.62695	0.654484	0.656418	0.763558	0.866392	0.964328	1.05694	1.14435	1.22647	1.30397
851	2,3-Dimethyl-6-propylnonane	2,3-m-6-p-C9	CC(C)C(C)CCC(CCC)CCC	0	0.567357	0.647474	0.674571	0.676485	0.7827	0.884878	0.982189	1.0742	1.16076	1.24227	1.31894
852	2,4-Dimethyl-6-propylnonane	2,4-m-6-p-C9	CC(C)CC(C)CC(CCC)CCC	0	0.547904	0.632639	0.661197	0.663155	0.773753	0.878941	0.978306	1.07144	1.15885	1.2412	1.31849
853	2,5-Dimethyl-6-propylnonane	2,5-m-6-p-C9	CC(C)CCC(C)C(CCC)CCC	0	0.56071	0.641729	0.669256	0.671262	0.779014	0.881913	0.979631	1.07201	1.15866	1.24012	1.31697
854	2,6-Dimethyl-6-propylnonane	2,6-m-6-p-C9	CC(C)CCCC(C)(CCC)CCC	0	0.539645	0.619864	0.647401	0.649486	0.758444	0.863528	0.96314	1.05712	1.14556	1.2284	1.30644
855	2,7-Dimethyl-6-propylnonane	2,7-m-6-p-C9	CC(C)CCCC(CCC)C(C)CC	0	0.562419	0.643451	0.670884	0.672932	0.780287	0.882876	0.980342	1.07247	1.15902	1.24037	1.31711
856	3,3-Dimethyl-6-propylnonane	3,3-m-6-p-C9	CCC(C)(C)CCC(CCC)CCC	0	0.550347	0.632673	0.660382	0.662338	0.770492	0.87425	0.972881	1.06599	1.15368	1.23643	1.3142
857	3,4-Dimethyl-6-propylnonane	3,4-m-6-p-C9	CCC(C)C(C)CC(CCC)CCC	0	0.562294	0.643596	0.671274	0.673177	0.781348	0.884769	0.98303	1.07572	1.16247	1.24439	1.32129
858	3,5-Dimethyl-6-propylnonane	3,5-m-6-p-C9	CCC(C)CC(C)C(CCC)CCC	0	0.558242	0.640724	0.668852	0.670786	0.780114	0.884155	0.982579	1.07535	1.16202	1.24389	1.32094
859	3,6-Dimethyl-6-propylnonane	3,6-m-6-p-C9	CCC(C)CCC(C)(CCC)CCC	0	0.545766	0.62538	0.652877	0.654897	0.763552	0.868553	0.968018	1.06197	1.15012	1.233	1.31108
860	4,4-Dimethyl-6-propylnonane	4,4-m-6-p-C9	CCCC(C)(C)CC(CCC)CCC	0	0.547553	0.630886	0.658898	0.660826	0.769943	0.874381	0.973421	1.06716	1.15521	1.23803	1.31598
861	2,2-Dimethyl-3-(1-methylethyl)nonane	2,2-m-3-ip-C9	CC(C)(C)C(C(C)C)CCCCCC	0	0.543332	0.622445	0.649131	0.650987	0.75581	0.857324	0.954511	1.04658	1.13369	1.21564	1.29377
862	2,3-Dimethyl-3-(1-methylethyl)nonane	2,3-m-3-ip-C9	CC(C)C(C)(C(C)C)CCCCCC	0	0.529418	0.607239	0.634061	0.636001	0.742361	0.845456	0.944083	1.03692	1.12466	1.20733	1.28571
863	2,4-Dimethyl-3-(1-methylethyl)nonane	2,4-m-3-ip-C9	CC(C)C(C(C)C)C(C)CCCCC	0	0.535247	0.615515	0.642752	0.64482	0.751478	0.85414	0.951912	1.04454	1.13169	1.21334	1.29093
864	2,5-Dimethyl-3-(1-methylethyl)nonane	2,5-m-3-ip-C9	CC(C)C(C(C)C)CC(C)CCCC	0	0.547683	0.628215	0.655721	0.657624	0.765307	0.868665	0.966742	1.05936	1.14636	1.2286	1.30602
865	2,6-Dimethyl-3-(1-methylethyl)nonane	2,6-m-3-ip-C9	CC(C)C(C(C)C)CCC(C)CCC	0	0.556272	0.634737	0.6616	0.66351	0.769315	0.871447	0.968671	1.06087	1.14756	1.22943	1.30669
866	2,7-Dimethyl-3-(1-methylethyl)nonane	2,7-m-3-ip-C9	CC(C)C(C(C)C)CCCC(C)CC	0	0.557981	0.63646	0.663228	0.66518	0.770588	0.87241	0.969383	1.06133	1.14792	1.22968	1.30683
867	2,8-Dimethyl-3-(1-methylethyl)nonane	2,8-m-3-ip-C9	CC(C)C(C(C)C)CCCCC(C)C	0	0.55186	0.630943	0.657752	0.65977	0.76548	0.867385	0.964505	1.05648	1.14336	1.22508	1.30219
868	2,2-Dimethyl-4-(1-methylethyl)nonane	2,2-m-4-ip-C9	CC(C)(C)CC(C(C)C)CCCCC	0	0.533601	0.616277	0.644005	0.645948	0.75364	0.856511	0.954308	1.04702	1.1346	1.2169	1.29466
869	2,3-Dimethyl-4-(1-methylethyl)nonane	2,3-m-4-ip-C9	CC(C)C(C)C(C(C)C)CCCCC	0	0.541373	0.622713	0.650339	0.652264	0.760139	0.863346	0.961307	1.0538	1.14093	1.22281	1.30037
870	2,4-Dimethyl-4-(1-methylethyl)nonane	2,4-m-4-ip-C9	CC(C)CC(C)(C(C)C)CCCCC	0	0.530917	0.611112	0.638753	0.640734	0.749487	0.853888	0.952805	1.04692	1.13537	1.21827	1.29616
871	2,5-Dimethyl-4-(1-methylethyl)nonane	2,5-m-4-ip-C9	CC(C)CC(C(C)C)C(C)CCCC	0	0.545088	0.625343	0.652827	0.654791	0.762855	0.866314	0.964634	1.05755	1.14471	1.22695	1.3044
872	2,6-Dimethyl-4-(1-methylethyl)nonane	2,6-m-4-ip-C9	CC(C)CC(C(C)C)CC(C)CCC	0	0.536659	0.620344	0.648997	0.650984	0.762152	0.867604	0.967068	1.06028	1.1478	1.23042	1.308
873	2,7-Dimethyl-4-(1-methylethyl)nonane	2,7-m-4-ip-C9	CC(C)CC(C(C)C)CCC(C)CC	0	0.546957	0.628589	0.656505	0.65854	0.767433	0.871349	0.969709	1.06225	1.14936	1.23151	1.30881
874	2,8-Dimethyl-4-(1-methylethyl)nonane	2,8-m-4-ip-C9	CC(C)CC(C(C)C)CCCC(C)C	0	0.540836	0.623072	0.651029	0.65313	0.762325	0.866324	0.964831	1.05741	1.1448	1.22691	1.30417
875	3,3-Dimethyl-4-(1-methylethyl)nonane	3,3-m-4-ip-C9	CCC(C)(C)C(C(C)C)CCCCC	0	0.547183	0.625246	0.651888	0.653863	0.759486	0.861818	0.959772	1.05231	1.1397	1.22213	1.30061
876	3,4-Dimethyl-4-(1-methylethyl)nonane	3,4-m-4-ip-C9	CCC(C)C(C)(C(C)C)CCCCC	0	0.532051	0.60871	0.635335	0.637383	0.74399	0.847455	0.946399	1.03945	1.12718	1.20997	1.28853
877	3,5-Dimethyl-4-(1-methylethyl)nonane	3,5-m-4-ip-C9	CCC(C)C(C(C)C)C(C)CCCC	0	0.538773	0.618159	0.645334	0.647398	0.754134	0.856813	0.954683	1.04758	1.1346	1.2163	1.29394
878	3,6-Dimethyl-4-(1-methylethyl)nonane	3,6-m-4-ip-C9	CCC(C)C(C(C)C)CC(C)CCC	0	0.551209	0.630859	0.658303	0.660201	0.767963	0.871338	0.969513	1.06239	1.14927	1.23155	1.30904
879	3,7-Dimethyl-4-(1-methylethyl)nonane	3,7-m-4-ip-C9	CCC(C)C(C(C)C)CCC(C)CC	0	0.561507	0.639104	0.66581	0.667757	0.773244	0.875083	0.972154	1.06437	1.15084	1.23263	1.30984
880	4,5-Dimethyl-4-(1-methylethyl)nonane	4,5-m-4-ip-C9	CCCC(C)(C(C)C)C(C)CCCC	0	0.530342	0.606988	0.633707	0.635713	0.742717	0.846493	0.945687	1.039	1.12682	1.20971	1.2884
881	4,6-Dimethyl-4-(1-methylethyl)nonane	4,6-m-4-ip-C9	CCCC(C)(C(C)C)CC(C)CCC	0	0.535329	0.614906	0.642601	0.644475	0.753322	0.857949	0.956972	1.0513	1.13957	1.22262	1.30066
882	5,5-Dimethyl-4-(1-methylethyl)nonane	5,5-m-4-ip-C9	CCCC(C(C)C)C(C)(C)CCCC	0	0.543777	0.621836	0.648683	0.65065	0.757254	0.860494	0.959093	1.05223	1.13993	1.22254	1.30121
883	5,6-Dimethyl-4-(1-methylethyl)nonane	5,6-m-4-ip-C9	CCCC(C(C)C)C(C)C(C)CCC	0	0.54319	0.623634	0.651294	0.653172	0.761522	0.865057	0.963366	1.05638	1.14348	1.22551	1.30325
884	2,2-Dimethyl-5-(1-methylethyl)nonane	2,2-m-5-ip-C9	CC(C)(C)CCC(C(C)C)CCCC	0	0.53299	0.614655	0.642284	0.644246	0.751957	0.855055	0.953089	1.04578	1.1333	1.2157	1.29348
885	2,3-Dimethyl-5-(1-methylethyl)nonane	2,3-m-5-ip-C9	CC(C)C(C)CC(C(C)C)CCCC	0	0.547524	0.628657	0.656492	0.658428	0.767091	0.870759	0.969021	1.06153	1.14851	1.23067	1.30779
886	2,4-Dimethyl-5-(1-methylethyl)nonane	2,4-m-5-ip-C9	CC(C)CC(C)C(C(C)C)CCCC	0	0.545088	0.625343	0.652827	0.654791	0.762855	0.866314	0.964634	1.05755	1.14471	1.22695	1.3044
887	2,5-Dimethyl-5-(1-methylethyl)nonane	2,5-m-5-ip-C9	CC(C)CCC(C)(C(C)C)CCCC	0	0.530306	0.609489	0.637032	0.639033	0.747804	0.852431	0.951587	1.04567	1.13408	1.21707	1.29497
888	2,6-Dimethyl-5-(1-methylethyl)nonane	2,6-m-5-ip-C9	CC(C)CCC(C(C)C)C(C)CCC	0	0.553677	0.631865	0.658706	0.660677	0.766862	0.869096	0.966564	1.05906	1.14591	1.22778	1.30507
889	2,7-Dimethyl-5-(1-methylethyl)nonane	2,7-m-5-ip-C9	CC(C)CCC(C(C)C)CC(C)CC	0	0.546957	0.628589	0.656505	0.65854	0.767433	0.871349	0.969709	1.06225	1.14936	1.23151	1.30881
890	2,8-Dimethyl-5-(1-methylethyl)nonane	2,8-m-5-ip-C9	CC(C)CCC(C(C)C)CCC(C)C	0	0.549425	0.629594	0.656908	0.659016	0.766332	0.869107	0.966761	1.05892	1.146	1.22774	1.30484
891	3,3-Dimethyl-5-(1-methylethyl)nonane	3,3-m-5-ip-C9	CCC(C)(C)CC(C(C)C)CCCC	0	0.539714	0.622001	0.649904	0.651867	0.760574	0.864369	0.962862	1.05607	1.14393	1.22686	1.3049
892	3,4-Dimethyl-5-(1-methylethyl)nonane	3,4-m-5-ip-C9	CCC(C)C(C)C(C(C)C)CCCC	0	0.544899	0.625357	0.652922	0.654842	0.762795	0.866019	0.964078	1.05684	1.14384	1.22576	1.30338
893	3,5-Dimethyl-5-(1-methylethyl)nonane	3,5-m-5-ip-C9	CCC(C)CC(C)(C(C)C)CCCC	0	0.537038	0.616628	0.644229	0.646145	0.754595	0.858912	0.957683	1.05176	1.13994	1.22287	1.30079
894	3,6-Dimethyl-5-(1-methylethyl)nonane	3,6-m-5-ip-C9	CCC(C)CC(C(C)C)C(C)CCC	0	0.551209	0.630859	0.658303	0.660201	0.767963	0.871338	0.969513	1.06239	1.14927	1.23155	1.30904
895	3,7-Dimethyl-5-(1-methylethyl)nonane	3,7-m-5-ip-C9	CCC(C)CC(C(C)C)CC(C)CC	0	0.54449	0.627583	0.656101	0.658064	0.768534	0.873591	0.972658	1.06559	1.15272	1.23528	1.31278
896	4,4-Dimethyl-5-(1-methylethyl)nonane	4,4-m-5-ip-C9	CCCC(C)(C)C(C(C)C)CCCC	0	0.543777	0.621836	0.648683	0.65065	0.757254	0.860494	0.959093	1.05223	1.13993	1.22254	1.30121
897	4,5-Dimethyl-5-(1-methylethyl)nonane	4,5-m-5-ip-C9	CCCC(C)C(C)(C(C)C)CCCC	0	0.530342	0.606988	0.633707	0.635713	0.742717	0.846493	0.945687	1.039	1.12682	1.20971	1.2884
898	4,6-Dimethyl-5-(1-methylethyl)nonane	4,6-m-5-ip-C9	CCCC(C)C(C(C)C)C(C)CCC	0	0.537063	0.616437	0.643706	0.645728	0.752861	0.85585	0.953972	1.04712	1.13424	1.21604	1.29381
899	2,2-Dimethyl-6-(1-methylethyl)nonane	2,2-m-6-ip-C9	CC(C)(C)CCCC(C(C)C)CCC	0	0.53299	0.614655	0.642284	0.644246	0.751957	0.855055	0.953089	1.04578	1.1333	1.2157	1.29348
900	2,3-Dimethyl-6-(1-methylethyl)nonane	2,3-m-6-ip-C9	CC(C)C(C)CCC(C(C)C)CCC	0	0.556113	0.635179	0.662371	0.664314	0.771098	0.873541	0.97095	1.06304	1.14971	1.2315	1.30845
901	2,4-Dimethyl-6-(1-methylethyl)nonane	2,4-m-6-ip-C9	CC(C)CC(C)CC(C(C)C)CCC	0	0.536659	0.620344	0.648997	0.650984	0.762152	0.867604	0.967068	1.06028	1.1478	1.23042	1.308
902	2,5-Dimethyl-6-(1-methylethyl)nonane	2,5-m-6-ip-C9	CC(C)CCC(C)C(C(C)C)CCC	0	0.553677	0.631865	0.658706	0.660677	0.766862	0.869096	0.966564	1.05906	1.14591	1.22778	1.30507
903	2,6-Dimethyl-6-(1-methylethyl)nonane	2,6-m-6-ip-C9	CC(C)CCCC(C)(C(C)C)CCC	0	0.530306	0.609489	0.637032	0.639033	0.747804	0.852431	0.951587	1.04567	1.13408	1.21707	1.29497
904	2,7-Dimethyl-6-(1-methylethyl)nonane	2,7-m-6-ip-C9	CC(C)CCCC(C(C)C)C(C)CC	0	0.555386	0.633587	0.660334	0.662347	0.768135	0.870059	0.967276	1.05952	1.14628	1.22803	1.30521
905	3,3-Dimethyl-6-(1-methylethyl)nonane	3,3-m-6-ip-C9	CCC(C)(C)CCC(C(C)C)CCC	0	0.539103	0.620379	0.648183	0.650166	0.758891	0.862913	0.961643	1.05483	1.14263	1.22566	1.30371
906	3,4-Dimethyl-6-(1-methylethyl)nonane	3,4-m-6-ip-C9	CCC(C)C(C)CC(C(C)C)CCC	0	0.55105	0.631301	0.659074	0.661005	0.769746	0.873432	0.971792	1.06456	1.15142	1.23362	1.3108
907	3,5-Dimethyl-6-(1-methylethyl)nonane	3,5-m-6-ip-C9	CCC(C)CC(C)C(C(C)C)CCC	0	0.551209	0.630859	0.658303	0.660201	0.767963	0.871338	0.969513	1.06239	1.14927	1.23155	1.30904
908	3,6-Dimethyl-6-(1-methylethyl)nonane	3,6-m-6-ip-C9	CCC(C)CCC(C)(C(C)C)CCC	0	0.536427	0.615006	0.642508	0.644444	0.752912	0.857456	0.956465	1.05052	1.13864	1.22167	1.29961
909	4,4-Dimethyl-6-(1-methylethyl)nonane	4,4-m-6-ip-C9	CCCC(C)(C)CC(C(C)C)CCC	0	0.536308	0.618591	0.646699	0.648655	0.758342	0.863044	0.962183	1.056	1.14416	1.22726	1.3055
910	3-Ethyl-4-propylnonane	3-e-4-p-C9	CCC(CC)C(CCC)CCCCC	0	0.558853	0.644958	0.673389	0.675446	0.784675	0.887746	0.9851	1.07679	1.16296	1.2438	1.32003
911	4-Ethyl-4-propylnonane	4-e-4-p-C9	CCCC(CC)(CCC)CCCCC	0	0.517737	0.602191	0.630587	0.632522	0.742905	0.848257	0.947512	1.04143	1.12933	1.21158	1.28904
912	5-Ethyl-4-propylnonane	5-e-4-p-C9	CCCC(CCC)C(CC)CCCC	0	0.557144	0.643236	0.671761	0.673776	0.783402	0.886783	0.984388	1.07633	1.16259	1.24354	1.3199
913	6-Ethyl-4-propylnonane	6-e-4-p-C9	CCCC(CCC)CC(CC)CCC	0	0.556978	0.643541	0.672003	0.673946	0.783382	0.887208	0.985444	1.07765	1.16444	1.24596	1.32243
914	3-Ethyl-5-propylnonane	3-e-5-p-C9	CCC(CC)CC(CCC)CCCC	0	0.558688	0.645263	0.673631	0.675616	0.784655	0.88817	0.986156	1.07811	1.1648	1.24622	1.32256
915	4-Ethyl-5-propylnonane	4-e-5-p-C9	CCCC(CC)C(CCC)CCCC	0	0.557144	0.643236	0.671761	0.673776	0.783402	0.886783	0.984388	1.07633	1.16259	1.24354	1.3199
916	5-Ethyl-5-propylnonane	5-e-5-p-C9	CCCCC(CC)(CCC)CCCC	0	0.517737	0.602191	0.630587	0.632522	0.742905	0.848257	0.947512	1.04143	1.12933	1.21158	1.28904
917	3-Ethyl-6-propylnonane	3-e-6-p-C9	CCC(CC)CCC(CCC)CCC	0	0.567276	0.651785	0.67951	0.681503	0.788663	0.890952	0.988086	1.07963	1.166	1.24705	1.32323
918	3-Ethyl-4-(1-methylethyl)nonane	3-e-4-ip-C9	CCC(CC)C(C(C)C)CCCCC	0	0.55182	0.635094	0.662839	0.664861	0.772523	0.874929	0.972033	1.06384	1.15021	1.23146	1.30813
919	4-Ethyl-4-(1-methylethyl)nonane	4-e-4-ip-C9	CCCC(CC)(C(C)C)CCCCC	0	0.534004	0.611809	0.638598	0.640375	0.746279	0.84911	0.946891	1.04019	1.12782	1.20955	1.28715
920	5-Ethyl-4-(1-methylethyl)nonane	5-e-4-ip-C9	CCCC(C(C)C)C(CC)CCCC	0	0.550111	0.633372	0.661211	0.663191	0.77125	0.873966	0.971322	1.06338	1.14985	1.23121	1.30799
921	6-Ethyl-4-(1-methylethyl)nonane	6-e-4-ip-C9	CCCC(C(C)C)CC(CC)CCC	0	0.545734	0.631246	0.659803	0.661775	0.771781	0.87587	0.974206	1.06649	1.15338	1.23519	1.31194
922	3-Ethyl-5-(1-methylethyl)nonane	3-e-5-ip-C9	CCC(CC)CC(C(C)C)CCCC	0	0.547443	0.632968	0.661431	0.663445	0.773054	0.876833	0.974917	1.06695	1.15375	1.23544	1.31208
923	4-Ethyl-5-(1-methylethyl)nonane	4-e-5-ip-C9	CCCC(CC)C(C(C)C)CCCC	0	0.550111	0.633372	0.661211	0.663191	0.77125	0.873966	0.971322	1.06338	1.14985	1.23121	1.30799
924	5-Ethyl-5-(1-methylethyl)nonane	5-e-5-ip-C9	CCCCC(CC)(C(C)C)CCCC	0	0.534004	0.611809	0.638598	0.640375	0.746279	0.84911	0.946891	1.04019	1.12782	1.20955	1.28715
925	3-Ethyl-6-(1-methylethyl)nonane	3-e-6-ip-C9	CCC(CC)CCC(C(C)C)CCC	0	0.556032	0.63949	0.667311	0.669331	0.777061	0.879615	0.976847	1.06847	1.15495	1.23627	1.31275
926	5-Butyl-2-methylnonane	5-b-2-m-C9	CC(C)CCC(CCCC)CCCC	0	0.570138	0.653102	0.680501	0.682526	0.789233	0.891539	0.98881	1.0806	1.16716	1.24819	1.32458
927	5-Butyl-3-methylnonane	5-b-3-m-C9	CCC(C)CC(CCCC)CCCC	0	0.56767	0.652097	0.680098	0.68205	0.790333	0.893782	0.991758	1.08393	1.17052	1.25196	1.32855
928	5-Butyl-4-methylnonane	5-b-4-m-C9	CCCC(C)C(CCCC)CCCC	0	0.570178	0.652942	0.680649	0.682601	0.790313	0.893009	0.990441	1.08253	1.16877	1.24979	1.32623
929	5-Butyl-5-methylnonane	5-b-5-m-C9	CCCCC(CCCC)(C)CCCC	0	0.549114	0.631077	0.658794	0.660825	0.769743	0.874624	0.97395	1.06763	1.15567	1.23808	1.3157
930	2-Methyl-4-(1-methylpropyl)nonane	2-m-4-sb-C9	CC(C)CC(C(C)CC)CCCCC	0	0.55383	0.636929	0.665004	0.667046	0.776279	0.880094	0.978413	1.07096	1.15782	1.23954	1.31644
931	3-Methyl-4-(1-methylpropyl)nonane	3-m-4-sb-C9	CCC(C)C(C(C)CC)CCCCC	0	0.56838	0.647444	0.67431	0.676263	0.78209	0.883828	0.980857	1.07307	1.1593	1.24067	1.31747
932	2-Methyl-5-(1-methylpropyl)nonane	2-m-5-sb-C9	CC(C)CCC(C(C)CC)CCCC	0	0.562419	0.643451	0.670884	0.672932	0.780287	0.882876	0.980342	1.07247	1.15902	1.24037	1.31711
933	3-Methyl-5-(1-methylpropyl)nonane	3-m-5-sb-C9	CCC(C)CC(C(C)CC)CCCC	0	0.559951	0.642446	0.67048	0.672456	0.781388	0.885118	0.983291	1.07581	1.16238	1.24414	1.32108
934	4-Methyl-5-(1-methylpropyl)nonane	4-m-5-sb-C9	CCCC(C)C(C(C)CC)CCCC	0	0.566671	0.645722	0.672682	0.674593	0.780817	0.882865	0.980146	1.07261	1.15894	1.24041	1.31734
935	5-Methyl-5-(1-methylpropyl)nonane	5-m-5-sb-C9	CCCCC(C)(C(C)CC)CCCC	0	0.542408	0.622173	0.649698	0.651754	0.760732	0.865527	0.964712	1.05872	1.14671	1.22939	1.30705
936	2-Methyl-4-(2-methylpropyl)nonane	2-m-4-ib-C9	CC(C)CC(CC(C)C)CCCCC	0	0.543492	0.628845	0.657349	0.659415	0.769918	0.874879	0.97414	1.06705	1.15465	1.23685	1.31399
937	2-Methyl-5-(2-methylpropyl)nonane	2-m-5-ib-C9	CC(C)CCC(CC(C)C)CCCC	0	0.552081	0.635367	0.663228	0.665301	0.773926	0.877662	0.97607	1.06857	1.15585	1.23768	1.31466
938	3-Methyl-5-(2-methylpropyl)nonane	3-m-5-ib-C9	CCC(C)CC(CC(C)C)CCCC	0	0.549613	0.634362	0.662825	0.664825	0.775026	0.879904	0.979018	1.0719	1.15921	1.24145	1.31863
939	4-Methyl-5-(2-methylpropyl)nonane	4-m-5-ib-C9	CCCC(C)C(CC(C)C)CCCC	0	0.552121	0.635207	0.663376	0.665376	0.775006	0.879131	0.977701	1.0705	1.15746	1.23929	1.31631
940	5-Methyl-5-(2-methylpropyl)nonane	5-m-5-ib-C9	CCCCC(C)(CC(C)C)CCCC	0	0.540256	0.621486	0.649122	0.651188	0.760127	0.864985	0.964359	1.05836	1.14686	1.2296	1.30763
941	4-(1,1-Dimethylethyl)-2-methylnonane	4-tb-2-m-C9	CC(C)CC(C(C)(C)C)CCCCC	0	0.53365	0.614119	0.641348	0.643262	0.750061	0.852838	0.950806	1.04355	1.13128	1.21394	1.2916
942	4-(1,1-Dimethylethyl)-3-methylnonane	4-tb-3-m-C9	CCC(C)C(C(C)(C)C)CCCCC	0	0.546857	0.625089	0.651713	0.653565	0.758466	0.859997	0.957282	1.04962	1.1366	1.2186	1.29678
943	4-(1,1-Dimethylethyl)-4-methylnonane	4-tb-4-m-C9	CCCC(C(C)(C)C)(C)CCCCC	0	0.521598	0.598286	0.62494	0.626875	0.732681	0.835888	0.934548	1.0283	1.11673	1.19969	1.27878
944	4-(1,1-Dimethylethyl)-5-methylnonane	4-tb-5-m-C9	CCCC(C(C)(C)C)C(C)CCCC	0	0.545148	0.623366	0.650085	0.651895	0.757192	0.859035	0.95657	1.04916	1.13624	1.21834	1.29665
945	4-(1,1-Dimethylethyl)-6-methylnonane	4-tb-6-m-C9	CCCC(C(C)(C)C)CC(C)CCC	0	0.538062	0.617913	0.645196	0.647003	0.753897	0.8569	0.954973	1.04794	1.13548	1.21828	1.29611
946	5-(1,1-Dimethylethyl)-2-methylnonane	5-tb-2-m-C9	CC(C)CCC(C(C)(C)C)CCCC	0	0.542239	0.620641	0.647228	0.649149	0.754069	0.85562	0.952736	1.04507	1.13248	1.21477	1.29227
947	5-(1,1-Dimethylethyl)-3-methylnonane	5-tb-3-m-C9	CCC(C)CC(C(C)(C)C)CCCC	0	0.539771	0.619635	0.646824	0.648673	0.75517	0.857863	0.955684	1.0484	1.13584	1.21854	1.29624
948	5-(1,1-Dimethylethyl)-4-methylnonane	5-tb-4-m-C9	CCCC(C)C(C(C)(C)C)CCCC	0	0.545148	0.623366	0.650085	0.651895	0.757192	0.859035	0.95657	1.04916	1.13624	1.21834	1.29665
949	5-(1,1-Dimethylethyl)-5-methylnonane	5-tb-5-m-C9	CCCCC(C(C)(C)C)(C)CCCC	0	0.521598	0.598286	0.62494	0.626875	0.732681	0.835888	0.934548	1.0283	1.11673	1.19969	1.27878
950	6-(1,1-Dimethylethyl)-2-methylnonane	6-tb-2-m-C9	CC(C)CCCC(C(C)(C)C)CCC	0	0.542239	0.620641	0.647228	0.649149	0.754069	0.85562	0.952736	1.04507	1.13248	1.21477	1.29227
951	6-(1,1-Dimethylethyl)-3-methylnonane	6-tb-3-m-C9	CCC(C)CCC(C(C)(C)C)CCC	0	0.54836	0.626157	0.652704	0.654559	0.759177	0.860645	0.957614	1.04991	1.13704	1.21937	1.29691
952	5-(1,1-Dimethylpropyl)nonane	5-tpen-C9	CCCCC(C(C)(C)CC)CCCC	0	0.555559	0.634655	0.661378	0.663363	0.769044	0.871211	0.968807	1.06131	1.1486	1.23094	1.30837
953	5-(1,2-Dimethylpropyl)nonane	5-sipen-C9	CCCCC(C(C)C(C)C)CCCC	0	0.548407	0.632577	0.660889	0.662849	0.772291	0.876163	0.974374	1.06675	1.15368	1.23514	1.31227
954	5-(2,2-Dimethylpropyl)nonane	5-npen-C9	CCCCC(CC(C)(C)C)CCCC	0	0.544845	0.628572	0.656205	0.658119	0.765241	0.867848	0.965547	1.05818	1.14565	1.22767	1.30515
955	5-(1-Ethylpropyl)nonane	5-iiipen-C9	CCCCC(C(CC)CC)CCCC	0	0.558853	0.644958	0.673389	0.675446	0.784675	0.887746	0.9851	1.07679	1.16296	1.2438	1.32003
956	2,2,3,3,4,4-Hexamethyloctane	2,2,3,3,4,4-m-C8	CC(C)(C)C(C)(C)C(C)(C)CCCC	0	0.487798	0.567277	0.594926	0.596945	0.7065	0.812309	0.913375	1.00913	1.09983	1.18496	1.26581
957	2,2,3,3,4,5-Hexamethyloctane	2,2,3,3,4,5-m-C8	CC(C)(C)C(C)(C)C(C)C(C)CCC	0	0.505007	0.581982	0.609063	0.61092	0.718366	0.822307	0.921965	1.01664	1.10582	1.18954	1.26959
958	2,2,3,3,4,6-Hexamethyloctane	2,2,3,3,4,6-m-C8	CC(C)(C)C(C)(C)C(C)CC(C)CC	0	0.500808	0.579257	0.606762	0.608757	0.717827	0.823065	0.923442	1.01826	1.1077	1.19215	1.27206
959	2,2,3,3,4,7-Hexamethyloctane	2,2,3,3,4,7-m-C8	CC(C)(C)C(C)(C)C(C)CCC(C)C	0	0.503276	0.580262	0.607165	0.609233	0.716726	0.820822	0.920493	1.01493	1.10434	1.18838	1.26809
960	2,2,3,3,5,5-Hexamethyloctane	2,2,3,3,5,5-m-C8	CC(C)(C)C(C)(C)CC(C)(C)CCC	0	0.484112	0.56552	0.593667	0.595798	0.706724	0.813439	0.914784	1.01064	1.10107	1.18674	1.26795
961	2,2,3,3,5,6-Hexamethyloctane	2,2,3,3,5,6-m-C8	CC(C)(C)C(C)(C)CC(C)C(C)CC	0	0.51235	0.588889	0.615901	0.61785	0.725395	0.829384	0.928748	1.02334	1.11236	1.19661	1.27632
962	2,2,3,3,5,7-Hexamethyloctane	2,2,3,3,5,7-m-C8	CC(C)(C)C(C)(C)CC(C)CC(C)C	0	0.49796	0.577932	0.605824	0.607829	0.717801	0.823556	0.924025	1.01905	1.10873	1.19341	1.27353
963	2,2,3,3,6,6-Hexamethyloctane	2,2,3,3,6,6-m-C8	CC(C)(C)C(C)(C)CCC(C)(C)CC	0	0.491204	0.569822	0.597409	0.599424	0.70885	0.814626	0.915451	1.01084	1.10107	1.18662	1.26738
[truncated: 895 more rows]

## Sheet: S0_comparison
nth_number	IUPAC	Abbreviation	SMILES	S0_Benson (298.15 K)	S0_Gani (298.15 K)	Linear Regression (298.15 K)
[truncated: 1,858 more rows]

[truncated: 1 more sheets: xi_iC7_500K]
